# Supplementary material for: Mixotrophic growth of the extremophile Galdieria sulphuraria reveals the flexibility of its carbon assimilation metabolism
Source: New Phytol. 2021 May 1;231(1):326–38. doi: 10.1111/nph.17359 (PMC8252106; doi:10.1111/nph.17359)
Supplement: Supplementary file 2 [file NPH-231-326-s004.xlsx]

## Sheet: Title page
MIXOTROPHIC GROWTH OF THE EXTREMOPHILE GALDIERIA SULPHURARIA REVEALS THE FLEXIBILITY OF ITS CARBON ASSIMILATION METABOLISM
Gilles Curien, Dagmar Lyska, Erika Guglielmino, Phillip Westhoff, Janina Janetzko, Marianne Tardif, Clément Hallopeau, Sabine Brugière, Davide Dal Bo, Johan Decelle, Benoit Gallet, Denis Falconet, Michele Carone, Claire Remacle, Myriam Ferro, Andreas P.M. Weber, Giovanni Finazzi
Article acceptance date: 18 March 2021.

## Sheet: Selected proteins
Supplemental Dataset 1: Proteins involved in photosynthesis, central metabolism and respiration selected from the complete proteomic dataset S2
Process	FASTA			FASTA					FASTA	DIFF. ANA.	DIFF. ANA.	DIFF. ANA.	DIFF. ANA.	DIFF. ANA.	DIFF. ANA.	DIFF. ANA.	DIFF. ANA.	DIFF. ANA.	DIFF. ANA.	DIFF. ANA.	DIFF. ANA.
	master_accession	samesets_accessions	subsets_accessions	gene_name	Manual annotation	Photoautotrophy (increase/decrease)	Mixotrophy (increase/decrease)	Heterotrophy (increase/decrease)	description_fasta	Photo_vs_Other_logFC	Photo_vs_Other_pval	Photo_vs_Other_FC	Photo_vs_Other-isDifferential	Mixo_vs_Other_logFC	Mixo_vs_Other_pval	Mixo_vs_other_FC	Mixo_vs_Other_isDifferential	Hete_vs_Other_logFC	Hete_vs_Other_pval	Hete_vs_Other_FC	Hete_vs_Other-isDifferential
Pseudo Carbon concentrating mechanism (CCM)	M2XY57_GALSU	M2XY57_GALSU		Gasu_42070	Pyruvate phosphate dikinase	15.2	8.33333	1.81818	Pyruvate phosphate dikinase (PPDK) / phosphoenolpyruvate synthase OS=Galdieria sulphuraria OX=130081 GN=Gasu_42070 PE=4 SV=1	3.92278	9.5224e-06	15.1661	1	-3.06258	6.17684e-05	0.119694	-1	-0.860201	0.070568	0.550876	0
Pseudo Carbon concentrating mechanism (CCM)	M2XTP2_GALSU	M2XTP2_GALSU		Gasu_53700	Carbonic anhydrase	10.63	1.88679	5.55556	Carbonic anhydrase OS=Galdieria sulphuraria OX=130081 GN=Gasu_53700 PE=3 SV=1	3.40981	3.5513e-06	10.6281	1	-0.910494	0.0201226	0.532003	0	-2.49932	3.858e-05	0.17686	-1
Pseudo Carbon concentrating mechanism (CCM)	M2WUM4_GALSU	M2WUM4_GALSU		Gasu_48040	PEP carboxykinase	3.3	2.85714	1.16279	Phosphoenolpyruvate carboxykinase (ATP) OS=Galdieria sulphuraria OX=130081 GN=Gasu_48040 PE=3 SV=1	1.71729	0.00060016	3.28818	0	-1.50503	0.00140746	0.352323	0	-0.212259	0.527323	0.863185	0
Pseudo Carbon concentrating mechanism (CCM)	M2XIX2_GALSU	M2XIX2_GALSU		Gasu_26370	PEP carboxylase	2.4	1.49254	1.6129	Phosphoenolpyruvate carboxylase OS=Galdieria sulphuraria OX=130081 GN=Gasu_26370 PE=3 SV=1	1.25264	5.28648e-05	2.38277	1	-0.573692	0.00812545	0.671895	0	-0.67895	0.00320275	0.62462	0
Photorespiration	M2Y9J6_GALSU	M2Y9J6_GALSU		Gasu_01160	Serine-glyoxylate aminotransferase	10.62	3.22581	3.33333	Serine--glyoxylate transaminase OS=Galdieria sulphuraria OX=130081 GN=Gasu_01160 PE=3 SV=1	3.40922	7.15668e-08	10.6237	1	-1.68167	1.96115e-05	0.311721	-1	-1.72755	1.59754e-05	0.301965	-1
Photorespiration	M2WRR8_GALSU	M2WRR8_GALSU		Gasu_58490	Glycolate oxidase	9.41	2.43902	3.84615	(S)-2-hydroxy-acid oxidase OS=Galdieria sulphuraria OX=130081 GN=Gasu_58490 PE=3 SV=1	3.23398	1.15153e-06	9.40863	1	-1.27827	0.00106823	0.412289	0	-1.95571	5.5984e-05	0.257794	-1
Photorespiration	M2XII5_GALSU	M2XII5_GALSU		Gasu_26840	Hydroxypyruvate reductase/glycerate dehydrogenase	7.64	2.43902	3.125	Glycerate dehydrogenase/ poly(U) binding protein OS=Galdieria sulphuraria OX=130081 GN=Gasu_26840 PE=3 SV=1	2.93309	2.46749e-07	7.63745	1	-1.26982	0.00015756	0.414711	0	-1.66327	2.15973e-05	0.315723	-1
Photorespiration	M2XAQ1_GALSU	M2XAQ1_GALSU		Gasu_54160	Phosphoglycolate phosphatase	9.33	2.12766	4.16	Phosphoglycolate phosphatase OS=Galdieria sulphuraria OX=130081 GN=Gasu_54160 PE=4 SV=1	3.22246	1.64342e-08	9.33378	1	-1.14564	5.94576e-05	0.451989	-1	-2.07682	5.88805e-07	0.237036	-1
Photorespiration	M2XX08_GALSU	M2XX08_GALSU		Gasu_44560	Glycine/serine hydroxymethyltransferase	6.31	2.12766	2.94118	Glycine/serine hydroxymethyltransferase OS=Galdieria sulphuraria OX=130081 GN=Gasu_44560 PE=3 SV=1	2.65721	1.70947e-05	6.30813	1	-1.09192	0.00651204	0.469137	0	-1.56529	0.000752976	0.337909	0
Photorespiration	M2XKC7_GALSU	M2XKC7_GALSU		Gasu_20540	Mitochondrial Glutamate carrier	4.62	3.57143	1.31579	Mitochondrial carrier (BOU / S-adenosylmethionine carrier) OS=Galdieria sulphuraria OX=130081 GN=Gasu_20540 PE=3 SV=1	2.20927	1.80606e-06	4.62441	1	-1.81938	8.2833e-06	0.283343	-1	-0.38989	0.0717218	0.763188	0
Photorespiration	M2XRC5_GALSU	M2XRC5_GALSU		Gasu_01520	Glycerate kinase	4.15	5.26316	1.24	Glycerate kinase OS=Galdieria sulphuraria OX=130081 GN=Gasu_01520 PE=4 SV=1	2.0517	3.60815e-07	4.14594	1	-2.35982	1.15994e-07	0.194816	-1	0.308119	0.0628465	1.23809	0
Photorespiration	M2X9U4_GALSU	M2X9U4_GALSU	M2WQM8_GALSU	Gasu_57610	Glycine decarboxylase T protein	4	1.5625	2.5641	Aminomethyltransferase OS=Galdieria sulphuraria OX=130081 GN=Gasu_57610 PE=3 SV=1	1.99826	2.88697e-06	3.99518	1	-0.638121	0.00736318	0.642549	0	-1.36014	5.49992e-05	0.389545	-1
Photorespiration	M2XR77_GALSU	M2XR77_GALSU		Gasu_61820	Glycine decarboxylase P protein	2.5	1.69492	1.47059	Glycine cleavage system P protein (Fragment) OS=Galdieria sulphuraria OX=130081 GN=Gasu_61820 PE=3 SV=1	1.31316	0.000972066	2.48485	0	-0.762221	0.0196609	0.589588	0	-0.55094	0.0696326	0.682575	0
Photorespiration	M2W1H8_GALSU	M2W1H8_GALSU		Gasu_31580	Alanine glyoxylate aminotranferase	2.1	1.5625	1.33333	Alanine--glyoxylate transaminase / serine--pyruvate aminotransferase OS=Galdieria sulphuraria OX=130081 GN=Gasu_31580 PE=3 SV=1	1.05676	0.0287909	2.08026	0	-0.636213	0.149579	0.6434	0	-0.42055	0.323602	0.74714	0
Photorespiration	M2X233_GALSU	M2X233_GALSU		Gasu_23250	Glycine decarboxylase H protein	1.79	1.38889	1.2987	Glycine cleavage system H protein OS=Galdieria sulphuraria OX=130081 GN=Gasu_23250 PE=3 SV=1	0.843143	0.00044464	1.79395	0	-0.46812	0.0139228	0.722906	0	-0.375023	0.036756	0.771093	0
Photorespiration	M2XWD2_GALSU	M2XWD2_GALSU		Gasu_47310	Hydroxypyruvate reductase	1.25	1.16279	1.07527	Glyoxylate reductase/hydroxypyruvate reductase OS=Galdieria sulphuraria OX=130081 GN=Gasu_47310 PE=3 SV=1	0.32445	0.0309067	1.25219	0	-0.218644	0.1173	0.859373	0	-0.105806	0.421672	0.929286	0
Photorespiration	A5JW31_GALSU	A5JW31_GALSU		Gasu_33520	Ascorbate peroxidase (Best homolog is peroxisomal A thaliana APX3)	3.38	1.53	2.22	Ascorbate peroxidase OS=Galdieria sulphuraria OX=130081 GN=Apx01 PE=2 SV=1	1.75652	3.18704e-06	3.37882	1	-0.61493	0.00478328	0.652962	0	-1.14159	8.46484e-05	0.45326	-1
Glycolysis upper part (Cytosol)	M2WA12_GALSU	M2WA12_GALSU	M2XY22_GALSU	Gasu_01050	Fructose bisphosphate aldolase (cyt)	1.1	1.13636	1.04	Fructose-bisphosphate aldolase OS=Galdieria sulphuraria OX=130081 GN=Gasu_01050 PE=3 SV=1	0.134892	0.313136	1.09801	0	-0.185009	0.177603	0.879644	0	0.0501166	0.70007	1.03535	0
Glycolysis upper part (Cytosol)	M2W0L9_GALSU	M2W0L9_GALSU		Gasu_33590	6-phosphofructokinase (cyt)	1.2	1.20482	1.48	6-phosphofructokinase OS=Galdieria sulphuraria OX=130081 GN=Gasu_33590 PE=4 SV=1	-0.290423	0.0425571	0.817663	0	-0.273439	0.0531493	0.827345	0	0.563862	0.0014781	1.47822	0
Glycolysis upper part (Cytosol)	M2W4F2_GALSU	M2W4F2_GALSU		Gasu_20900	Pyrophosphate--fructose 6-phosphate 1-phosphotransferase (cyt)	1.51515	1.33333	2	Pyrophosphate--fructose 6-phosphate 1-phosphotransferase OS=Galdieria sulphuraria OX=130081 GN=Gasu_20900 PE=3 SV=1	-0.589549	0.00894281	0.664551	0	-0.413166	0.0437109	0.750973	0	1.00272	0.000358665	2.00377	0
Glycolysis upper part (Cytosol)	M2XK48_GALSU	M2XK48_GALSU; M2Y3F3_GALSU		Gasu_21800	6-phosphofructokinase isoform 1/2 (cyt)	1.53846	1.0101	1.56	6-phosphofructokinase isoform 1 OS=Galdieria sulphuraria OX=130081 GN=Gasu_21800 PE=4 SV=1	-0.62357	0.00069191	0.649063	0	-0.0189629	0.877592	0.986942	0	0.642533	0.000567303	1.56107	0
Glycolysis upper part (Cytosol)	M2X9A2_GALSU	M2X9A2_GALSU	M2X7N4_GALSU	Gasu_60050	ATP-dependent 6-phosphofructokinase (cyt)	2.04082	1.03093	2.08	ATP-dependent 6-phosphofructokinase OS=Galdieria sulphuraria OX=130081 GN=Gasu_60050 PE=3 SV=1	-1.01512	0.000455624	0.494787	0	-0.0397263	0.832979	0.972839	0	1.05485	0.000350917	2.0775	0
Glycolysis upper part (Cytosol)	M2XWW2_GALSU	M2XWW2_GALSU; M2Y1K5_GALSU		Gasu_44510	Fructose bisphosphate aldolase(cyt)	33.3333	5.06	6.31	Fructose-bisphosphate aldolase, class I OS=Galdieria sulphuraria OX=130081 GN=Gasu_44510 PE=4 SV=1	-4.99595	6.72347e-10	0.0313378	-1	2.33813	3.44783e-07	5.05648	1	2.65782	1.21936e-07	6.31078	1
Glycolysis lower part (cytosol)	M2W1J8_GALSU	M2W1J8_GALSU		Gasu_29840	Triose-phosphate isomerase (cytosolic)	1.92	1.26582	1.51515	Triosephosphate isomerase OS=Galdieria sulphuraria OX=130081 GN=Gasu_29840 PE=3 SV=1	0.940951	0.000584914	1.91979	0	-0.341683	0.0860646	0.78912	0	-0.599268	0.00860422	0.660089	0
Glycolysis lower part (cytosol)	M2Y9F7_GALSU	M2Y9F7_GALSU		Gasu_00840	Glyceraldehyde dehydrogenase non phosphorylating	1.61	1.35135	1.19048	Glyceraldehyde-3-phosphate dehydrogenase (NADP) OS=Galdieria sulphuraria OX=130081 GN=Gasu_00840 PE=3 SV=1	0.688634	0.000966282	1.61176	0	-0.435146	0.0131453	0.739619	0	-0.253488	0.103601	0.838866	0
Glycolysis lower part (cytosol)	M2W0C4_GALSU	M2W0C4_GALSU		Gasu_34520	Phosphoglycerate kinase	1.09	1.5625	1.43	Phosphoglycerate kinase OS=Galdieria sulphuraria OX=130081 GN=Gasu_34520 PE=3 SV=1	0.125513	0.455064	1.0909	0	-0.639967	0.00363353	0.641728	0	0.514455	0.0116963	1.42845	0
Glycolysis lower part (cytosol)	M2X275_GALSU	M2X275_GALSU		Gasu_21490	Enolase	1.1236	1.03	1.09	Enolase OS=Galdieria sulphuraria OX=130081 GN=Gasu_21490 PE=3 SV=1	-0.160822	0.213474	0.894515	0	0.0376453	0.760341	1.02644	0	0.123177	0.331284	1.08913	0
Glycolysis lower part (cytosol)	M2X7A5_GALSU	M2X7A5_GALSU		Gasu_04650	Glyceraldehyde dehydrogenase phosphorylating	1.14943	1.33	1.14943	Glyceraldehyde-3-phosphate dehydrogenase OS=Galdieria sulphuraria OX=130081 GN=Gasu_04650 PE=3 SV=1	-0.20182	0.374771	0.869453	0	0.406361	0.0941464	1.32534	0	-0.20454	0.368679	0.867815	0
Glycolysis lower part (cytosol)	M2XB74_GALSU	M2XB74_GALSU		Gasu_52590	Pyruvate kinase	2.04082	1.29	1.59	Pyruvate kinase OS=Galdieria sulphuraria OX=130081 GN=Gasu_52590 PE=3 SV=1	-1.0353	2.74669e-05	0.487915	-1	0.369958	0.0178749	1.29232	0	0.66534	0.000640721	1.58594	0
Glycolysis lower part (cytosol)	M2Y902_GALSU	M2Y902_GALSU		Gasu_04140	Phosphoglycerate mutase	2.27273	1.53	1.49	Phosphoglycerate mutase OS=Galdieria sulphuraria OX=130081 GN=Gasu_04140 PE=4 SV=1	-1.18997	2.03183e-06	0.438313	-1	0.6165	0.000282922	1.53315	0	0.573465	0.000464006	1.48809	0
Glycolysis lower part (cytosol)	M2WUI5_GALSU	M2WUI5_GALSU		Gasu_48930	Pyruvate kinase	3.22581	1.34	2.43	Pyruvate kinase OS=Galdieria sulphuraria OX=130081 GN=Gasu_48930 PE=3 SV=1	-1.69981	2.13569e-07	0.307827	-1	0.420197	0.00506222	1.33811	0	1.27961	2.08377e-06	2.42774	1
Glycolysis lower part (cytosol)	M2X6P1_GALSU	M2X6P1_GALSU		Gasu_05980	Pyruvate kinase	3.7037	2.09	1.74	Pyruvate kinase OS=Galdieria sulphuraria OX=130081 GN=Gasu_05980 PE=3 SV=1	-1.86634	2.39831e-06	0.274268	-1	1.06628	0.000165042	2.09403	0	0.800059	0.0011475	1.74117	0
Glycolysis lower part (cytosol)	M2WVY6_GALSU	M2WVY6_GALSU		Gasu_43260	Pyruvate kinase	11.1111	3.1	3.42	Pyruvate kinase OS=Galdieria sulphuraria OX=130081 GN=Gasu_43260 PE=3 SV=1	-3.40358	9.2012e-09	0.0944973	-1	1.63088	3.55303e-06	3.09703	1	1.7727	1.83935e-06	3.41693	1
Photosynthesis (Calvin cycle)	M2XAM1_GALSU	M2XAM1_GALSU; Q95AJ2_GALSU		Gasu_54930	Fructose 1,6 bisphosphatase	30.53	1.66667	20	Fructose-1,6-bisphosphatase I OS=Galdieria sulphuraria OX=130081 GN=Gasu_54930 PE=3 SV=1	4.93235	3.53163e-06	30.5342	1	-0.725612	0.151546	0.60474	0	-4.20674	1.21701e-05	0.0541557	-1
Photosynthesis (Calvin cycle)	M2VVG0_GALSU	M2VVG0_GALSU		Gasu_51920	Sedoheptulose 1,7-bisphosphate phosphatase	24.16	3.84615	6.25	Sedoheptulose-1,7-bisphosphatase, chloroplast OS=Galdieria sulphuraria OX=130081 GN=Gasu_51920 PE=3 SV=1	4.59428	3.1936e-07	24.1555	1	-1.95714	0.000221148	0.257539	0	-2.63714	2.5075e-05	0.160746	-1
Photosynthesis (Calvin cycle)	RBL_GALSU	RBL_GALSU	Q8MAB3_GALSU	rbcL	Rubisco large subunit (plastid genome)	11.4	1.33333	8.33333	Ribulose bisphosphate carboxylase large chain OS=Galdieria sulphuraria OX=130081 GN=rbcL PE=1 SV=1	3.51108	3.39094e-07	11.4009	1	-0.42043	0.121523	0.747202	0	-3.09065	9.45399e-07	0.117387	-1
Photosynthesis (Calvin cycle)	RBS_GALSU	RBS_GALSU	A0A075W2L4_GALSU	rbcS	Rubisco small subunit (plastid genome)	10.53	1.44928	7.14286	Ribulose bisphosphate carboxylase small chain OS=Galdieria sulphuraria OX=130081 GN=rbcS PE=1 SV=1	3.39665	7.69883e-08	10.5316	1	-0.536063	0.0249678	0.689651	0	-2.86058	3.10941e-07	0.137682	-1
Photosynthesis (Calvin cycle)	M2W4M3_GALSU	M2W4M3_GALSU		Gasu_19410	Rubisco activase	24.6	2.2	11	AAA-type ATPase family protein / ankyrin repeat family protein OS=Galdieria sulphuraria OX=130081 GN=Gasu_19410 PE=4 SV=1	4.63	1.38456e-06	24.761	1	-1.16	0.0152682	0.447513	0	3.46	1.3386e-05	0.09	-1
Photosynthesis (Calvin cycle)	M2XQR7_GALSU	M2XQR7_GALSU	M2WTH4_GALSU	Gasu_63700	Fructose 6-phosphate aldolase (Plastid)	4.89	1.75439	2.77778	Fructose-bisphosphate aldolase OS=Galdieria sulphuraria OX=130081 GN=Gasu_63700 PE=3 SV=1	2.28994	1.40586e-07	4.89036	1	-0.812208	0.000389779	0.56951	0	-1.47773	4.67258e-06	0.359052	-1
Photosynthesis (Calvin cycle)	M2XBB6_GALSU	M2XBB6_GALSU		Gasu_51780	Ribose 5-phosphate isomerase (no transit peptide ?)	4.4	1.23457	3.57143	Ribose 5-phosphate isomerase OS=Galdieria sulphuraria OX=130081 GN=Gasu_51780 PE=3 SV=1	2.13785	1.16994e-06	4.40106	1	-0.305996	0.113874	0.808884	0	-1.83185	3.97256e-06	0.280903	-1
Photosynthesis (Calvin cycle)	B5AJT1_GALSU	B5AJT1_GALSU		Gasu_48050	Triose phosphate translocator (GPT) low specificity for TP	3.84	5.26316	1.38	Putative hexose phosphate translocator OS=Galdieria sulphuraria OX=130081 GN=Gasu_48050 PE=1 SV=1	1.94176	1.32293e-06	3.84173	1	-2.40389	2.37807e-07	0.188954	-1	0.462136	0.0192581	1.37758	0
Photosynthesis (Calvin cycle)	Q93YH6_GALSU	Q93YH6_GALSU		Gasu_48130	Glyceraldehyde 3 P dehydrogenase (Plastid)	3.74	1.33333	2.77778	Glyceraldehyde-3-phosphate dehydrogenase OS=Galdieria sulphuraria OX=130081 GN=Gasu_48130 PE=2 SV=1	1.90263	2.72375e-07	3.73894	1	-0.414256	0.0115466	0.750407	0	-1.48837	1.94987e-06	0.356414	-1
Photosynthesis (Calvin cycle)	M2X7X4_GALSU	M2X7X4_GALSU		Gasu_00270	Phosphoglycerate kinase	3.59	1.05263	3.44828	Phosphoglycerate kinase OS=Galdieria sulphuraria OX=130081 GN=Gasu_00270 PE=3 SV=1	1.84232	9.36344e-05	3.58586	1	-0.0801999	0.769121	0.945927	0	-1.76212	0.000129079	0.294815	0
Photosynthesis (Calvin cycle)	M2X324_GALSU	M2X324_GALSU; Q8GUE1_GALSU		Gasu_20140	Phosphoribulose kinase	3.48	1.64	2.12766	Phosphoribulokinase OS=Galdieria sulphuraria OX=130081 GN=Gasu_20140 PE=4 SV=1	1.7979	1.99177e-06	3.47714	1	-0.721395	0.0015014	0.606511	0	-1.0765	9.96498e-05	0.474176	-1
Photosynthesis (Calvin cycle)	M2X319_GALSU	M2X319_GALSU		Gasu_20090	Transketolase	3.2	1.33333	2.13	Transketolase OS=Galdieria sulphuraria OX=130081 GN=Gasu_20090 PE=4 SV=1	1.67891	1.00251e-06	3.20186	1	-0.411219	0.0143239	0.751988	0	-1.26769	9.15012e-06	0.415324	-1
Photosynthesis Electron Transfer Chain (ETC)	M2VXS5_GALSU	M2VXS5_GALSU		Gasu_44280	Thioredoxin f	106.55	5.26316	20	Thioredoxin f OS=Galdieria sulphuraria OX=130081 GN=Gasu_44280 PE=4 SV=1	6.73534	9.89871e-11	106.546	1	-2.40944	4.69987e-07	0.188229	-1	-4.3259	3.91253e-09	0.0498626	-1
Photosynthesis Electron Transfer Chain (ETC)	E3UIU0_GALSU	E3UIU0_GALSU	A0A096W1D5_GALSU; M2WWW9_GALSU; M2XYF9_GALSU; Q6JAL8_GALSU; Q8LW21_GALSU; Q8MAI3_GALSU	psaA	Photosystem I P700 chlorophyll a apoprotein A1	27.79	2.7027	10	Photosystem I P700 chlorophyll a apoprotein A1 OS=Galdieria sulphuraria OX=130081 GN=psaA PE=3 SV=1	4.79648	1.17501e-08	27.7897	1	-1.43203	0.000156819	0.370608	0	-3.36444	2.13865e-07	0.097096	-1
Photosynthesis Electron Transfer Chain (ETC)	D4NY63_GALSU	D4NY63_GALSU		psbU	Chloroplast photosystem II U	22.31	1.56	33.3333	Chloroplast photosystem II U OS=Galdieria sulphuraria OX=130081 GN=psbU PE=4 SV=1	4.47945	3.22976e-08	22.3074	1	0.645974	0.0233008	1.5648	0	-5.12542	1.06654e-08	0.0286479	-1
Photosynthesis Electron Transfer Chain (ETC)	M2X090_GALSU	M2X090_GALSU		Gasu_29620	Light-harvesting complex protein	19.7	2.85714	6.66667	Light-harvesting complex protein OS=Galdieria sulphuraria OX=130081 GN=Gasu_29620 PE=4 SV=1	4.25322	6.61303e-07	19.0698	1	-1.50949	0.00136272	0.351235	0	-2.74373	2.05306e-05	0.149298	-1
Photosynthesis Electron Transfer Chain (ETC)	A0A075W1N2_GALSU	A0A075W1N2_GALSU	M2WWZ3_GALSU	cbbX	CbbX protein	18.82	1.88679	10	CbbX protein OS=Galdieria sulphuraria OX=130081 GN=cbbX PE=4 SV=1	4.23426	3.29857e-07	18.8208	1	-0.927345	0.0126045	0.525825	0	-3.30691	2.38255e-06	0.101046	-1
Photosynthesis Electron Transfer Chain (ETC)	M2Y652_GALSU	M2Y652_GALSU	Q8RW55_GALSU; Q9FEL9_GALSU	Gasu_11610	Light-harvesting complex protein	16.2	1.07	16.6667	Light-harvesting complex protein OS=Galdieria sulphuraria OX=130081 GN=Gasu_11610 PE=4 SV=1	4.00217	1.01968e-07	16.0241	1	0.0995687	0.688518	1.07145	0	-4.10174	8.34475e-08	0.0582444	-1
Photosynthesis Electron Transfer Chain (ETC)	D4NY68_GALSU	D4NY68_GALSU	PSBD_GALSU; Q52W53_GALSU; Q52W54_GALSU	psbD	PS II D2 protein	12.45	2.2	25	Photosystem II D2 protein OS=Galdieria sulphuraria OX=130081 GN=psbD PE=3 SV=1	3.63752	7.28268e-09	12.4452	1	1.13641	7.43855e-05	2.19833	1	-4.77393	7.66496e-10	0.0365514	-1
Photosynthesis Electron Transfer Chain (ETC)	D4NY61_GALSU	D4NY61_GALSU		psbO	Oxygen evolving complex	9.47	1.51515	6.25	Chloroplast photosystem II 33 kDa OS=Galdieria sulphuraria OX=130081 GN=psbO PE=4 SV=1	3.24314	1.29015e-07	9.46853	1	-0.607439	0.0153275	0.656361	0	-2.6357	6.90009e-07	0.160907	-1
Photosynthesis Electron Transfer Chain (ETC)	M2WWU0_GALSU	M2WWU0_GALSU	D4NY67_GALSU; PSBC_GALSU; Q52W79_GALSU	Gasu_40150	CP43	8.81	1.25	7.14286	Photosystem II D2 protein OS=Galdieria sulphuraria OX=130081 GN=Gasu_40150 PE=3 SV=1	3.1385	3.92435e-08	8.8061	1	-0.330932	0.0818117	0.795022	0	-2.80757	9.75917e-08	0.142836	-1
Photosynthesis Electron Transfer Chain (ETC)	D4NY69_GALSU	D4NY69_GALSU		psbE	PsbE	8.08	1.36986	5.88235	Cytochrome b559 subunit alpha OS=Galdieria sulphuraria OX=130081 GN=psbE PE=3 SV=1	3.01369	6.5061e-08	8.0763	1	-0.453157	0.0281027	0.730443	0	-2.56054	2.45073e-07	0.169512	-1
Photosynthesis Electron Transfer Chain (ETC)	M2XXW5_GALSU	M2XXW5_GALSU		cpcG	Phycobilisome rod linker protein	7.79	1.36986	5.55556	Phycobilisome rod-core linker protein OS=Galdieria sulphuraria OX=130081 GN=cpcG PE=3 SV=1	2.96187	1.54325e-07	7.79132	1	-0.463637	0.0367364	0.725156	0	-2.49823	6.11069e-07	0.176994	-1
Photosynthesis Electron Transfer Chain (ETC)	D4NY65_GALSU	D4NY65_GALSU; PSBA_GALSU	A0A096W1B7_GALSU; A0A220XM18_GALSU; A0A220XM19_GALSU; A0A220XM35_GALSU; Q6JAK9_GALSU; Q8MAE9_GALSU	psbA	PSII D1 protein	7.48	1.38889	5.26316	Photosystem II protein D1 OS=Galdieria sulphuraria OX=130081 GN=psbA PE=3 SV=1	2.90274	8.15561e-08	7.47843	1	-0.47753	0.0214721	0.718206	0	-2.4252	3.51104e-07	0.186183	-1
Photosynthesis Electron Transfer Chain (ETC)	E3UIU5_GALSU	E3UIU5_GALSU		psaF	Photosystem I subunit F	7.22	1.69492	4.16667	Photosystem I subunit F OS=Galdieria sulphuraria OX=130081 GN=psaF PE=4 SV=1	2.8523	3.65097e-08	7.22149	1	-0.771033	0.00079373	0.585998	0	-2.08126	4.73869e-07	0.236307	-1
Photosynthesis Electron Transfer Chain (ETC)	A0A075W2E6_GALSU	A0A075W2E6_GALSU	M2XXZ8_GALSU	petA	Cytochrome F	6.13	1.46	9.09091	Cytochrome f OS=Galdieria sulphuraria OX=130081 GN=petA PE=3 SV=1	2.6167	2.77633e-05	6.13345	1	0.544419	0.124355	1.45843	0	-3.16112	6.52318e-06	0.111791	-1
Photosynthesis Electron Transfer Chain (ETC)	D4NY66_GALSU	D4NY66_GALSU		psbB	CP47	5.99	1.21951	5	Photosystem II CP47 reaction center protein OS=Galdieria sulphuraria OX=130081 GN=psbB PE=3 SV=1	2.58192	1.28154e-07	5.98738	1	-0.280711	0.114115	0.823185	0	-2.30121	3.25969e-07	0.202892	-1
Photosynthesis Electron Transfer Chain (ETC)	E3UIU1_GALSU	E3UIU1_GALSU	Q6TNY4_GALSU	psaB	Psa-B	5.47	1.33333	4.16667	Photosystem I P700 chlorophyll a apoprotein A2 OS=Galdieria sulphuraria OX=130081 GN=psaB PE=3 SV=1	2.45226	1.40938e-06	5.47273	1	-0.416946	0.0731431	0.749009	0	-2.03532	6.11831e-06	0.243954	-1
Photosynthesis Electron Transfer Chain (ETC)	M2XIS1_GALSU	M2XIS1_GALSU		Gasu_25860	Ferredoxin NADP-reductase	3.04	1.31579	2.32558	Ferredoxin--NADP+ reductase OS=Galdieria sulphuraria OX=130081 GN=Gasu_25860 PE=4 SV=1	1.60518	3.74014e-07	3.04233	1	-0.400478	0.00701466	0.757607	0	-1.2047	3.68564e-06	0.43386	-1
Photosynthesis Electron Transfer Chain (ETC)	M2VUR3	M2VUR3_GALSU; M2WST1_GALSU		Gasu_54960	Proton gradient regulation 5	ONLY PHOTOAUTOTROPHY			tr|M2VUR3|M2VUR3_GALSU Electron carrier protein (Proton gradient regulation 5) isoform 2 OS=Galdieria sulphuraria OX=130081 GN=Gasu_54960 PE=4 SV=1
Photosynthesis (ATP synthesis)	ATPH_GALSU	ATPH_GALSU; M2XEV2_GALSU		atpH	ATP synthase subunit c	8.65	3.7037	2.32558	ATP synthase subunit c, chloroplastic OS=Galdieria sulphuraria OX=130081 GN=atpH PE=3 SV=1	3.11238	0.0059934	8.64809	0	-1.90791	0.0541123	0.266479	0	-1.20447	0.193677	0.433928	0
Photosynthesis (ATP synthesis)	A0A075W3L5_GALSU	A0A075W3L5_GALSU	ATPA_GALSU	atpA	ATPa	7.01	1.23457	5.55556	ATP synthase subunit alpha OS=Galdieria sulphuraria OX=130081 GN=atpA PE=3 SV=1	2.81012	2.41479e-06	7.01344	1	-0.308248	0.250457	0.807622	0	-2.50187	6.01035e-06	0.176547	-1
Photosynthesis (ATP synthesis)	ATPD_GALSU	ATPD_GALSU		atpD	ATPd	5.1	1.38	7.14286	ATP synthase subunit delta, chloroplastic OS=Galdieria sulphuraria OX=130081 GN=atpD PE=3 SV=1	2.3507	3.80552e-07	5.10073	1	0.460617	0.0229262	1.37613	0	-2.81132	8.9052e-08	0.142465	-1
Photosynthesis (ATP synthesis)	A0A075W2G6_GALSU	A0A075W2G6_GALSU	ATPF_GALSU	atpF	ATPF	3.07	1.06	3.22581	ATP synthase CF0 subunit I OS=Galdieria sulphuraria OX=130081 GN=atpF PE=3 SV=1	1.61975	5.72689e-06	3.07322	1	0.0896267	0.591461	1.06409	0	-1.70938	3.75764e-06	0.305792	-1
Photosynthesis (ATP synthesis)	A0A075W1K3			ATPG	ATPG	ONLY PHOTOAUTOTROPHY			tr|A0A075W1K3|A0A075W1K3_GALSU ATP synthase CF0 B' subunit OS=Galdieria sulphuraria OX=130081 GN=atpG PE=3 SV=1
Respiration (Tricarboxylic acid cycle)	M2XS63_GALSU	M2XS63_GALSU		Gasu_61010	Pyruvate dehydrogenase ( Dihydrolipoamide acetyltransferase)	1.28	1.05	1.35135	Dihydrolipoamide acetyltransferase OS=Galdieria sulphuraria OX=130081 GN=Gasu_61010 PE=4 SV=1	0.358905	0.174734	1.28245	0	0.0708041	0.77699	1.0503	0	-0.429709	0.112067	0.742412	0
Respiration (Tricarboxylic acid cycle)	M2XWI2_GALSU	M2XWI2_GALSU		Gasu_46140	Pyruvate dehydrogenase ( E1 a component)	2.12766	1.32	1.62	Pyruvate dehydrogenase E1 component subunit alpha OS=Galdieria sulphuraria OX=130081 GN=Gasu_46140 PE=4 SV=1	-1.09458	1.04837e-05	0.468273	-1	0.398543	0.00880203	1.31818	0	0.696037	0.000292688	1.62005	0
Respiration (Tricarboxylic acid cycle)	M2Y9X4_GALSU	M2Y9X4_GALSU; Q8H0Q7_GALSU		Gasu_00540	Malate dehydrogenase (mitochondrial)	1.0101	1.06383	1.08	Malate dehydrogenase OS=Galdieria sulphuraria OX=130081 GN=Gasu_00540 PE=3 SV=1	-0.016713	0.878158	0.988482	0	-0.088561	0.425553	0.94046	0	0.105274	0.347349	1.0757	0
Respiration (Tricarboxylic acid cycle)	M2W3L0_GALSU	M2W3L0_GALSU		Gasu_24420	Aconitase	1.02041	1.03093	1.05	Aconitate hydratase, mitochondrial OS=Galdieria sulphuraria OX=130081 GN=Gasu_24420 PE=3 SV=1	-0.0305088	0.823869	0.979075	0	-0.0453333	0.741321	0.969066	0	0.0758421	0.583057	1.05398	0
Respiration (Tricarboxylic acid cycle)	M2XH70_GALSU	M2XH70_GALSU		Gasu_32380	2-oxoglutarate dehydrogenase(Dihydrolipoamidesuccinyltransferase) E2	1.04167	1.0989	1.15	2-oxoglutarate dehydrogenase E2 component (Dihydrolipoamidesuccinyltransferase) OS=Galdieria sulphuraria OX=130081 GN=Gasu_32380 PE=4 SV=1	-0.0645473	0.615897	0.956245	0	-0.133414	0.311635	0.911672	0	0.197961	0.147096	1.14708	0
Respiration (Tricarboxylic acid cycle)	M2XM48_GALSU	M2XM48_GALSU		Gasu_15110	Pyruvate dehydrogenase (Dihydrolipoyl dehydrogenase E3)-common to…	1.11111	1.02	1.09	Dihydrolipoyl dehydrogenase OS=Galdieria sulphuraria OX=130081 GN=Gasu_15110 PE=3 SV=1	-0.152203	0.198228	0.899875	0	0.0220492	0.844414	1.0154	0	0.130154	0.264867	1.09441	0
Respiration (Tricarboxylic acid cycle)	M2XU59_GALSU	M2XU59_GALSU		Gasu_55090	Isocitrate dehydrogenase (catalytic subunit)	1.19048	1.08696	1.29	Isocitrate dehydrogenase [NAD] subunit, mitochondrial OS=Galdieria sulphuraria OX=130081 GN=Gasu_55090 PE=3 SV=1	-0.255713	0.0815782	0.837573	0	-0.113606	0.403812	0.924275	0	0.369319	0.0202468	1.29174	0
Respiration (Tricarboxylic acid cycle)	M2XKW6_GALSU	M2XKW6_GALSU		Gasu_20110	Succinate dehydrogenase subunit 2	1.20482	1.21951	1.48	Succinate dehydrogenase [ubiquinone] iron-sulfur subunit, mitochondrial OS=Galdieria sulphuraria OX=130081 GN=Gasu_20110 PE=3 SV=1	-0.277243	0.0959961	0.825166	0	-0.289166	0.0846148	0.818375	0	0.56641	0.004602	1.48083	0
Respiration (Tricarboxylic acid cycle)	M2X2D3_GALSU	M2X2D3_GALSU		Gasu_22120	Succinate CoA ligase beta	1.40845	1.17647	1.65	Succinate--CoA ligase [ADP-forming] subunit beta, mitochondrial OS=Galdieria sulphuraria OX=130081 GN=Gasu_22120 PE=3 SV=1	-0.49599	0.0251989	0.709075	0	-0.229858	0.241542	0.852719	0	0.725849	0.00370636	1.65387	0
Respiration (Tricarboxylic acid cycle)	M2W7E1_GALSU	M2W7E1_GALSU		Gasu_11120	Succinate CoA ligase alpha	1.42857	1.01	1.42	Succinate--CoA ligase [ADP-forming] subunit alpha, mitochondrial OS=Galdieria sulphuraria OX=130081 GN=Gasu_11120 PE=3 SV=1	-0.515356	0.00529734	0.69962	0	0.0124848	0.93003	1.00869	0	0.502872	0.00605754	1.41703	0
Respiration (Tricarboxylic acid cycle)	M2XT46_GALSU	M2XT46_GALSU		Gasu_57350	Pyruvate dehydrogenase ( Dihydrolipoamide acetyltransferase)	1.51515	1.1	1.39	Dihydrolipoamide acetyltransferase component of pyruvate dehydrogenase complex OS=Galdieria sulphuraria OX=130081 GN=Gasu_57350 PE=3 SV=1	-0.607207	0.0294202	0.656466	0	0.13394	0.578265	1.09729	0	0.473267	0.0737026	1.38825	0
Respiration (Tricarboxylic acid cycle)	M2W1I8_GALSU	M2W1I8_GALSU	M2VSH9_GALSU	Gasu_29750	Citrate synthase (mitochondrial)	1.53846	1.18	1.31	Citrate synthase (Fragment) OS=Galdieria sulphuraria OX=130081 GN=Gasu_29750 PE=3 SV=1	-0.625633	0.00555144	0.648135	0	0.237411	0.195926	1.17888	0	0.388222	0.0492288	1.30878	0
Respiration (Tricarboxylic acid cycle)	M2XMF7_GALSU	M2XMF7_GALSU; M2Y5V9_GALSU		Gasu_13120	Succinate dehydrogenase subunit 1	1.5873	1.0101	1.6	Succinate dehydrogenase [ubiquinone] flavoprotein subunit, mitochondrial OS=Galdieria sulphuraria OX=130081 GN=Gasu_13120 PE=3 SV=1	-0.667157	0.000409198	0.629746	0	-0.0153598	0.899607	0.98941	0	0.682517	0.000350344	1.60494	0
Respiration (Tricarboxylic acid cycle)	M2W3W1_GALSU	M2W3W1_GALSU		Gasu_23210	2-oxoglutarate dehydrogenase E1	1.63934	1.14	1.45	2-oxoglutarate dehydrogenase E1 component OS=Galdieria sulphuraria OX=130081 GN=Gasu_23210 PE=4 SV=1	-0.721038	0.00214305	0.606661	0	0.184074	0.295849	1.13609	0	0.536963	0.010964	1.45092	0
Respiration (Tricarboxylic acid cycle)	M2VWG3_GALSU	M2VWG3_GALSU		Gasu_48810	Isocitrate dehydrogenase (reg subunit)	2.38095	1.06383	2.55	Isocitrate dehydrogenase [NAD] subunit, mitochondrial OS=Galdieria sulphuraria OX=130081 GN=Gasu_48810 PE=3 SV=1	-1.26445	3.18577e-05	0.416258	-1	-0.0881543	0.588888	0.940726	0	1.3526	1.91436e-05	2.55373	1
Respiration (Tricarboxylic acid cycle)	M2Y5F5_GALSU	M2Y5F5_GALSU		Gasu_14450	Pyruvate dehydrogenase ( E1 b component)	2.5	1.28	1.97	Pyruvate dehydrogenase E1 component subunit beta OS=Galdieria sulphuraria OX=130081 GN=Gasu_14450 PE=4 SV=1	-1.33103	3.75625e-06	0.397484	-1	0.356403	0.020521	1.28023	0	0.974627	4.10009e-05	1.96513	0
Respiration (Tricarboxylic acid cycle)	M2Y567_GALSU	M2Y567_GALSU		Gasu_17610	Pyruvate dehydrogenase ( Dihydrolipoamide acetyltransferase)	2.5	1.89	1.33	Acetyltransferase component of pyruvate dehydrogenase complex OS=Galdieria sulphuraria OX=130081 GN=Gasu_17610 PE=3 SV=1	-1.32656	2.58134e-05	0.398717	-1	0.919776	0.000363656	1.89182	0	0.406788	0.0334132	1.32573	0
Respiration (Tricarboxylic acid cycle)	M2Y9Y4_GALSU	M2Y9Y4_GALSU		Gasu_00620	Fumarase (mitochondrion)-unique gene in Galdieria	3.7037	1.35	2.77	Fumarate hydratase, class II isoform 1 OS=Galdieria sulphuraria OX=130081 GN=Gasu_00620 PE=3 SV=1	-1.90617	3.82511e-05	0.266799	-1	0.438271	0.10648	1.35498	0	1.4679	0.000252996	2.7662	0
Respiration (Tricarboxylic acid cycle)	M2X1L7_GALSU	M2X1L7_GALSU		Gasu_24070	Malic enzyme (mitochondrion)-unique gene in Galdieria	10	2.69	3.69	Malic enzyme OS=Galdieria sulphuraria OX=130081 GN=Gasu_24070 PE=3 SV=1	-3.30852	2.30544e-07	0.100934	-1	1.42631	0.000152969	2.68758	0	1.88221	1.97767e-05	3.68638	1
Respiration (mETC) Complex I	M2Y2S4_GALSU	M2Y2S4_GALSU		Gasu_23970	NADH:ubiquinone oxidoreductase complex I intermediate-associated protein 30	2.17	1.17647	1.85185	NADH:ubiquinone oxidoreductase complex I intermediate-associated protein 30 OS=Galdieria sulphuraria OX=130081 GN=Gasu_23970 PE=4 SV=1	1.11913	6.89171e-05	2.17216	1	-0.236361	0.161849	0.848884	0	-0.882766	0.000370999	0.542326	0
Respiration (mETC) Complex I	M2Y2Q1_GALSU	M2Y2Q1_GALSU		Gasu_23780	NADH dehydrogenase [ubiquinone] 1 alpha subcomplex subunit 12	1	1.14943	1.15	NADH dehydrogenase [ubiquinone] 1 alpha subcomplex subunit 12 OS=Galdieria sulphuraria OX=130081 GN=Gasu_23780 PE=3 SV=1	-0.00351474	0.977841	0.997567	0	-0.199133	0.141928	0.871074	0	0.202648	0.135884	1.15081	0
Respiration (mETC) Complex I	M2Y3X4_GALSU	M2Y3X4_GALSU		Gasu_21960	NADH dehydrogenase (Ubiquinone) Fe-S protein 7	1.35135	1.02	1.33	NADH dehydrogenase (Ubiquinone) Fe-S protein 7 OS=Galdieria sulphuraria OX=130081 GN=Gasu_21960 PE=3 SV=1	-0.433588	0.332315	0.740418	0	0.0259709	0.952303	1.01816	0	0.407617	0.360499	1.32649	0
Respiration (mETC) Complex I	M2X817_GALSU	M2X817_GALSU; M2Y9Z0_GALSU		Gasu_00670	NADH dehydrogenase (Ubiquinone) 1 alpha subcomplex 8	2.32558	1.55	1.5	NADH dehydrogenase (Ubiquinone) 1 alpha subcomplex 8 isoform 2 OS=Galdieria sulphuraria OX=130081 GN=Gasu_00670 PE=4 SV=1	-1.22384	0.00618087	0.428141	0	0.63684	0.0938685	1.55492	0	0.587003	0.118077	1.50212	0
Respiration (mETC) Complex II	M2XKW6_GALSU	M2XKW6_GALSU		Gasu_20110	Succinate dehydrogenase subunit 2	1.20482	1.21951	1.48	Succinate dehydrogenase [ubiquinone] iron-sulfur subunit, mitochondrial OS=Galdieria sulphuraria OX=130081 GN=Gasu_20110 PE=3 SV=1	-0.277243	0.0959961	0.825166	0	-0.289166	0.0846148	0.818375	0	0.56641	0.004602	1.48083	0
Respiration (mETC) Complex II	M2XMF7_GALSU	M2XMF7_GALSU; M2Y5V9_GALSU		Gasu_13120	Succinate dehydrogenase subunit 1	1.5873	1.0101	1.6	Succinate dehydrogenase [ubiquinone] flavoprotein subunit, mitochondrial OS=Galdieria sulphuraria OX=130081 GN=Gasu_13120 PE=3 SV=1	-0.667157	0.000409198	0.629746	0	-0.0153598	0.899607	0.98941	0	0.682517	0.000350344	1.60494	0
Respiration (mETC) Complex III	M2XVT8_GALSU	M2XVT8_GALSU		Gasu_47490	Ubiquinol-cytochrome c reductase subunit 7	1.34	1.31579	0.98	Ubiquinol-cytochrome c reductase subunit 7 OS=Galdieria sulphuraria OX=130081 GN=Gasu_47490 PE=4 SV=1	0.418647	0.00969595	1.33667	0	-0.396037	0.0127867	0.759943	0	-0.0226099	0.861443	0.98445	0
Respiration (mETC) Complex III	M2XSR4_GALSU	M2XSR4_GALSU		Gasu_59410	Cytochrome b-c1 complex subunit Rieske	1.63934	1.13	1.45	Cytochrome b-c1 complex subunit Rieske, mitochondrial OS=Galdieria sulphuraria OX=130081 GN=Gasu_59410 PE=4 SV=1	-0.709145	0.00217507	0.611682	0	0.174606	0.313348	1.12866	0	0.53454	0.0104458	1.44848	0
Respiration (mETC) Complex IV	A0A075W861_GALSU	A0A075W861_GALSU		cox1	Cytochrome c oxidase subunit 1	0.99	1.69492	1.71	Cytochrome c oxidase subunit 1 OS=Galdieria sulphuraria OX=130081 GN=cox1 PE=3 SV=1	-0.00835031	0.968918	0.994229	0	-0.763911	0.00581039	0.588898	0	0.772261	0.00547485	1.70794	0
Respiration (mETC) Complex IV	M2XXU3_GALSU	M2XXU3_GALSU		Gasu_41280	Cytochrome c oxidase			ONLY HETEROTROPHY	tr|M2XXU3|M2XXU3_GALSU Cytochrome c oxidase (Complex IV) subunit Vb OS=Galdieria sulphuraria OX=130081 GN=Gasu_41280 PE=4 SV=1	NA	Predicted	Complete proteome;Reference proteome
ATP synthesis (mitochondrion-Complex V)	M2WUX8_GALSU	M2WUX8_GALSU		Gasu_47560	Mitochondrial ATP synthase beta subunit	1.13636	1.04	1.09	ATP synthase subunit beta OS=Galdieria sulphuraria OX=130081 GN=Gasu_47560 PE=3 SV=1	-0.187873	0.122383	0.877899	0	0.0624471	0.582901	1.04424	0	0.125426	0.283038	1.09083	0
ATP synthesis (mitochondrion-Complex V)	M2W8Y7_GALSU	M2W8Y7_GALSU		Gasu_04200	Mitochondrial ATP synthase alpha subunit	1.19048	1.04	1.14	ATP synthase subunit alpha OS=Galdieria sulphuraria OX=130081 GN=Gasu_04200 PE=3 SV=1	-0.246412	0.0304166	0.842991	0	0.0568963	0.564055	1.04023	0	0.189515	0.0788931	1.14038	0
Sorbitol metabolism	M2XRD8_GALSU	M2XRD8_GALSU		Gasu_01610	Fructokinase ?	2.34	2.7	1.17	Fructokinase OS=Galdieria sulphuraria OX=130081 GN=Gasu_01610 PE=4 SV=1	1.22576	7.40207e-06	2.33878	1	-1.44952	1.98603e-06	0.366142	-1	0.223766	0.111086	1.16778	0
Sorbitol metabolism	M2XY64_GALSU	M2XY64_GALSU		Gasu_40800	sorbitol/xylitol dehydrogenase	1.25	1.33	1.075	L-iditol 2-dehydrogenase OS=Galdieria sulphuraria OX=130081 GN=Gasu_40800 PE=4 SV=1	-0.317444	0.167091	0.802491	0	0.416736	0.0806671	1.3349	0	-0.0992926	0.648146	0.933491	0
Sorbitol transport	M2XSZ4_GALSU	M2XSZ4_GALSU	M2XMR4_GALSU	Gasu_57830	Sorbitol transporter (?)	2.5	1.63	1.55	MFS transporter, SP family, sugar:H+ symporter OS=Galdieria sulphuraria OX=130081 GN=Gasu_57830 PE=3 SV=1	-1.33706	0.00124724	0.395827	0	0.70252	0.0354498	1.62735	0	0.634537	0.0521255	1.55244	0
Starch/glycogen synthesis (cyt)	M2Y7M7_GALSU	M2Y7M7_GALSU		Gasu_08170	Phosphoglucomutase	1.34	1.44928	1.08	Phosphoglucomutase OS=Galdieria sulphuraria OX=130081 GN=Gasu_08170 PE=3 SV=1	0.421039	0.0611962	1.33889	0	-0.528119	0.0255569	0.693458	0	0.10708	0.596944	1.07705	0
Starch/glycogen synthesis (cyt)	M2WST9_GALSU	M2WST9_GALSU		Gasu_55050	Glucose-6-phosphate isomerase	1.44928	1.08	1.35	Glucose-6-phosphate isomerase OS=Galdieria sulphuraria OX=130081 GN=Gasu_55050 PE=3 SV=1	-0.538371	0.0123794	0.688548	0	0.10636	0.547386	1.07651	0	0.43201	0.0331497	1.34911	0
Starch/glycogen synthesis (cyt)	M2X4R8_GALSU	M2X4R8_GALSU		Gasu_14030	Starch synthase	2.04082	2.2	1.07527	Starch synthase OS=Galdieria sulphuraria OX=130081 GN=Gasu_14030 PE=4 SV=1	-1.03156	0.0283603	0.489181	0	1.13471	0.0186821	2.19575	0	-0.103152	0.797804	0.930997	0

## Sheet: Legend
Inhibition	Activation
Fold change <1,3	Fold change <1,3
1,3< Fold change <3	1,3< Fold change <3
3< Fold change <9	3< Fold change <9
9< Fold change	9< Fold change
