# Supplementary material for: Mixotrophic growth of the extremophile Galdieria sulphuraria reveals the flexibility of its carbon assimilation metabolism
Source: New Phytol. 2021 May 1;231(1):326–38. doi: 10.1111/nph.17359 (PMC8252106; doi:10.1111/nph.17359)
Supplement: Supplementary file 3 [file NPH-231-326-s002.xlsx]

## Sheet: Title page
MIXOTROPHIC GROWTH OF THE EXTREMOPHILE GALDIERIA SULPHURARIA REVEALS THE FLEXIBILITY OF ITS CARBON ASSIMILATION METABOLISM
Gilles Curien, Dagmar Lyska, Erika Guglielmino, Phillip Westhoff, Janina Janetzko, Marianne Tardif, Clément Hallopeau, Sabine Brugière, Davide Dal Bo, Johan Decelle, Benoit Gallet, Denis Falconet, Michele Carone, Claire Remacle, Myriam Ferro, Andreas P.M. Weber, Giovanni Finazzi
Article acceptance date: 18 March 2021.

## Sheet: LEGEND
Dataset S1 :
Proteomic analyzes compared between photoautotrophic, mixotrophic and heterotrophic growth conditions
	SHEETS
	Dataset S1-ALL	All protein sets identifications
	2100	Ordered in decreasing score
	Dataset S1-SeenInAllConditions	protein sets having at least 1 quantification value in each condition
	1406	Results of Differential Analysis
	Dataset S2-MissingInOneCond.	protein sets with no quantification values (entirely missing) in at least 1 condition
	694	Classified
	HEADERS
PROTEIN description	master_accession	Uniprot mnemonic identifier of the master protein
PROTEIN description	gene_name	Name(s) of the gene(s) encoding the protein
PROTEIN description	description_fasta	description as ouput from the searched database
PROTEIN description	Length	Length of the canonical sequence
PROTEIN description	MW	Molecular Weight
MS/MS identification	protein_set_id	internal Proline identifier of the protein set identified
MS/MS identification	samesets_accessions	Proteins in the protein set that shares the same set of peptides than the master protein
MS/MS identification	subsets_accessions	Proteins in the protein set that shares a subset of the master protein peptides
MS/MS identification	protein_set_score	Mascot score of the protein set
MS/MS identification	coverage	% of coverage of the master protein
MS/MS identification	#sequences	Nber of sequences
MS/MS identification	#specific_sequences	Nber of specific sequences, i.e. not shared by another protein set
MS/MS identification	#peptides	Nber of peptides (=unique combination of sequence, modification(s), and their position(s) on the sequence )
MS/MS identification	#specific_peptides	Nber of specific peptides, i.e. not shared by another protein set
MS-XIC quantification	abundance_[Photo1,...]	XIC (eXtracted Ion Current) derived raw abundance, in each replicate
Category	Category	Qualifiers for subsets of the proteins according to missing abundance values in the three conditions
DIFF. ANA.	normAbund._[Photo1,...]	Logged2, normalized and imputated (highlighted in blue) abundances
DIFF. ANA.	[...]_vs_Others_log2FC	Logged2 abundance Fold Change between 1 condition (average of 3 replicates) and the other 2 conditions (average of 6 replicates)
DIFF. ANA.	[...]_vs_Others_pval	pvalue from the Limma test
DIFF. ANA.	[...]_vs_Others_FC	unlogged Fold Change
DIFF. ANA.	[...]_vs_Others_IsDifferential	According to our thresholds : significantly more abundant ("1") , less abundant ("-1"). Not selected ("0"); cells with "1" or "-1" are in light-grey
	DIFF. ANA. THRESHOLDS
		Photo_vs_Others	Mixo_vs_Others	Hete_vs_Others
	Abs(Log2FC) cut-off	1	1	1	in red if below
	-log10(pvalue) cut-off	4	4	4	in red if below
	Estimated False discovery Rate (FDR)	0.0001	0.0002	0.0001
	Nber of selected proteins (tagged "1" or "-1")	430	132	289

## Sheet: Dataset S2-ALL
(master) PROTEIN description					MS/MS Identification								MS-XIC quantification
master_accession	gene_name	description_fasta	Length	MW	samesets_accessions	subsets_accessions	score	coverage	#sequences	#specific_sequences	#peptides	#specific_peptides	abundance_Photo1	abundance_Photo2	abundance_Photo3	abundance_Mixo1	abundance_Mixo2	abundance_Mixo3	abundance_Hetero1	abundance_Hetero2	abundance_Hetero3	Category
M2W2Q0_GALSU	Gasu_27540	Clathrin heavy chain OS=Galdieria sulphuraria OX=130081 GN=Gasu_27540 PE=3 SV=1	1715	193917	M2W2Q0_GALSU		4518.87	38.08	55	7	65	8	19230084	25039886	13177944	38882472	72589280	78801328	61043200	88366632	70995952	ALL CONDITIONS
M2Y563_GALSU	Gasu_16120	Molecular chaperone DnaK OS=Galdieria sulphuraria OX=130081 GN=Gasu_16120 PE=3 SV=1	652	71452	M2Y563_GALSU		4179.79	64.57	35	34	50	49	552489088	607731264	468288672	2280626432	2983801856	2026688256	2707792640	3359235072	2090244480	ALL CONDITIONS
M2VYZ6_GALSU	rbcL	Ribulose bisphosphate carboxylase large chain OS=Galdieria sulphuraria OX=130081 GN=rbcL PE=3 SV=1	493	55079	M2VYZ6_GALSU	A0A096W103_GALSU; A0A096W108_GALSU; A0A096W110_GALSU; A0A096W111_GALSU; A0A096W112_GALSU; A0A096W115_GALSU; A0A096W126_GALSU; A0A096W132_GALSU; A0A096W139_GALSU; A0A220XLZ7_GALSU; A0A291FIF1_GALSU; A0A291FIG7_GALSU; A0A2S1GWA9_GALSU; A0A2S1GWM9_GALSU; A0A2S1GX41_GALSU; A0FD77_GALSU; A0FD78_GALSU; A0FD79_GALSU; A0FD81_GALSU; Q6JAJ5_GALSU; Q6JAJ6_GALSU; Q6JAJ7_GALSU; Q6JAJ9_GALSU; Q6JAK0_GALSU; Q8M…	4113.55	78.7	36	3	51	3	9033306	8667356	6473711	979812						ONLY PHOTO&MIXO
M2WWD9_GALSU	Gasu_41710	AAA-type ATPase OS=Galdieria sulphuraria OX=130081 GN=Gasu_41710 PE=4 SV=1	803	89345	M2WWD9_GALSU		4105.9	68.99	45	45	57	57	178989680	197534736	110058976	499757664	664677312	738998784	740524096	939510528	927092224	ALL CONDITIONS
M2Y713_GALSU	Gasu_10250	Clathrin heavy chain OS=Galdieria sulphuraria OX=130081 GN=Gasu_10250 PE=3 SV=1	1643	185361	M2Y713_GALSU		4098.79	37.07	49	1	58	1	843430	1.18213e+06	528080	1.9691e+06	2.5966e+06	2.08269e+06	2113414	2688474		ALL CONDITIONS
M2VVD0_GALSU	Gasu_52780	Molecular chaperone HtpG OS=Galdieria sulphuraria OX=130081 GN=Gasu_52780 PE=3 SV=1	710	82314	M2VVD0_GALSU		3954.97	48.03	34	34	48	48	470417184	501819168	341401728	1905858176	2236591104	1457231104	1739895168	2163631104	1208400000	ALL CONDITIONS
M2XN45_GALSU	Gasu_12870	Chaperonin GroEL OS=Galdieria sulphuraria OX=130081 GN=Gasu_12870 PE=3 SV=1	617	66312	M2XN45_GALSU		3886.47	58.02	36	36	45	45	324017472	326290912	258177760	1274033280	1577490304	1515048448	1347128960	1756839040	1498766720	ALL CONDITIONS
M2XVE6_GALSU	Gasu_50880	Elongation factor EF-2 OS=Galdieria sulphuraria OX=130081 GN=Gasu_50880 PE=4 SV=1	841	93622	M2XVE6_GALSU		3722.62	60.29	40	40	49	49	286676864	344063808	245135232	1352677760	1734959744	1323844864	1374044800	1679564160	1346996480	ALL CONDITIONS
M2XUH1_GALSU	Gasu_51530	Molecular chaperone DnaK OS=Galdieria sulphuraria OX=130081 GN=Gasu_51530 PE=3 SV=1	693	74742	M2XUH1_GALSU		3230.42	52.81	29	29	35	35	195494528	206998320	145255728	800842560	1013482752	874908928	1045335424	1252498176	1006065152	ALL CONDITIONS
M2XXX4_GALSU	clpC	Clp protease ATP binding subunit OS=Galdieria sulphuraria OX=130081 GN=clpC PE=3 SV=1	847	94722	M2XXX4_GALSU		3225.51	59.15	37	34	44	41	216392560	295294656	150495856	443209280	547351680	470515392	296924192	393831136	266541280	ALL CONDITIONS
A0A096W151_GALSU	rbcL	Ribulose bisphosphate carboxylase large chain (Fragment) OS=Galdieria sulphuraria OX=130081 GN=rbcL PE=3 SV=1	393	43884	A0A096W151_GALSU; A0A096W154_GALSU		3102.34	72.52	27	1	39	1	25396462	35665596	28694892					3193144	2.52826e+06	ONLY PHOTO&HETERO
M2X2Y9_GALSU	Gasu_19840	Elongation factor 1-alpha OS=Galdieria sulphuraria OX=130081 GN=Gasu_19840 PE=3 SV=1	452	49973	M2X2Y9_GALSU		3061.86	71.02	32	31	42	41	873904960	903771328	907604416	3045667584	3492957696	3205624576	3416791040	4399828480	2954070016	ALL CONDITIONS
M2WUX8_GALSU	Gasu_47560	ATP synthase subunit beta OS=Galdieria sulphuraria OX=130081 GN=Gasu_47560 PE=3 SV=1	552	59728	M2WUX8_GALSU		2991.49	72.1	27	26	34	33	294428000	383515456	310355264	764571136	930162560	1156390144	881022208	1222312960	1141195648	ALL CONDITIONS
M2WWW5_GALSU	dnaK	Chaperone protein DnaK OS=Galdieria sulphuraria OX=130081 GN=dnaK PE=3 SV=1	634	69049	M2WWW5_GALSU		2797.23	49.21	31	31	32	32	608388416	656672768	506012064	979933184	1065219840	967645440	851976896	1021527296	755223680	ALL CONDITIONS
A0A075W7X7_GALSU	atpB	ATP synthase subunit beta OS=Galdieria sulphuraria OX=130081 GN=atpB PE=3 SV=1	476	51939	A0A075W7X7_GALSU	ATPB_GALSU	2620.41	57.35	23	2	30	2	9128802	17227568	11061484	8687005	9412342	14873783				ONLY PHOTO&MIXO
M2VYX9_GALSU	Gasu_40560	[pt] F-type H+-transporting ATPase subunit beta OS=Galdieria sulphuraria OX=130081 GN=Gasu_40560 PE=3 SV=1	599	65318	M2VYX9_GALSU	A0A075W2F0_GALSU	2617.56	43.74	23	2	30	2	21325338	30350020	18271748	7.83364e+06	10578197	12399401	4.81946e+06	5761085	3.69352e+06	ALL CONDITIONS
M2X7A5_GALSU	Gasu_04650	Glyceraldehyde-3-phosphate dehydrogenase OS=Galdieria sulphuraria OX=130081 GN=Gasu_04650 PE=3 SV=1	338	36463	M2X7A5_GALSU		2596.96	61.24	17	17	32	32	238928976	429726016	217353088	684954944	1108549120	1132721408	933161024	707723136	764631488	ALL CONDITIONS
RBL_GALSU	rbcL	Ribulose bisphosphate carboxylase large chain OS=Galdieria sulphuraria OX=130081 GN=rbcL PE=1 SV=1	493	54989	RBL_GALSU	Q8MAB3_GALSU	2560.16	55.58	23	1	32	2	655856640	853483328	678742400	241163712	216716992	517904992	94894560	128930720	74774760	ALL CONDITIONS
M2XRT2_GALSU	Gasu_62010	Aldehyde dehydrogenase (NAD+) OS=Galdieria sulphuraria OX=130081 GN=Gasu_62010 PE=3 SV=1	512	56256	M2XRT2_GALSU	M2VUN9_GALSU	2534.99	57.62	19	19	28	28	631257728	616741632	510358336	155914464	230937552	830696832	404949728	417937792	1019487104	ALL CONDITIONS
M2XEI9_GALSU	Gasu_42100	Tubulin alpha chain OS=Galdieria sulphuraria OX=130081 GN=Gasu_42100 PE=3 SV=1	447	49630	M2XEI9_GALSU	#C#ENSEMBL:ENSBTAP00000016242	2477.59	75.39	20	20	32	32	56865880	110904208	113303936	412795424	491957184	138553968	516435072	752029440	243010560	ALL CONDITIONS
M2W0G3_GALSU	Gasu_34920	5-methyltetrahydropteroyltriglutamate--homocysteinemethyltransferase OS=Galdieria sulphuraria OX=130081 GN=Gasu_34920 PE=4 SV=1	739	82514	M2W0G3_GALSU		2451.74	43.17	27	27	32	32	556793600	611077824	479417920	1413196160	1838782336	1250605184	1794846336	2495751424	1333474176	ALL CONDITIONS
M2XYG7_GALSU	apcE	Phycobillisome linker protein OS=Galdieria sulphuraria OX=130081 GN=apcE PE=3 SV=1	863	99684	M2XYG7_GALSU		2372.07	40.44	31	18	36	23	1434352256	1619334528	1023910528	612937408	629488256	1090192768	343715648	422836288	285913792	ALL CONDITIONS
M2Y7A9_GALSU	Gasu_09840	AAA-type ATPase OS=Galdieria sulphuraria OX=130081 GN=Gasu_09840 PE=3 SV=1	767	83980	M2Y7A9_GALSU		2315.48	45.24	24	21	31	28	129058896	162443632	106847216	112773168	129184424	175201616	116557744	140208224	108968552	ALL CONDITIONS
M2XY08_GALSU	Gasu_40630	[pt] F-type H+-transporting ATPase subunit alpha OS=Galdieria sulphuraria OX=130081 GN=Gasu_40630 PE=3 SV=1	986	110693	M2XY08_GALSU	A0A075W7Z1_GALSU	2288.9	31.24	25	3	28	3	25702840	37408380	24951802	25455812	28242820	35821728	8923086	12760944	7642526	ALL CONDITIONS
M2XYE7_GALSU	tufA	Elongation factor Tu OS=Galdieria sulphuraria OX=130081 GN=tufA PE=3 SV=1	409	45018	M2XYE7_GALSU	Q8HUE8_GALSU; Q8HUE9_GALSU	2219.19	60.64	18	17	30	29	508176832	598037376	451971008	564374400	671977344	834312704	422083584	523178752	464963520	ALL CONDITIONS
M2XSA1_GALSU	Gasu_57820	S-adenosylmethionine synthase OS=Galdieria sulphuraria OX=130081 GN=Gasu_57820 PE=3 SV=1	393	43280	M2XSA1_GALSU	M2WQQ0_GALSU; M2XQV6_GALSU	2198.35	61.07	21	21	25	25	137810784	153999248	158641360	717475008	781677952	389073376	692185408	855814528	278940768	ALL CONDITIONS
M2W5E2_GALSU	Gasu_17630	Actin OS=Galdieria sulphuraria OX=130081 GN=Gasu_17630 PE=3 SV=1	375	41720	M2W5E2_GALSU	#C#P60712	2171.88	70.93	19	19	28	28	435396320	509690272	494055584	914097088	1040779200	781238144	1121943680	1392178944	959208320	ALL CONDITIONS
M2W6M2_GALSU	Gasu_13800	Tubulin beta chain OS=Galdieria sulphuraria OX=130081 GN=Gasu_13800 PE=3 SV=1	443	49499	M2W6M2_GALSU	#C#ENSEMBL:ENSBTAP00000025008	2111.45	61.4	21	3	31	4	4.91924e+06	11939428	13386950	46409872	51282360	15541054	50456596	58853088	18592888	ALL CONDITIONS
M2Y6E0_GALSU	Gasu_13780	Tubulin beta chain OS=Galdieria sulphuraria OX=130081 GN=Gasu_13780 PE=3 SV=1	444	49401	M2Y6E0_GALSU	#C#ENSEMBL:ENSBTAP00000025008	2090	67.34	24	4	31	5	5.84942e+06	9915314	11464540	51390652	66213008	19882480	51745020	73445968	28005970	ALL CONDITIONS
M2XYC7_GALSU	cpcB	Phycocyanin beta subunit OS=Galdieria sulphuraria OX=130081 GN=cpcB PE=3 SV=1	172	18225	M2XYC7_GALSU		2014.66	89.53	19	3	25	3	786969984	850828544	687463168	383522272	338476256	572733888	196795792	258725632	204560320	ALL CONDITIONS
A0A075W1I9_GALSU	apcB	Allophycocyanin beta subunit OS=Galdieria sulphuraria OX=130081 GN=apcB PE=3 SV=1	161	17434	A0A075W1I9_GALSU	APCB_GALSU	1979.2	95.65	21	20	26	25	4677789696	5737449984	4830298112	2514571008	2413614848	2780459008	922962048	1164016128	973027584	ALL CONDITIONS
M2W3W1_GALSU	Gasu_23210	2-oxoglutarate dehydrogenase E1 component OS=Galdieria sulphuraria OX=130081 GN=Gasu_23210 PE=4 SV=1	1055	118544	M2W3W1_GALSU		1940.76	37.25	27	27	33	33	50192280	58314600	31713968	131842344	175049376	233955584	190775072	250729152	252123760	ALL CONDITIONS
A0A075W3L5_GALSU	atpA	ATP synthase subunit alpha OS=Galdieria sulphuraria OX=130081 GN=atpA PE=3 SV=1	505	54981	A0A075W3L5_GALSU	ATPA_GALSU	1940.44	47.92	19	2	23	3	48298752	48455768	43651060	23272216	23108752	41780044	12995824	15774454	7.17236e+06	ALL CONDITIONS
M2XQT7_GALSU	Gasu_03700	ATP-dependent Clp protease ATP-binding subunit ClpB OS=Galdieria sulphuraria OX=130081 GN=Gasu_03700 PE=3 SV=1	922	102620	M2XQT7_GALSU		1938.73	42.41	27	25	30	28	16209874	21266108	11061701	70471712	86489312	112730536	131690016	138706176	154965504	ALL CONDITIONS
A0A075W839_GALSU	gltB	Glutamate synthase OS=Galdieria sulphuraria OX=130081 GN=gltB PE=4 SV=1	1542	172123	A0A075W839_GALSU	M2WWT3_GALSU	1932.26	30.74	27	27	30	30	143656624	167185616	66628728	197306768	263360272	242177456	214347888	309417440	222610176	ALL CONDITIONS
M2VYU5_GALSU	groEL	60 kDa chaperonin OS=Galdieria sulphuraria OX=130081 GN=groEL PE=3 SV=1	534	57919	M2VYU5_GALSU		1925.25	52.62	25	14	26	14	107095608	124914920	102171120	439430496	519525472	573830400	417576288	481115552	485569664	ALL CONDITIONS
M2XB00_GALSU	Gasu_52980	Tubulin beta chain OS=Galdieria sulphuraria OX=130081 GN=Gasu_52980 PE=3 SV=1	444	49648	M2XB00_GALSU	#C#ENSEMBL:ENSBTAP00000025008	1923.7	58.11	20	5	27	5	14424346	19639564	27764170	53292068	56197120	16114292	65222460	76871408	28420020	ALL CONDITIONS
M2X275_GALSU	Gasu_21490	Enolase OS=Galdieria sulphuraria OX=130081 GN=Gasu_21490 PE=3 SV=1	438	47299	M2X275_GALSU		1910.21	60.73	19	19	22	22	291541088	338283648	272326688	601818816	940598720	1036197120	902905792	990571904	1011137920	ALL CONDITIONS
M2XB90_GALSU	Gasu_52740	Peroxisomal fatty acid beta-oxidation multifunctional protein OS=Galdieria sulphuraria OX=130081 GN=Gasu_52740 PE=4 SV=1	1153	124742	M2XB90_GALSU		1885.12	27.75	18	18	24	24	34443756	44521512	21374362	84191216	138714240	161999648	162140032	205152144	210547808	ALL CONDITIONS
M2XZ02_GALSU	Gasu_37480	Tubulin beta chain OS=Galdieria sulphuraria OX=130081 GN=Gasu_37480 PE=3 SV=1	445	49568	M2XZ02_GALSU	#C#ENSEMBL:ENSBTAP00000025008	1868.86	52.81	21	1	27	1	1.46352e+06	1.89238e+06	2224311	6806523	9934263	3.18078e+06	9602048	16889782	6.38334e+06	ALL CONDITIONS
M2XS01_GALSU	Gasu_59210	T-complex protein 1 subunit OS=Galdieria sulphuraria OX=130081 GN=Gasu_59210 PE=3 SV=1	530	57799	M2XS01_GALSU		1868.48	42.83	17	17	26	26	93770272	99703936	79116456	378679488	463039616	412564928	548683584	655724736	390507488	ALL CONDITIONS
M2Y519_GALSU	Gasu_15740	H+-translocating PPase (Vacuolar) OS=Galdieria sulphuraria OX=130081 GN=Gasu_15740 PE=3 SV=1	765	80202	M2Y519_GALSU		1849.39	28.76	18	18	20	20	225640368	235805744	206879296	613428672	697672640	633612800	548049344	828167488	804383296	ALL CONDITIONS
PHCB_GALSU	cpcB	C-phycocyanin beta chain OS=Galdieria sulphuraria OX=130081 GN=cpcB PE=1 SV=4	172	18253	PHCB_GALSU		1781.19	78.49	17	1	23	1		853229	337831							ONLY PHOTOAUTOTROPHY
M2W8Y7_GALSU	Gasu_04200	ATP synthase subunit alpha OS=Galdieria sulphuraria OX=130081 GN=Gasu_04200 PE=3 SV=1	527	57139	M2W8Y7_GALSU		1780.47	53.51	21	18	26	23	410929280	472290944	385172800	986216256	1298657152	1474102016	1277387776	1622512384	1499198720	ALL CONDITIONS
A0A075W1N2_GALSU	cbbX	CbbX protein OS=Galdieria sulphuraria OX=130081 GN=cbbX PE=4 SV=1	305	35126	A0A075W1N2_GALSU	M2WWZ3_GALSU	1772.41	53.77	19	5	24	8	286670144	447229504	389219456	65481700	57539180	171467904	29070392	39330148	28574532	ALL CONDITIONS
M2XXW0_GALSU	cpcA	Phycocyanin alpha subunit OS=Galdieria sulphuraria OX=130081 GN=cpcA PE=3 SV=1	162	17507	M2XXW0_GALSU		1771.37	85.8	13	2	19	2	1.92725e+06	1.18316e+06	1.59839e+06	215707040	200975984	778514	146449472	129719864	97042040	ALL CONDITIONS
Q6JAJ2_GALSU	rbcL	Ribulose bisphosphate carboxylase large chain (Fragment) OS=Galdieria sulphuraria OX=130081 GN=rbcL PE=3 SV=1	399	44640	Q6JAJ2_GALSU	Q6JAJ3_GALSU; Q8MAB1_GALSU; Q8MAB2_GALSU	1749.09	49.87	20	1	24	1	32746886	34982464	25918980							ONLY PHOTOAUTOTROPHY
M2W853_GALSU	Gasu_07910	Adenosylhomocysteinase OS=Galdieria sulphuraria OX=130081 GN=Gasu_07910 PE=3 SV=1	492	54155	M2W853_GALSU		1745.19	46.14	18	18	26	26	172322048	273598464	137815088	679106304	1046612032	932931584	748971584	1097505408	483692128	ALL CONDITIONS
M2Y8H0_GALSU	Gasu_04360	ATP-dependent RNA helicase DEAD OS=Galdieria sulphuraria OX=130081 GN=Gasu_04360 PE=3 SV=1	412	47191	M2Y8H0_GALSU		1738.15	43.93	21	21	26	26	87995976	118325432	88512552	293853408	405925792	339591744	331922912	454367296	289690560	ALL CONDITIONS
M2XR77_GALSU	Gasu_61820	Glycine cleavage system P protein (Fragment) OS=Galdieria sulphuraria OX=130081 GN=Gasu_61820 PE=3 SV=1	801	88711	M2XR77_GALSU		1732.93	33.71	17	17	27	27	129652872	149356144	65796452	58228196	120393760	169714448	113290272	145553904	132426464	ALL CONDITIONS
M2Y923_GALSU	Gasu_03580	T-complex protein 1 subunit OS=Galdieria sulphuraria OX=130081 GN=Gasu_03580 PE=3 SV=1	537	58965	M2Y923_GALSU		1726.28	44.51	19	19	22	22	80697976	88039720	72957008	304763936	391977856	322394336	303874848	432961408	279193696	ALL CONDITIONS
M2X837_GALSU	Gasu_00860	UTP--glucose-1-phosphate uridylyltransferase OS=Galdieria sulphuraria OX=130081 GN=Gasu_00860 PE=3 SV=1	502	55687	M2X837_GALSU		1688.64	49.8	21	21	25	25	129993104	156561376	136025712	112453896	153956864	199433840	182909968	275979584	282328608	ALL CONDITIONS
PHCA_GALSU	cpcA	C-phycocyanin alpha chain OS=Galdieria sulphuraria OX=130081 GN=cpcA PE=1 SV=3	162	17506	PHCA_GALSU		1688.09	75.93	12	1	18	1	833446	1321337856	970523008	390177152	454649408	1.45238e+06	252115696	340191552	229681776	ALL CONDITIONS
M2WY87_GALSU	Gasu_35850	14-3-3 protein-like protein OS=Galdieria sulphuraria OX=130081 GN=Gasu_35850 PE=3 SV=1	262	29590	M2WY87_GALSU		1672.85	63.36	18	11	21	13	320385024	331677504	258900512	362910080	458047616	520768544	520437408	584832256	554862912	ALL CONDITIONS
M2Y6A3_GALSU	Gasu_13380	Carbamoyl-phosphate synthase large subunit OS=Galdieria sulphuraria OX=130081 GN=Gasu_13380 PE=3 SV=1	1327	147186	M2Y6A3_GALSU		1652.87	27.05	25	25	28	28	60786080	75228784	33390508	92385928	132730232	135671648	76457968	108826232	79357600	ALL CONDITIONS
M2YA54_GALSU	Gasu_01220	Bifunctional phosphoribosylaminoimidazole carboxylase / phosphoribosylaminoimidazole-succinocarboxamide synthase, chloroplast or mitochondrial OS=Galdieria sulphuraria OX=130081 GN=Gasu_01220 PE=3 SV=1	558	63938	M2YA54_GALSU		1650.13	40.68	21	21	24	24	445125312	489426464	376237760	184026592	206831824	315111584	203466720	287725024	211643680	ALL CONDITIONS
M2WWU0_GALSU	Gasu_40150	Photosystem II D2 protein OS=Galdieria sulphuraria OX=130081 GN=Gasu_40150 PE=3 SV=1	772	85583	M2WWU0_GALSU	D4NY67_GALSU; PSBC_GALSU; Q52W79_GALSU	1638.06	25.78	16	10	21	14	580544256	554639168	534233568	225747168	246448480	417996384	96338240	121519408	87805760	ALL CONDITIONS
M2W3L0_GALSU	Gasu_24420	Aconitate hydratase, mitochondrial OS=Galdieria sulphuraria OX=130081 GN=Gasu_24420 PE=3 SV=1	810	88407	M2W3L0_GALSU		1630.18	25.93	14	14	20	20	110605064	124043640	81481928	215346880	323066080	261100624	248002064	358701920	330776672	ALL CONDITIONS
M2W597_GALSU	Gasu_17030	Molecular chaperone DnaK OS=Galdieria sulphuraria OX=130081 GN=Gasu_17030 PE=3 SV=1	661	73886	M2W597_GALSU		1625.01	38.12	22	21	22	21	71566088	83144752	58323620	222992160	315122688	326001312	423122368	561944640	522852448	ALL CONDITIONS
M2X757_GALSU	Gasu_04240	ATP-dependent RNA helicase OS=Galdieria sulphuraria OX=130081 GN=Gasu_04240 PE=4 SV=1	442	49853	M2X757_GALSU		1622.7	59.05	21	21	24	24	65980904	79993800	68307168	217792704	288842240	253932144	236030256	338673920	227283920	ALL CONDITIONS
D4NY66_GALSU	psbB	Photosystem II CP47 reaction center protein OS=Galdieria sulphuraria OX=130081 GN=psbB PE=3 SV=1	509	56648	D4NY66_GALSU		1616.4	28.68	16	16	23	23	711789248	776070464	671824576	405315232	419314176	684621632	216347728	245157824	182495568	ALL CONDITIONS
E3UIU1_GALSU	psaB	Photosystem I P700 chlorophyll a apoprotein A2 OS=Galdieria sulphuraria OX=130081 GN=psaB PE=3 SV=1	734	82519	E3UIU1_GALSU	Q6TNY4_GALSU	1594.04	45.1	24	21	24	21	1359299584	996578304	1331129984	636195008	747188416	1178538752	411425280	508080192	389328480	ALL CONDITIONS
M2VYV5_GALSU	ftsH	ATP-dependent zinc metalloprotease FtsH OS=Galdieria sulphuraria OX=130081 GN=ftsH PE=3 SV=1	634	69815	M2VYV5_GALSU		1578.96	39.27	18	18	20	20	97877536	128826440	98099632	74844256	99980712	134318912	56539408	81160848	60227816	ALL CONDITIONS
M2Y3C0_GALSU	Gasu_21340	T-complex protein 1 subunit OS=Galdieria sulphuraria OX=130081 GN=Gasu_21340 PE=3 SV=1	543	58929	M2Y3C0_GALSU		1571.35	43.28	18	18	24	24	154854160	137397984	138253488	388067200	433827744	335986592	413140128	556954432	342410304	ALL CONDITIONS
D4NY61_GALSU	psbO	Chloroplast photosystem II 33 kDa OS=Galdieria sulphuraria OX=130081 GN=psbO PE=4 SV=1	355	39140	D4NY61_GALSU		1557.47	41.13	15	15	17	17	1689734912	1750838272	1411438720	535649248	555406080	1118685696	305573920	337796640	265352848	ALL CONDITIONS
M2W9L4_GALSU	Gasu_03610	Mitochondrial processing peptidase OS=Galdieria sulphuraria OX=130081 GN=Gasu_03610 PE=3 SV=1	440	48538	M2W9L4_GALSU		1556.38	40.68	19	19	25	25	31661458	47694840	41584604	145993920	208111280	240352736	167337632	226946640	231928144	ALL CONDITIONS
M2Y6Y2_GALSU	Gasu_12790	Chaperonin GroEL OS=Galdieria sulphuraria OX=130081 GN=Gasu_12790 PE=3 SV=1	627	67606	M2Y6Y2_GALSU		1548.13	34.93	20	20	21	21	627896960	669001536	542449280	993212864	1108096640	1100576768	937572864	1075252864	947629696	ALL CONDITIONS
M2XIL7_GALSU	Gasu_27220	NADH dehydrogenase (Ubiquinone) Fe-S protein 2 OS=Galdieria sulphuraria OX=130081 GN=Gasu_27220 PE=3 SV=1	490	56112	M2XIL7_GALSU		1546.04	45.1	21	21	24	24	35091572	43819128	36739600	115783600	151476592	137700784	149241568	179789760	159606480	ALL CONDITIONS
M2XGR7_GALSU	Gasu_32730	Elongation factor G, mitochondrial OS=Galdieria sulphuraria OX=130081 GN=Gasu_32730 PE=3 SV=1	788	88005	M2XGR7_GALSU		1534.47	35.28	21	21	26	26	68509824	82429144	54103776	91077032	104106384	118691616	52540792	70440904	45042980	ALL CONDITIONS
M2WXP3_GALSU	Gasu_37160	Potassium channel beta subunit OS=Galdieria sulphuraria OX=130081 GN=Gasu_37160 PE=4 SV=1	349	39311	M2WXP3_GALSU		1533.3	48.14	15	15	18	18	167287744	187259024	146436832	575026048	801059200	774592192	744344832	918891584	758434944	ALL CONDITIONS
M2Y9F7_GALSU	Gasu_00840	Glyceraldehyde-3-phosphate dehydrogenase (NADP) OS=Galdieria sulphuraria OX=130081 GN=Gasu_00840 PE=3 SV=1	500	54168	M2Y9F7_GALSU		1526.59	46.6	16	16	21	21	220947968	186675504	172825456	213244736	309510464	377225120	302177984	395448512	367030432	ALL CONDITIONS
M2XQR7_GALSU	Gasu_63700	Fructose-bisphosphate aldolase OS=Galdieria sulphuraria OX=130081 GN=Gasu_63700 PE=3 SV=1	419	45516	M2XQR7_GALSU	M2WTH4_GALSU	1519.95	38.66	14	14	19	19	2523518464	2673655552	2128091008	1180326528	1338526336	2044303232	1182741248	1298191488	1144960768	ALL CONDITIONS
M2WSF5_GALSU	Gasu_55770	Mitochondrial processing peptidase OS=Galdieria sulphuraria OX=130081 GN=Gasu_55770 PE=3 SV=1	522	58499	M2WSF5_GALSU		1508.73	38.51	14	14	19	19	44778940	56554728	47920728	184775520	256128464	283208352	217098160	230592880	265531632	ALL CONDITIONS
M2XK48_GALSU	Gasu_21800	6-phosphofructokinase isoform 1 OS=Galdieria sulphuraria OX=130081 GN=Gasu_21800 PE=4 SV=1	525	57739	M2XK48_GALSU; M2Y3F3_GALSU		1505.65	34.67	13	12	19	17	26007270	32716724	28370766	70266976	108732488	121167728	123651368	160329376	159984096	ALL CONDITIONS
M2W2R7_GALSU	Gasu_25800	Serine hydroxymethyltransferase OS=Galdieria sulphuraria OX=130081 GN=Gasu_25800 PE=3 SV=1	474	52260	M2W2R7_GALSU		1473.85	53.8	19	19	22	22	179902864	204462672	168292576	315304224	407686112	394650688	374516064	535514976	306203744	ALL CONDITIONS
M2XWW5_GALSU	Gasu_45710	Mitochondrial carrier, adenine nucleotidetranslocator OS=Galdieria sulphuraria OX=130081 GN=Gasu_45710 PE=3 SV=1	382	42413	M2XWW5_GALSU		1470.85	45.81	17	17	20	20	262443840	320606336	276680192	870794240	1185365248	1109613696	1122264192	1557486976	1137416576	ALL CONDITIONS
M2Y5E5_GALSU	Gasu_15830	T-complex protein 1 subunit OS=Galdieria sulphuraria OX=130081 GN=Gasu_15830 PE=3 SV=1	570	61273	M2Y5E5_GALSU		1465.17	33.51	20	20	22	22	153957264	148242272	124010704	390305728	464291328	372964960	438772160	524675616	335660096	ALL CONDITIONS
M2WA12_GALSU	Gasu_01050	Fructose-bisphosphate aldolase OS=Galdieria sulphuraria OX=130081 GN=Gasu_01050 PE=3 SV=1	356	39121	M2WA12_GALSU	M2XY22_GALSU	1463.71	56.18	15	15	18	18	480113152	477075776	333929952	767390080	984611648	1077600896	1070247552	1224865024	1178304128	ALL CONDITIONS
M2XSJ9_GALSU	Gasu_59920	Mitochondrial Rho GTPase OS=Galdieria sulphuraria OX=130081 GN=Gasu_59920 PE=3 SV=1	648	73265	M2XSJ9_GALSU		1451.49	36.42	23	23	25	25	27262300	34247524	28154828	146628000	201487184	171299856	162763632	231376288	164045232	ALL CONDITIONS
M2XJH9_GALSU	Gasu_24220	Zn-dependent peptidase OS=Galdieria sulphuraria OX=130081 GN=Gasu_24220 PE=4 SV=1	1090	123758	M2XJH9_GALSU		1434.21	21.1	19	19	22	22	91185168	112899800	54892024	104929624	150956608	215259552	131781888	198492256	169530768	ALL CONDITIONS
M2X5K2_GALSU	Gasu_11400	Glutathione-independent formaldehyde dehydrogenase OS=Galdieria sulphuraria OX=130081 GN=Gasu_11400 PE=3 SV=1	379	40906	M2X5K2_GALSU		1414.77	50.66	16	16	20	20	385771872	570579392	488520320	76305216	188835696	794099712	506866912	420586432	1722475904	ALL CONDITIONS
M2Y2W5_GALSU	Gasu_24310	ATP-dependent Clp protease ATP-binding subunit ClpB OS=Galdieria sulphuraria OX=130081 GN=Gasu_24310 PE=3 SV=1	956	108167	M2Y2W5_GALSU		1403.66	27.51	21	18	23	20	88623560	125685512	68638736	69411056	77391496	114141448	34432440	51078940	58161464	ALL CONDITIONS
M2X686_GALSU	Gasu_07660	Tubulin beta chain OS=Galdieria sulphuraria OX=130081 GN=Gasu_07660 PE=3 SV=1	443	49527	M2X686_GALSU	#C#ENSEMBL:ENSBTAP00000025008	1400.69	45.15	17	3	22	3	2.22572e+06	4.12952e+06	3881649	14155475	18744850	3.12103e+06	21548242	25570090	6827645	ALL CONDITIONS
M2XB74_GALSU	Gasu_52590	Pyruvate kinase OS=Galdieria sulphuraria OX=130081 GN=Gasu_52590 PE=3 SV=1	530	58229	M2XB74_GALSU		1399.7	39.62	18	18	23	23	37291876	47132484	31797376	157786272	219696592	187600464	211219168	247031152	257045792	ALL CONDITIONS
M2WRP2_GALSU	Gasu_58930	Molecular chaperone DnaK OS=Galdieria sulphuraria OX=130081 GN=Gasu_58930 PE=3 SV=1	878	97720	M2WRP2_GALSU		1387.37	24.6	18	18	21	21	27564746	32823788	18008076	181699904	193613504	116415496	187320928	239735568	136085264	ALL CONDITIONS
M2XRV6_GALSU	Gasu_03170	Glycerol kinase OS=Galdieria sulphuraria OX=130081 GN=Gasu_03170 PE=3 SV=1	500	55335	M2XRV6_GALSU		1368.96	46.8	16	16	19	19	273817024	283460192	312094272	214844304	312244000	437842176	346179872	354749088	513328480	ALL CONDITIONS
M2XWA5_GALSU	Gasu_45520	Bifunctional aspartate kinase/homoserine dehydrogenase 1 OS=Galdieria sulphuraria OX=130081 GN=Gasu_45520 PE=4 SV=1	1028	112878	M2XWA5_GALSU		1329.95	24.03	16	16	18	18	35609936	42997348	18030716	51301316	70750872	89218552	40650376	63464132	57302980	ALL CONDITIONS
M2X0E5_GALSU	Gasu_28020	T-complex protein 1 subunit eta OS=Galdieria sulphuraria OX=130081 GN=Gasu_28020 PE=3 SV=1	554	60001	M2X0E5_GALSU		1321.78	33.03	15	15	18	18	95098072	107444784	92902720	362257632	472693440	380883104	395518752	560034944	391153152	ALL CONDITIONS
M2XFI0_GALSU	Gasu_38160	Uncharacterized protein OS=Galdieria sulphuraria OX=130081 GN=Gasu_38160 PE=4 SV=1	1110	124068	M2XFI0_GALSU		1315.57	22.07	20	20	22	22	35936420	46561632	23240192	96134352	121792056	97824648	82132600	119294504	86931752	ALL CONDITIONS
M2XK66_GALSU	Gasu_22040	Phospho-2-dehydro-3-deoxyheptonate aldolase OS=Galdieria sulphuraria OX=130081 GN=Gasu_22040 PE=3 SV=1	529	59470	M2XK66_GALSU		1312.53	44.23	19	19	19	19	78457904	89544648	78373704	158179280	232691872	269521920	161145920	233530320	216943392	ALL CONDITIONS
M2VUC8_GALSU	Gasu_55830	ATP-dependent Clp protease ATP-binding subunit ClpB OS=Galdieria sulphuraria OX=130081 GN=Gasu_55830 PE=3 SV=1	799	89836	M2VUC8_GALSU		1311.48	32.42	22	20	24	22	31389734	33201720	23815560	29686040	38036060	54584592	39347672	66915228	61661692	ALL CONDITIONS
M2VTF5_GALSU	Gasu_58840	V-type H+-transporting ATPase subunit a isoform 1 OS=Galdieria sulphuraria OX=130081 GN=Gasu_58840 PE=3 SV=1	908	100318	M2VTF5_GALSU; M2WRN4_GALSU		1303.11	25.88	15	15	19	19	26604164	28429966	24084080	102627352	135422384	92354752	95786208	127381776	93086008	ALL CONDITIONS
M2W6M7_GALSU	Gasu_13870	Fructose-1,6-bisphosphatase I OS=Galdieria sulphuraria OX=130081 GN=Gasu_13870 PE=3 SV=1	349	38145	M2W6M7_GALSU		1301.24	46.99	12	11	16	14	65385516	82608440	69392696	77669112	105446736	161340896	75244984	102181008	117335560	ALL CONDITIONS
CH60_GALSU	groL	60 kDa chaperonin, chloroplastic OS=Galdieria sulphuraria OX=130081 GN=groL PE=3 SV=1	534	57837	CH60_GALSU		1298.97	31.09	15	4	17	5	114438888	112103920	102181536	201741072	245891712	220272976	186969152	221675488	220269408	ALL CONDITIONS
M2XHC0_GALSU	Gasu_31180	T-complex protein 1 subunit OS=Galdieria sulphuraria OX=130081 GN=Gasu_31180 PE=3 SV=1	533	58974	M2XHC0_GALSU		1294.91	39.77	14	14	16	16	69338808	51599500	33856968	137520416	176412096	150954816	139180160	207080528	129143136	ALL CONDITIONS
M2XCS7_GALSU	Gasu_47430	Succinate-semialdehyde dehydrogenase OS=Galdieria sulphuraria OX=130081 GN=Gasu_47430 PE=3 SV=1	570	61106	M2XCS7_GALSU	M2VS05_GALSU	1292.45	26.14	13	13	18	18	112354448	136843504	107369040	57286488	90052976	218783936	108956728	108517168	218887504	ALL CONDITIONS
M2XCQ7_GALSU	Gasu_47200	T-complex protein 1 subunit gamma OS=Galdieria sulphuraria OX=130081 GN=Gasu_47200 PE=3 SV=1	559	61358	M2XCQ7_GALSU; M2XVQ5_GALSU		1289.83	30.95	15	15	19	19	143516864	159508832	146913456	432009376	543676032	427163360	570507392	724718272	502608704	ALL CONDITIONS
M2W2X2_GALSU	Gasu_26320	Alpha-1,4 glucan phosphorylase OS=Galdieria sulphuraria OX=130081 GN=Gasu_26320 PE=3 SV=1	887	100979	M2W2X2_GALSU		1269.58	28.07	20	20	22	22	17530310	21371426	11105685	59496172	97012432	100988048	60967532	89734456	64581520	ALL CONDITIONS
M2Y9J6_GALSU	Gasu_01160	Serine--glyoxylate transaminase OS=Galdieria sulphuraria OX=130081 GN=Gasu_01160 PE=3 SV=1	400	44363	M2Y9J6_GALSU		1265.88	47.5	12	12	15	15	333427168	372586368	299748576	60334056	67180304	131193248	76588512	90733968	98332048	ALL CONDITIONS
M2VUJ9_GALSU	Gasu_55280	Uncharacterized protein OS=Galdieria sulphuraria OX=130081 GN=Gasu_55280 PE=4 SV=1	315	35011	M2VUJ9_GALSU		1258.22	55.24	13	13	15	15	63996776	88616560	69446880	191677200	294017376	250108768	249496688	348529024	242991696	ALL CONDITIONS
M2WXY8_GALSU	Gasu_36620	Peptide chain release factor eRF subunit 1 OS=Galdieria sulphuraria OX=130081 GN=Gasu_36620 PE=4 SV=1	453	50638	M2WXY8_GALSU		1253.13	42.83	15	15	16	16	13923276	52427116	41362080	76171408	108160816	136212976	88006064	144593104	92258600	ALL CONDITIONS
M2XXT9_GALSU	Gasu_42540	Trifunctional protein carbamoyl-phosphate synthase (Glutamine-dependent) / aspartate carbamoyltransferase / dihydroorotase (CAD protein) OS=Galdieria sulphuraria OX=130081 GN=Gasu_42540 PE=3 SV=1	2626	294785	M2XXT9_GALSU		1250.64	12.3	25	25	28	28	45040588	49714880	28189702	112216784	124475480	100468080	56366400	93779760	44349464	ALL CONDITIONS
M2Y2A7_GALSU	Gasu_24810	3-methylcrotonoyl-CoA carboxylase alpha subunit OS=Galdieria sulphuraria OX=130081 GN=Gasu_24810 PE=4 SV=1	847	94983	M2Y2A7_GALSU		1246.51	27.15	14	14	18	18	52407264	64071928	36011828	81603840	106012160	138500256	115441728	158681632	150373888	ALL CONDITIONS
CFXQ_GALSU	cfxQ	Protein CfxQ homolog OS=Galdieria sulphuraria OX=130081 GN=cfxQ PE=3 SV=1	305	35103	CFXQ_GALSU		1238.1	40	15	1	17	1	40169.6	52176.6	28769.1							ONLY PHOTOAUTOTROPHY
M2XXW5_GALSU	cpcG	Phycobilisome rod-core linker protein OS=Galdieria sulphuraria OX=130081 GN=cpcG PE=3 SV=1	243	29049	M2XXW5_GALSU		1237.09	56.38	15	3	18	4	80282704	90265624	79150520	42619360	37367296	51747936	20148154	17217084	19381186	ALL CONDITIONS
M2X4Q2_GALSU	Gasu_13820	26S proteasome regulatory subunit N1 isoform 2 OS=Galdieria sulphuraria OX=130081 GN=Gasu_13820 PE=4 SV=1	921	101853	M2X4Q2_GALSU; M2Y6E5_GALSU		1236.34	22.26	16	16	19	19	42858396	47473580	27052052	143525728	189344816	176525488	173522176	231959488	174417168	ALL CONDITIONS
M2WUW2_GALSU	Gasu_47410	AAA-type ATPase OS=Galdieria sulphuraria OX=130081 GN=Gasu_47410 PE=3 SV=1	421	47021	M2WUW2_GALSU		1225.08	51.54	18	18	22	22	9850407	16994248	16692390	47022772	74659472	67426720	84308216	106003040	85471888	ALL CONDITIONS
M2WZR1_GALSU	Gasu_30090	T-complex protein 1 subunit delta OS=Galdieria sulphuraria OX=130081 GN=Gasu_30090 PE=3 SV=1	531	57341	M2WZR1_GALSU		1222.92	37.1	15	15	17	17	39219984	41423664	37143640	232967840	305122528	262665408	275153536	340451072	233515392	ALL CONDITIONS
M2Y393_GALSU	Gasu_23230	Dynamin GTPase OS=Galdieria sulphuraria OX=130081 GN=Gasu_23230 PE=3 SV=1	779	87507	M2Y393_GALSU		1222.82	28.63	16	16	20	20	60058504	75752264	46563036	129642936	167481152	158881120	202901632	257522128	168771424	ALL CONDITIONS
M2XM48_GALSU	Gasu_15110	Dihydrolipoyl dehydrogenase OS=Galdieria sulphuraria OX=130081 GN=Gasu_15110 PE=3 SV=1	531	57071	M2XM48_GALSU		1219.58	34.46	13	13	15	15	37686924	41623148	31764944	77994256	102342424	131831104	102342216	134968304	121189856	ALL CONDITIONS
M2XVI5_GALSU	Gasu_48120	2-isopropylmalate synthase OS=Galdieria sulphuraria OX=130081 GN=Gasu_48120 PE=3 SV=1	663	73437	M2XVI5_GALSU		1215.62	34.69	15	15	18	18	38537960	52159380	41704224	140577568	166372448	120122656	174701344	248859424	166541888	ALL CONDITIONS
M2XWH3_GALSU	Gasu_44690	Coatomer (COPI) alpha subunit OS=Galdieria sulphuraria OX=130081 GN=Gasu_44690 PE=4 SV=1	1312	150512	M2XWH3_GALSU	M2VXI8_GALSU	1213.42	21.04	20	20	21	21	21195000	29636360	13524733	72158616	104017880	118066616	102403648	150988496	123354568	ALL CONDITIONS
M2XS58_GALSU	Gasu_60980	Formate dehydrogenase OS=Galdieria sulphuraria OX=130081 GN=Gasu_60980 PE=3 SV=1	353	39344	M2XS58_GALSU		1211.91	49.86	15	15	15	15	168979296	223584144	250880944	151463584	270758784	500118624	473563936	463242176	1017084352	ALL CONDITIONS
M2XJ83_GALSU	Gasu_25470	Myo-inositol 2-dehydrogenase OS=Galdieria sulphuraria OX=130081 GN=Gasu_25470 PE=4 SV=1	370	40947	M2XJ83_GALSU		1202.58	33.24	12	12	22	22	62484616	72775464	76174344	139920704	181970112	225378480	193227344	218976896	260276992	ALL CONDITIONS
M2XY57_GALSU	Gasu_42070	Pyruvate phosphate dikinase (PPDK) / phosphoenolpyruvate synthase OS=Galdieria sulphuraria OX=130081 GN=Gasu_42070 PE=4 SV=1	840	93677	M2XY57_GALSU		1196.81	27.62	17	17	20	20	133607776	174653552	133557960	6803254	12252216	38627700	35584588	40499892	64804816	ALL CONDITIONS
M2XYH2_GALSU	Gasu_40590	Multifunctional fusion protein OS=Galdieria sulphuraria OX=130081 GN=Gasu_40590 PE=3 SV=1	3132	358749	M2XYH2_GALSU	A0A075W013_GALSU; A0A075W3K6_GALSU	1191.45	13.09	30	18	30	18	5796248	6819162	6146196	18467006	25241028	20736652	1.85253e+06	6827104	4.07494e+06	ALL CONDITIONS
M2XYK5_GALSU	Gasu_39320	AAA-type ATPase OS=Galdieria sulphuraria OX=130081 GN=Gasu_39320 PE=3 SV=1	407	45842	M2XYK5_GALSU		1187.91	49.63	18	17	21	20	13327668	15386736	12774560	39751944	61621828	67696504	76781184	110999536	84201120	ALL CONDITIONS
A5JW29_GALSU	Apx02	Ascorbate peroxidase OS=Galdieria sulphuraria OX=130081 GN=Apx02 PE=2 SV=1	290	32634	A5JW29_GALSU		1185.18	43.1	15	15	18	18	173124896	177846896	138931632	405487424	532474048	393822432	643032960	618897152	561542272	ALL CONDITIONS
M2W2V7_GALSU	Gasu_26180	Aminopeptidase OS=Galdieria sulphuraria OX=130081 GN=Gasu_26180 PE=3 SV=1	890	101797	M2W2V7_GALSU		1169.35	21.24	17	16	19	18	75973504	84903096	52931260	137710912	227006672	207108256	174670992	263391488	207948624	ALL CONDITIONS
M2Y902_GALSU	Gasu_04140	Phosphoglycerate mutase OS=Galdieria sulphuraria OX=130081 GN=Gasu_04140 PE=4 SV=1	575	63602	M2Y902_GALSU		1169.06	26.96	12	12	16	16	22522944	31364940	21644274	115087208	170994960	157672224	144118336	193267184	143717616	ALL CONDITIONS
M2XW36_GALSU	Gasu_47930	Polyadenylate-binding protein OS=Galdieria sulphuraria OX=130081 GN=Gasu_47930 PE=3 SV=1	784	85456	M2XW36_GALSU		1165.56	27.42	13	13	17	17	40496468	41033872	26331878	119690592	131011472	92300824	111386592	187766608	105557936	ALL CONDITIONS
M2X3T8_GALSU	Gasu_15940	Acetyl-coenzyme A synthetase OS=Galdieria sulphuraria OX=130081 GN=Gasu_15940 PE=3 SV=1	686	77076	M2X3T8_GALSU		1143.79	28.86	16	14	21	19	56376480	60735236	46824880	49952836	98442752	157688688	92129064	131984168	176672000	ALL CONDITIONS
Q93YH6_GALSU	Gasu_48130	Glyceraldehyde-3-phosphate dehydrogenase OS=Galdieria sulphuraria OX=130081 GN=Gasu_48130 PE=2 SV=1	414	45446	Q93YH6_GALSU		1140.46	34.78	14	14	16	16	474944608	499552000	441584192	378737248	395483808	467325664	279058368	304250176	254688272	ALL CONDITIONS
M2XIX2_GALSU	Gasu_26370	Phosphoenolpyruvate carboxylase OS=Galdieria sulphuraria OX=130081 GN=Gasu_26370 PE=3 SV=1	941	108373	M2XIX2_GALSU		1123.9	22.21	16	16	19	19	168652848	181781888	106138136	124888320	165025968	208224416	180117840	197714400	142616544	ALL CONDITIONS
M2WUW7_GALSU	Gasu_47460	ABC transporter, sub-family E, substrate-binding protein OS=Galdieria sulphuraria OX=130081 GN=Gasu_47460 PE=4 SV=1	605	67718	M2WUW7_GALSU		1099.96	38.68	16	16	19	19	21993304	23211662	18370436	64437620	75559832	63595108	75054784	112765248	73644760	ALL CONDITIONS
M2X303_GALSU	Gasu_19990	Eukaryotic translation initiation factor 3 subunit A OS=Galdieria sulphuraria OX=130081 GN=Gasu_19990 PE=3 SV=1	888	103936	M2X303_GALSU		1099.79	24.32	15	15	17	17	10798470	12903007	6263898	72804520	98953568	80100408	79057328	108284712	72787616	ALL CONDITIONS
M2WUI5_GALSU	Gasu_48930	Pyruvate kinase OS=Galdieria sulphuraria OX=130081 GN=Gasu_48930 PE=3 SV=1	500	54251	M2WUI5_GALSU		1099.17	54.4	16	16	17	17	8228682	11333029	9454663	49766280	75868208	73189752	92594096	119323168	112742728	ALL CONDITIONS
M2Y4K6_GALSU	Gasu_20130	Citrate synthase OS=Galdieria sulphuraria OX=130081 GN=Gasu_20130 PE=3 SV=1	492	56189	M2Y4K6_GALSU		1093.68	45.53	14	14	17	17	33205636	43783128	39845840	37757684	50558160	51442280	95000680	131650800	57817108	ALL CONDITIONS
M2X3L5_GALSU	Gasu_17710	Ubiquinol-cytochrome c reductase cytochrome c1 subunit OS=Galdieria sulphuraria OX=130081 GN=Gasu_17710 PE=4 SV=1	325	36507	M2X3L5_GALSU		1092.98	56.31	12	12	17	17	24792500	23275640	22587890	53415296	76199712	82764072	74386696	85858872	96341840	ALL CONDITIONS
E3UIU0_GALSU	psaA	Photosystem I P700 chlorophyll a apoprotein A1 OS=Galdieria sulphuraria OX=130081 GN=psaA PE=3 SV=1	752	83963	E3UIU0_GALSU	A0A096W1D5_GALSU; M2WWW9_GALSU; M2XYF9_GALSU; Q6JAL8_GALSU; Q8LW21_GALSU; Q8MAI3_GALSU	1085.51	22.34	11	9	13	11	592640896	651881344	521986912	49953400	84052872	141682480	38773388	49018184	29420348	ALL CONDITIONS
M2Y7F6_GALSU	Gasu_11390	D-3-phosphoglycerate dehydrogenase OS=Galdieria sulphuraria OX=130081 GN=Gasu_11390 PE=3 SV=1	436	47558	M2Y7F6_GALSU		1082.5	32.57	11	11	13	13	7765656	11533695	8852751	310071040	461058112	284503232	387398528	508912768	295715680	ALL CONDITIONS
M2Y3X0_GALSU	Gasu_21910	AAA-type ATPase OS=Galdieria sulphuraria OX=130081 GN=Gasu_21910 PE=3 SV=1	426	47530	M2Y3X0_GALSU		1079.83	38.26	13	12	17	16	25399128	23671194	23040204	63133268	55416228	62869676	67035364	84743568	70143192	ALL CONDITIONS
M2Y6Q1_GALSU	Gasu_10960	Alpha,alpha-trehalose-phosphate synthase (UDP-forming) isoform 1 OS=Galdieria sulphuraria OX=130081 GN=Gasu_10960 PE=4 SV=1	982	112567	M2Y6Q1_GALSU		1071.63	21.79	19	19	19	19	32350686	47502184	22744642	60114640	71904408	82817504	94524728	119504232	89441200	ALL CONDITIONS
M2XYX5_GALSU	Gasu_38270	14-3-3 protein-like protein OS=Galdieria sulphuraria OX=130081 GN=Gasu_38270 PE=3 SV=1	264	30101	M2XYX5_GALSU		1070.97	43.18	14	7	17	9	16067384	18475792	15909203	51040760	73896848	79110168	74986296	101907768	100534728	ALL CONDITIONS
A0A075W004_GALSU	apcA	Allophycocyanin alpha subunit OS=Galdieria sulphuraria OX=130081 GN=apcA PE=3 SV=1	161	17548	A0A075W004_GALSU	PHAA_GALSU	1055.79	86.96	13	12	15	14	1970067712	2165732864	1951963904	1127787008	1156914560	1769018880	692126336	852488896	631201344	ALL CONDITIONS
M2Y7F0_GALSU	Gasu_11340	Catalase OS=Galdieria sulphuraria OX=130081 GN=Gasu_11340 PE=4 SV=1	491	56983	M2Y7F0_GALSU		1043.36	30.14	10	10	12	12	115339488	136599168	84482984	196461088	345415424	387555264	470998560	577727872	656540352	ALL CONDITIONS
M2X324_GALSU	Gasu_20140	Phosphoribulokinase OS=Galdieria sulphuraria OX=130081 GN=Gasu_20140 PE=4 SV=1	457	51655	M2X324_GALSU; Q8GUE1_GALSU		1032.57	31.73	12	12	14	14	158481344	177599936	144799984	94257712	118802464	183667792	102715528	123422080	135793872	ALL CONDITIONS
Q7XYU9_GALSU	Gasu_28460	Myo-inositol 2-dehydrogenase OS=Galdieria sulphuraria OX=130081 GN=Gasu_28460 PE=2 SV=1	365	40566	Q7XYU9_GALSU		1024.14	32.6	10	10	13	13	120158656	148777712	132386648	318632416	502124896	605606144	492187008	596409600	613169344	ALL CONDITIONS
M2VUT4_GALSU	Gasu_54100	Citrate synthase OS=Galdieria sulphuraria OX=130081 GN=Gasu_54100 PE=3 SV=1	470	53539	M2VUT4_GALSU		1023.51	33.62	10	10	15	15	38838212	40585716	34830932	54431092	81014864	73597384	58331308	105047864	99757656	ALL CONDITIONS
A5JW30_GALSU	CcP01	Cytochrome c peroxidase OS=Galdieria sulphuraria OX=130081 GN=CcP01 PE=2 SV=1	357	39885	A5JW30_GALSU		1018.15	42.02	12	12	14	14	232341520	263466208	222578016	234970896	347187968	571196544	433563232	503003136	703280512	ALL CONDITIONS
M2W3A1_GALSU	Gasu_25510	Xylitol dehydrogenase OS=Galdieria sulphuraria OX=130081 GN=Gasu_25510 PE=4 SV=1	271	29606	M2W3A1_GALSU		1016.46	40.22	9	9	14	14	127589648	126737040	113699496	181005888	285494784	363527808	389101152	451549440	610079616	ALL CONDITIONS
M2WT32_GALSU	Gasu_53890	3-methylcrotonyl-CoA carboxylase beta subunit isoform 1 OS=Galdieria sulphuraria OX=130081 GN=Gasu_53890 PE=4 SV=1	558	61065	M2WT32_GALSU	M2XUF6_GALSU	1011.94	41.94	13	13	14	14	16158911	18399410	13603080	52107328	87464496	106168768	79874112	127461424	113670720	ALL CONDITIONS
M2XAT9_GALSU	Gasu_53470	Propionyl-CoA carboxylase beta chain OS=Galdieria sulphuraria OX=130081 GN=Gasu_53470 PE=4 SV=1	582	63900	M2XAT9_GALSU		1008.77	32.13	14	14	16	16	43144580	44994080	38690908	59549084	75965440	85974840	81467048	117267032	107787744	ALL CONDITIONS
M2XDP8_GALSU	Gasu_42920	Ubiquitin-activating enzyme E1 OS=Galdieria sulphuraria OX=130081 GN=Gasu_42920 PE=3 SV=1	1041	118100	M2XDP8_GALSU		1007.65	16.91	14	14	18	18	8959597	11542958	3959636	41008996	54316192	73185704	55229224	88796208	66390604	ALL CONDITIONS
M2XW18_GALSU	Gasu_47750	Elongation factor Tu OS=Galdieria sulphuraria OX=130081 GN=Gasu_47750 PE=3 SV=1	458	50173	M2XW18_GALSU		1007.47	36.46	13	12	19	18	31589248	37771656	36305972	110580520	154757920	183725968	122236216	171971936	155977248	ALL CONDITIONS
M2XU23_GALSU	Gasu_54810	GDP-D-mannose-3',5'-epimerase OS=Galdieria sulphuraria OX=130081 GN=Gasu_54810 PE=4 SV=1	356	40564	M2XU23_GALSU		1006.78	51.12	12	12	14	14	48892200	49938216	43258544	143968560	196912080	137212448	155835904	178493216	149992864	ALL CONDITIONS
M2XIS1_GALSU	Gasu_25860	Ferredoxin--NADP+ reductase OS=Galdieria sulphuraria OX=130081 GN=Gasu_25860 PE=4 SV=1	354	40357	M2XIS1_GALSU		1005.9	16.1	6	6	10	10	172279792	174581520	162642208	141080784	167462848	212964432	116100752	147943200	131554512	ALL CONDITIONS
PYG_GALSU	cpcG	Phycobilisome rod-core linker polypeptide cpcG OS=Galdieria sulphuraria OX=130081 GN=cpcG PE=3 SV=3	243	29026	PYG_GALSU		1004.49	46.91	14	2	16	2	476153024	541852928	423818752	239147264	252310880	428618208	134356528	174763888	125463480	ALL CONDITIONS
M2XB69_GALSU	Gasu_52550	Methylenetetrahydrofolate reductase OS=Galdieria sulphuraria OX=130081 GN=Gasu_52550 PE=3 SV=1	625	71165	M2XB69_GALSU		999.52	33.76	16	16	18	18	10967984	17632186	11145571	121071416	193207616	115575408	159600832	248594592	94020136	ALL CONDITIONS
M2WY47_GALSU	Gasu_35620	Proliferating cell nuclear antigen OS=Galdieria sulphuraria OX=130081 GN=Gasu_35620 PE=3 SV=1	270	30053	M2WY47_GALSU		990.02	44.07	11	11	14	14	27745110	41063504	35585172	154698880	178185760	80957408	173339248	226309136	113602816	ALL CONDITIONS
M2W3Z2_GALSU	Gasu_21370	Glutamate-5-semialdehyde dehydrogenase OS=Galdieria sulphuraria OX=130081 GN=Gasu_21370 PE=3 SV=1	435	47496	M2W3Z2_GALSU		989.53	33.1	9	9	11	11	19004798	21453512	17221482	44450256	53371972	54487048	64125196	76812152	50647928	ALL CONDITIONS
M2W0C4_GALSU	Gasu_34520	Phosphoglycerate kinase OS=Galdieria sulphuraria OX=130081 GN=Gasu_34520 PE=3 SV=1	733	80897	M2W0C4_GALSU		986.68	21.15	14	14	16	16	126829144	159819552	116174944	145770192	278576128	332840640	402486592	477496960	477187776	ALL CONDITIONS
M2XK10_GALSU	Gasu_21380	Molecular chaperone HtpG OS=Galdieria sulphuraria OX=130081 GN=Gasu_21380 PE=3 SV=1	775	88858	M2XK10_GALSU		981.78	24.13	14	14	15	15	51430572	57060052	32170764	138023856	157264800	146296432	122910328	143717280	90558592	ALL CONDITIONS
M2VUZ3_GALSU	Gasu_53650	Alpha-1,4 glucan phosphorylase OS=Galdieria sulphuraria OX=130081 GN=Gasu_53650 PE=3 SV=1	893	102507	M2VUZ3_GALSU; M2XAV7_GALSU		980.88	23.52	15	15	15	15	11495799	13726095	7.58003e+06	29847360	48846192	52198360	24401128	43899960	37089556	ALL CONDITIONS
M2XZ42_GALSU	Gasu_36510	40S ribosomal protein S3e OS=Galdieria sulphuraria OX=130081 GN=Gasu_36510 PE=3 SV=1	227	25290	M2XZ42_GALSU		974.24	43.17	10	10	14	14	85371312	107482520	92533952	300325024	443715520	416372480	324534752	476870240	364812800	ALL CONDITIONS
M2WSP4_GALSU	Gasu_55600	Coatomer subunit beta' OS=Galdieria sulphuraria OX=130081 GN=Gasu_55600 PE=3 SV=1	897	101197	M2WSP4_GALSU		973.57	24.19	17	17	17	17	25015092	30267748	17468446	66000780	96810704	108523072	83310184	102384480	89623120	ALL CONDITIONS
M2Y375_GALSU	Gasu_24190	Prolyl-tRNA synthetase OS=Galdieria sulphuraria OX=130081 GN=Gasu_24190 PE=3 SV=1	706	79512	M2Y375_GALSU		972.52	33.71	16	16	17	17	11827481	14988930	6.71947e+06	44288160	61795516	99878120	47743268	62748692	90550984	ALL CONDITIONS
M2Y8U8_GALSU	Gasu_02730	Protein phosphatase 2 (Formerly 2A), regulatory subunit A OS=Galdieria sulphuraria OX=130081 GN=Gasu_02730 PE=4 SV=1	589	66389	M2Y8U8_GALSU		970.69	25.3	12	12	15	15	26229912	32718010	23983916	70058840	94519312	80322432	89706232	115964280	102896096	ALL CONDITIONS
Q9XJ33_GALSU	GsftsZ2	Plastid division protein FtsZ OS=Galdieria sulphuraria OX=130081 GN=GsftsZ2 PE=3 SV=1	403	42434	Q9XJ33_GALSU		969.78	39.95	10	1	11	1	490283	592186	455729	474539		584546	478922	605730	443881	ALL CONDITIONS
M2W4M3_GALSU	Gasu_19410	AAA-type ATPase family protein / ankyrin repeat family protein OS=Galdieria sulphuraria OX=130081 GN=Gasu_19410 PE=4 SV=1	417	47461	M2W4M3_GALSU		958.73	30.94	11	11	14	14	319199296	351698240	266028432	42391660	28741486	132826520	19804688	24324112	19033072	ALL CONDITIONS
M2XTR8_GALSU	Gasu_55950	60S ribosomal protein L3 isoform 1 OS=Galdieria sulphuraria OX=130081 GN=Gasu_55950 PE=3 SV=1	388	44339	M2XTR8_GALSU		955.05	32.47	13	13	14	14	153932672	151760224	143201536	428546016	600411968	569968896	543515520	733647744	554788416	ALL CONDITIONS
M2XYX3_GALSU	Gasu_38230	Guanine nucleotide exchange family protein OS=Galdieria sulphuraria OX=130081 GN=Gasu_38230 PE=4 SV=1	1993	224985	M2XYX3_GALSU		955.01	9.88	16	16	17	17	5.56346e+06	10532112	2.42635e+06	41696208	43570696	52640232	37746128	116769456	43293812	ALL CONDITIONS
M2W7R9_GALSU	Gasu_09280	Short-chain dehydrogenase/reductase SDR OS=Galdieria sulphuraria OX=130081 GN=Gasu_09280 PE=4 SV=1	269	28924	M2W7R9_GALSU		941.33	44.24	9	9	11	11	138455008	172704016	131717656	304174592	555723776	718876736	526984736	472026976	565180224	ALL CONDITIONS
M2XMV0_GALSU	Gasu_11930	ATP-dependent RNA helicase OS=Galdieria sulphuraria OX=130081 GN=Gasu_11930 PE=3 SV=1	624	71299	M2XMV0_GALSU		938.86	27.08	14	14	17	17	740724	899915	687387	74170952	133526320	36645404	86953200	127905920	46299544	ALL CONDITIONS
M2XGH2_GALSU	Gasu_33600	GTP-binding protein OS=Galdieria sulphuraria OX=130081 GN=Gasu_33600 PE=4 SV=1	551	62249	M2XGH2_GALSU		936.58	24.86	14	14	16	16	35584456	46136472	38201548	43105024	79636784	79326112	27220308	44959744	33117252	ALL CONDITIONS
M2XZ78_GALSU	Gasu_37490	AAA-type ATPase OS=Galdieria sulphuraria OX=130081 GN=Gasu_37490 PE=3 SV=1	406	45820	M2XZ78_GALSU		936.14	41.13	11	10	16	15	9677947	11115589	10098840	29878318	45384632	50526052	37847656	58286872	46676500	ALL CONDITIONS
M2XWL9_GALSU	Gasu_45160	Malonyl-CoA decarboxylase OS=Galdieria sulphuraria OX=130081 GN=Gasu_45160 PE=4 SV=1	596	68600	M2XWL9_GALSU		935.79	24.5	14	14	18	18	5.77997e+06	4692038	3.57778e+06	113561984	156944128	139523872	119011088	158599456	112686216	ALL CONDITIONS
M2Y4A3_GALSU	Gasu_20120	Cell division protein FtsZ OS=Galdieria sulphuraria OX=130081 GN=Gasu_20120 PE=3 SV=1	400	42180	M2Y4A3_GALSU		935.55	37.75	11	2	12	2	13318378	17582602	12606794	11447768	14555945	22647276	10869527	15331048	13615967	ALL CONDITIONS
M2WXI7_GALSU	Gasu_38140	ATP-dependent RNA helicase OS=Galdieria sulphuraria OX=130081 GN=Gasu_38140 PE=4 SV=1	2193	246453	M2WXI7_GALSU		935.34	11.04	19	19	19	19	1.75892e+06	5037144	1.85138e+06	23466204	30424260	29472828	33778144	54049608	37331580	ALL CONDITIONS
M2XG64_GALSU	Gasu_36010	Propionyl-CoA carboxylase alpha chain OS=Galdieria sulphuraria OX=130081 GN=Gasu_36010 PE=4 SV=1	756	83799	M2XG64_GALSU		934.11	24.47	13	13	14	14	31247220	35787812	26039630	55485012	75262264	78073992	86572184	116026752	96279160	ALL CONDITIONS
M2W2W3_GALSU	Gasu_26230	Protein transport protein SEC23 OS=Galdieria sulphuraria OX=130081 GN=Gasu_26230 PE=3 SV=1	768	86226	M2W2W3_GALSU		930.05	26.69	14	14	14	14	15122449	17349310	12936150	40929456	56175896	55285128	30210198	48596084	34658052	ALL CONDITIONS
M2W1I8_GALSU	Gasu_29750	Citrate synthase (Fragment) OS=Galdieria sulphuraria OX=130081 GN=Gasu_29750 PE=3 SV=1	469	52383	M2W1I8_GALSU	M2VSH9_GALSU	928.32	29.64	9	9	13	13	35918420	46191644	36698756	91373376	182346000	200526960	137712432	198680912	206104768	ALL CONDITIONS
M2XEZ6_GALSU	Gasu_39490	Box C/D snoRNP component Nop58 OS=Galdieria sulphuraria OX=130081 GN=Gasu_39490 PE=4 SV=1	515	57523	M2XEZ6_GALSU		916.21	28.74	10	9	12	11	2.25134e+06	1.6621e+06	2.14473e+06	29805546	32413838	16215786	15189415	25555128	17525166	ALL CONDITIONS
M2VZ08_GALSU	Gasu_39250	Ketol-acid reductoisomerase OS=Galdieria sulphuraria OX=130081 GN=Gasu_39250 PE=3 SV=1	526	58783	M2VZ08_GALSU		915.14	27.76	9	9	11	11	57863912	73160128	64260656	123750120	176419504	139594192	138260080	188324272	150058144	ALL CONDITIONS
M2Y9H3_GALSU	Gasu_02940	Transferase, transferring glycosyl groups OS=Galdieria sulphuraria OX=130081 GN=Gasu_02940 PE=4 SV=1	1124	131481	M2Y9H3_GALSU		907.16	16.1	15	15	16	16	6254153	7795491	4673529	113035408	166647696	148931312	171241952	238650432	191910960	ALL CONDITIONS
M2WAG2_GALSU	Gasu_02220	Fructose-1,6-bisphosphatase I OS=Galdieria sulphuraria OX=130081 GN=Gasu_02220 PE=3 SV=1	392	43589	M2WAG2_GALSU		906.45	43.88	11	10	14	12	11304295	12461931	12798526	35911116	48712060	38144220	50537004	60752612	56753716	ALL CONDITIONS
M2XII5_GALSU	Gasu_26840	Glycerate dehydrogenase/ poly(U) binding protein OS=Galdieria sulphuraria OX=130081 GN=Gasu_26840 PE=3 SV=1	401	43861	M2XII5_GALSU		906.1	30.67	8	8	12	12	205829440	202946576	159613392	46303192	61390536	114708016	54224108	71819840	66453768	ALL CONDITIONS
M2W0A1_GALSU	Gasu_36000	Coatomer subunit gamma OS=Galdieria sulphuraria OX=130081 GN=Gasu_36000 PE=3 SV=1	927	104804	M2W0A1_GALSU		904.93	19.85	14	14	17	17	32396222	37537560	22725920	61456912	91166760	104541120	122911360	168765824	136473840	ALL CONDITIONS
M2XMZ3_GALSU	Gasu_12440	Acetolactate synthase large subunit OS=Galdieria sulphuraria OX=130081 GN=Gasu_12440 PE=4 SV=1	1099	119857	M2XMZ3_GALSU		902.99	16.2	12	12	12	12	40447956	58183000	33672948	58294372	84395568	93122416	87049104	124326872	125021256	ALL CONDITIONS
M2XAZ6_GALSU	Gasu_52940	Syntaxin 1B/2/3 isoform 1 OS=Galdieria sulphuraria OX=130081 GN=Gasu_52940 PE=3 SV=1	380	42889	M2XAZ6_GALSU	M2XML0_GALSU	902.79	31.05	10	10	13	13	47212988	53221104	44241956	59852500	85915616	66742188	82777184	104241896	104122568	ALL CONDITIONS
M2XKP7_GALSU	Gasu_19550	Acetyl-coenzyme A synthetase OS=Galdieria sulphuraria OX=130081 GN=Gasu_19550 PE=3 SV=1	726	81298	M2XKP7_GALSU		899.82	27	15	15	15	15	33841064	48963956	36395748	20524838	37456880	107732256	63359836	68443312	169816624	ALL CONDITIONS
M2Y5E9_GALSU	Gasu_15880	Proteasome subunit alpha type OS=Galdieria sulphuraria OX=130081 GN=Gasu_15880 PE=3 SV=1	252	27873	M2Y5E9_GALSU		898.64	47.62	9	9	10	10	34399112	33050144	33138592	54183984	76917848	71097504	73617232	99257152	82618376	ALL CONDITIONS
M2XWE9_GALSU	Gasu_47450	Coatomer subunit beta OS=Galdieria sulphuraria OX=130081 GN=Gasu_47450 PE=4 SV=1	955	107246	M2XWE9_GALSU		897.61	18.12	16	16	16	16	40858112	47831812	27582300	90683608	120688616	121442112	89840560	125742856	111887504	ALL CONDITIONS
M2XMX1_GALSU	Gasu_12160	Pyridoxine biosynthesis protein OS=Galdieria sulphuraria OX=130081 GN=Gasu_12160 PE=3 SV=1	319	34149	M2XMX1_GALSU		895.93	39.81	8	8	13	13	27268836	33347462	29340760	147221776	191740096	128003960	122959120	179298352	80034080	ALL CONDITIONS
M2XWK3_GALSU	Gasu_44990	ATP-dependent RNA helicase OS=Galdieria sulphuraria OX=130081 GN=Gasu_44990 PE=3 SV=1	496	56281	M2XWK3_GALSU		895.93	34.27	15	15	17	17	19359844	25329136	18576198	54597732	63010008	50858472	64318832	81314000	49234428	ALL CONDITIONS
M2WVB9_GALSU	Gasu_45770	GTP-binding protein OS=Galdieria sulphuraria OX=130081 GN=Gasu_45770 PE=3 SV=1	596	67166	M2WVB9_GALSU		889.73	27.01	13	13	16	16	25163118	36861728	26474274	82245424	104369304	101838968	47238136	72699512	72861376	ALL CONDITIONS
M2X7X4_GALSU	Gasu_00270	Phosphoglycerate kinase OS=Galdieria sulphuraria OX=130081 GN=Gasu_00270 PE=3 SV=1	486	53343	M2X7X4_GALSU		879.58	16.87	7	7	11	11	208613392	226518928	398012736	244811184	233668096	379483456	130367848	158538496	139711616	ALL CONDITIONS
RBS_GALSU	rbcS	Ribulose bisphosphate carboxylase small chain OS=Galdieria sulphuraria OX=130081 GN=rbcS PE=1 SV=1	138	16206	RBS_GALSU	A0A075W2L4_GALSU	875.2	42.75	11	11	12	12	4609568256	5472989184	3945141248	1672462336	1491973632	2836972544	727239488	921034816	576831360	ALL CONDITIONS
M2VZC8_GALSU	Gasu_38940	Isovaleryl-CoA dehydrogenase OS=Galdieria sulphuraria OX=130081 GN=Gasu_38940 PE=3 SV=1	416	45095	M2VZC8_GALSU		873.25	31.01	9	9	14	14	1.91081e+06	2.54083e+06	1.68688e+06	19595186	20298910	39190984	30255730	39032844	50364980	ALL CONDITIONS
M2W4F2_GALSU	Gasu_20900	Pyrophosphate--fructose 6-phosphate 1-phosphotransferase OS=Galdieria sulphuraria OX=130081 GN=Gasu_20900 PE=3 SV=1	569	63167	M2W4F2_GALSU		860.92	33.04	11	11	14	14	30445068	31307488	27302308	75902016	101533280	71523352	177106080	219981472	137932560	ALL CONDITIONS
M2Y495_GALSU	Gasu_21120	Cell division protein FtsZ OS=Galdieria sulphuraria OX=130081 GN=Gasu_21120 PE=3 SV=1	486	50798	M2Y495_GALSU; Q9XJ34_GALSU		860.39	30.86	12	12	15	15	47078704	53810036	40709592	28976970	38590648	52497004	37512268	48418800	40253820	ALL CONDITIONS
M2VYT3_GALSU	chlN	Light-independent protochlorophyllide reductase subunit N OS=Galdieria sulphuraria OX=130081 GN=chlN PE=3 SV=1	439	50037	M2VYT3_GALSU		856.04	40.55	12	12	15	15	30797940	40352796	29954464	29849086	35139048	33433536	9973398	13319271	3.88678e+06	ALL CONDITIONS
M2Y7C5_GALSU	Gasu_10030	Glutathione reductase OS=Galdieria sulphuraria OX=130081 GN=Gasu_10030 PE=3 SV=1	552	61733	M2Y7C5_GALSU		855.44	30.07	11	11	12	12	64626968	71999344	50849696	117507968	155719872	154059296	169915312	252373936	211000032	ALL CONDITIONS
M2XMF7_GALSU	Gasu_13120	Succinate dehydrogenase [ubiquinone] flavoprotein subunit, mitochondrial OS=Galdieria sulphuraria OX=130081 GN=Gasu_13120 PE=3 SV=1	632	69319	M2XMF7_GALSU; M2Y5V9_GALSU		854.93	21.52	7	7	9	9	22535948	27892472	19452102	59895540	80347608	104024408	102138368	135373360	130459392	ALL CONDITIONS
M2XEW1_GALSU	Gasu_40720	[pt] acetyl-CoA carboxylase carboxyltransferase subunit beta OS=Galdieria sulphuraria OX=130081 GN=Gasu_40720 PE=3 SV=1	549	60811	M2XEW1_GALSU	A0A075W1M7_GALSU; A0A075W3N9_GALSU; D4NY78_GALSU	851.37	27.87	14	14	15	15	336751328	408704576	322293856	189940976	224843840	337040416	165726752	203872928	127203304	ALL CONDITIONS
M2X2D3_GALSU	Gasu_22120	Succinate--CoA ligase [ADP-forming] subunit beta, mitochondrial OS=Galdieria sulphuraria OX=130081 GN=Gasu_22120 PE=3 SV=1	436	47451	M2X2D3_GALSU		849.55	36.7	11	11	13	13	54057616	76769768	63825456	128695024	182522768	270484192	273877632	312394080	382547680	ALL CONDITIONS
M2Y861_GALSU	Gasu_07750	Myo-inositol 2-dehydrogenase OS=Galdieria sulphuraria OX=130081 GN=Gasu_07750 PE=4 SV=1	352	39275	M2Y861_GALSU		842.51	46.02	11	11	12	12	10145276	11784153	7317582	48774656	68371024	75746368	75554448	102516448	88288632	ALL CONDITIONS
APCE_GALSU	apcE	Phycobiliprotein ApcE OS=Galdieria sulphuraria OX=130081 GN=apcE PE=3 SV=1	863	99758	APCE_GALSU		833.04	15.53	14	1	14	1	130366904	320709408	153824656	84722696	75421960	101547776				ONLY PHOTO&MIXO
D4NY68_GALSU	psbD	Photosystem II D2 protein OS=Galdieria sulphuraria OX=130081 GN=psbD PE=3 SV=1	351	39433	D4NY68_GALSU	PSBD_GALSU; Q52W53_GALSU; Q52W54_GALSU	831.37	27.64	7	2	9	3	225279168	210132496	176188032	130684760	142926288	231092992	11229830	13905650	10464339	ALL CONDITIONS
M2VW91_GALSU	Gasu_49600	Citrate synthase OS=Galdieria sulphuraria OX=130081 GN=Gasu_49600 PE=3 SV=1	478	54102	M2VW91_GALSU		830.22	33.47	13	13	13	13	5719852	3.78992e+06	5040775	60874092	103402488	97205680	92377584	120987784	139073616	ALL CONDITIONS
M2Y778_GALSU	Gasu_09490	Biotin carboxylase OS=Galdieria sulphuraria OX=130081 GN=Gasu_09490 PE=4 SV=1	549	60320	M2Y778_GALSU; M2Y7T2_GALSU		829.65	30.05	9	9	14	14	21752550	20090434	19259224	45583168	59722600	43195956	50492176	82272608	48636032	ALL CONDITIONS
M2XZM1_GALSU	Gasu_35930	Mitochondrial carrier, phosphate carrier OS=Galdieria sulphuraria OX=130081 GN=Gasu_35930 PE=3 SV=1	384	41532	M2XZM1_GALSU		828.19	39.06	11	11	12	12	100124296	128438984	94502584	299518144	397777568	403977152	445104544	595316352	468852128	ALL CONDITIONS
M2XQR4_GALSU	Gasu_03470	Alanine--tRNA ligase OS=Galdieria sulphuraria OX=130081 GN=Gasu_03470 PE=3 SV=1	961	107907	M2XQR4_GALSU		823.62	15.4	11	11	14	14	11048436	20702496	9891447	70995152	98313728	89983680	95016888	119510712	90068640	ALL CONDITIONS
M2WXG9_GALSU	Gasu_37950	1-pyrroline-5-carboxylate dehydrogenase OS=Galdieria sulphuraria OX=130081 GN=Gasu_37950 PE=3 SV=1	581	64985	M2WXG9_GALSU		820.16	26.16	11	11	13	13	65044216	75393840	56955528	174773728	262170512	260080592	240712576	296322368	276979136	ALL CONDITIONS
M2XY64_GALSU	Gasu_40800	L-iditol 2-dehydrogenase OS=Galdieria sulphuraria OX=130081 GN=Gasu_40800 PE=4 SV=1	377	41488	M2XY64_GALSU		819.8	38.2	12	12	14	14	30455642	37915520	35462080	87293424	101278016	212581136	90483120	133231480	104399392	ALL CONDITIONS
M2Y5F0_GALSU	Gasu_14410	Glycerol-3-phosphate dehydrogenase OS=Galdieria sulphuraria OX=130081 GN=Gasu_14410 PE=3 SV=1	635	70053	M2Y5F0_GALSU		817.06	22.68	13	13	14	14	28261956	36190360	27244716	86745408	116146904	134658960	114506392	194421072	134864064	ALL CONDITIONS
M2XTG2_GALSU	Gasu_55030	Serine-type peptidase (DEGP1) OS=Galdieria sulphuraria OX=130081 GN=Gasu_55030 PE=4 SV=1	393	43341	M2XTG2_GALSU		815.49	34.35	10	10	11	11	28840404	31619768	22733556	31146032	42563920	47556712	42248992	54837968	64928052	ALL CONDITIONS
M2Y3U7_GALSU	Gasu_21670	Acyl-coenzyme A oxidase OS=Galdieria sulphuraria OX=130081 GN=Gasu_21670 PE=3 SV=1	640	72787	M2Y3U7_GALSU		814.89	27.03	13	11	14	12	13030221	12446431	14862363	58885368	106722072	78164664	68135320	47989760	113041408	ALL CONDITIONS
M2Y135_GALSU	Gasu_30740	GTP-binding nuclear protein OS=Galdieria sulphuraria OX=130081 GN=Gasu_30740 PE=3 SV=1	224	25255	M2Y135_GALSU		812.76	66.52	11	11	11	11	82081736	97271872	77593968	201360352	272093216	282844448	337274688	458655520	396440576	ALL CONDITIONS
M2Y1J8_GALSU	Gasu_28000	26S proteasome regulatory subunit N2 OS=Galdieria sulphuraria OX=130081 GN=Gasu_28000 PE=3 SV=1	1000	110502	M2Y1J8_GALSU		805.99	17	13	13	13	13	12015145	12270745	7347926	48894012	78754984	83290824	61845052	91692016	67013396	ALL CONDITIONS
M2XTE9_GALSU	Gasu_54890	Delta-aminolevulinic acid dehydratase OS=Galdieria sulphuraria OX=130081 GN=Gasu_54890 PE=3 SV=1	417	46961	M2XTE9_GALSU		801.04	29.98	9	9	13	13	53667536	59318032	47546744	28012016	30298526	59110676	23698342	34549592	32864436	ALL CONDITIONS
M2Y4I7_GALSU	Gasu_18640	Calnexin OS=Galdieria sulphuraria OX=130081 GN=Gasu_18640 PE=3 SV=1	574	64403	M2Y4I7_GALSU		800.98	19.86	10	10	11	11	92790456	124759960	83971712	160471104	214676176	221445312	372204896	506781472	472323776	ALL CONDITIONS
M2XLY3_GALSU	Gasu_14490	F-type H+-transporting ATPase subunit gamma OS=Galdieria sulphuraria OX=130081 GN=Gasu_14490 PE=3 SV=1	371	41542	M2XLY3_GALSU		800.7	37.47	11	11	11	11	159349712	177837440	137661728	119847344	131594096	163532592	63942392	71984152	45486504	ALL CONDITIONS
M2Y678_GALSU	Gasu_12030	UDP-glucose 4-epimerase OS=Galdieria sulphuraria OX=130081 GN=Gasu_12030 PE=4 SV=1	230	25386	M2Y678_GALSU		792.06	57.39	9	9	11	11	41496272	35966036	21338460	63845856	86108176	84934624	86781800	104440976	88526768	ALL CONDITIONS
M2XT55_GALSU	Gasu_57450	ADP-ribosylation factor OS=Galdieria sulphuraria OX=130081 GN=Gasu_57450 PE=3 SV=1	180	20435	M2XT55_GALSU		791.68	58.89	9	3	10	3	8501012	9304690	10045026	26404954	41986480	28133440	29773686	47296704	25257174	ALL CONDITIONS
M2XVK1_GALSU	Gasu_48260	Peroxiredoxin OS=Galdieria sulphuraria OX=130081 GN=Gasu_48260 PE=3 SV=1	189	20417	M2XVK1_GALSU		782.9	34.92	8	8	9	9	86407240	124089064	79464480	119650832	142625664	212415872	295878048	388038560	407953056	ALL CONDITIONS
M2XFA0_GALSU	Gasu_38850	V-type H+-transporting ATPase subunit b OS=Galdieria sulphuraria OX=130081 GN=Gasu_38850 PE=4 SV=1	359	39638	M2XFA0_GALSU		780.13	42.34	10	10	10	10	5.15757e+06	5.60713e+06	5523026	24934774	28627514	40276236	27734636	45903580	36089960	ALL CONDITIONS
M2XE93_GALSU	Gasu_41500	ABC transporter, ATP-binding protein OS=Galdieria sulphuraria OX=130081 GN=Gasu_41500 PE=4 SV=1	1062	119154	M2XE93_GALSU		779.06	17.7	15	11	15	11	13711272	18065910	7575693	63972300	82813512	43958152	27920426	36041252	19810550	ALL CONDITIONS
M2XSD8_GALSU	Gasu_58210	Acyl-Coenzyme A thioesterase, mitochondrial OS=Galdieria sulphuraria OX=130081 GN=Gasu_58210 PE=4 SV=1	434	49771	M2XSD8_GALSU		777.89	32.26	12	12	12	12	16962696	19660944	18456676	51035256	80074528	100956840	58456364	85399400	57413996	ALL CONDITIONS
M2X9C4_GALSU	Gasu_59080	dTDP-glucose 4,6-dehydratase (Fragment) OS=Galdieria sulphuraria OX=130081 GN=Gasu_59080 PE=4 SV=1	321	36274	M2X9C4_GALSU	M2XW11_GALSU	772	48.29	10	10	13	13	3.42531e+06	3.92457e+06	4501929	59355648	88246992	73540072	39813732	64591168	45917580	ALL CONDITIONS
M2XUE3_GALSU	Gasu_53750	Dihydroxy-acid dehydratase OS=Galdieria sulphuraria OX=130081 GN=Gasu_53750 PE=3 SV=1	666	72202	M2XUE3_GALSU		770.87	24.77	10	10	14	14	10862663	12951084	9355800	33118772	61766436	52053760	51851428	66370100	77059936	ALL CONDITIONS
M2W3K6_GALSU	Gasu_24380	Pre-mRNA-processing factor 8 OS=Galdieria sulphuraria OX=130081 GN=Gasu_24380 PE=4 SV=1	2364	275689	M2W3K6_GALSU		768.79	9.14	16	16	17	17	1.45453e+06	2.30408e+06	1.60939e+06	9442631	20408586	23255128	22672998	25212922	21527602	ALL CONDITIONS
M2Y9W2_GALSU	Gasu_01930	Leucyl-tRNA synthetase OS=Galdieria sulphuraria OX=130081 GN=Gasu_01930 PE=3 SV=1	1098	126476	M2Y9W2_GALSU		765.74	13.75	11	11	13	13	10727070	6.11874e+06	7633575	63278116	78568088	64138140	55526324	86265912	49671968	ALL CONDITIONS
M2Y3H7_GALSU	Gasu_22050	Enoyl-CoA hydratase OS=Galdieria sulphuraria OX=130081 GN=Gasu_22050 PE=3 SV=1	317	34625	M2Y3H7_GALSU		765.09	31.86	9	9	11	11	43044576	41994208	39169708	117031360	175900736	191813984	134335296	158830064	166406496	ALL CONDITIONS
M2X6P1_GALSU	Gasu_05980	Pyruvate kinase OS=Galdieria sulphuraria OX=130081 GN=Gasu_05980 PE=3 SV=1	735	81706	M2X6P1_GALSU		764.9	15.78	11	11	14	14	5567518	6.87482e+06	4236639	49123864	64846344	49218888	52218136	67124912	42350152	ALL CONDITIONS
M2W3W8_GALSU	Gasu_23300	AAA-type ATPase OS=Galdieria sulphuraria OX=130081 GN=Gasu_23300 PE=3 SV=1	413	46863	M2W3W8_GALSU		764.16	43.34	11	10	15	14	5990620	6118581	5.60747e+06	28028836	37591736	48878520	69279536	90665168	44684624	ALL CONDITIONS
M2W4G3_GALSU	Gasu_21000	ATP-dependent Lon protease OS=Galdieria sulphuraria OX=130081 GN=Gasu_21000 PE=3 SV=1	1229	138512	M2W4G3_GALSU		762.71	14.73	14	14	15	15	6.82461e+06	8.25288e+06	4891328	39972908	49123836	35973764	35489272	52495044	42821824	ALL CONDITIONS
M2W1L7_GALSU	Gasu_30000	H/ACA ribonucleoprotein complex subunit 4 OS=Galdieria sulphuraria OX=130081 GN=Gasu_30000 PE=4 SV=1	485	54438	M2W1L7_GALSU		762.04	35.46	12	12	15	15	7357046	9646078	6616637	49702060	65292760	67729376	53846568	76284928	59998180	ALL CONDITIONS
M2WVF7_GALSU	Gasu_44710	ATP-dependent HslUV protease ATP-binding subunit HslU OS=Galdieria sulphuraria OX=130081 GN=Gasu_44710 PE=4 SV=1	548	61253	M2WVF7_GALSU		754.36	32.48	13	13	15	15	8469431	11991478	8391952	39171676	67272152	35062292	53499948	80371944	46413512	ALL CONDITIONS
M2XRK4_GALSU	Gasu_60740	NADH dehydrogenase [ubiquinone] flavoprotein 1, mitochondrial OS=Galdieria sulphuraria OX=130081 GN=Gasu_60740 PE=3 SV=1	491	54384	M2XRK4_GALSU		749.39	39.1	12	12	15	15	8444192	10197457	7668219	35249456	61978744	64599752	32689046	54112524	47633740	ALL CONDITIONS
M2XL63_GALSU	Gasu_18950	ADP,ATP carrier protein OS=Galdieria sulphuraria OX=130081 GN=Gasu_18950 PE=3 SV=1	670	73670	M2XL63_GALSU; Q8WH67_GALSU		744.61	15.97	10	10	12	12	99581944	113003192	91214440	146429136	207981392	221705264	133579808	157383168	138409664	ALL CONDITIONS
M2XYK1_GALSU	Gasu_37790	Glutamine synthetase OS=Galdieria sulphuraria OX=130081 GN=Gasu_37790 PE=3 SV=1	372	41283	M2XYK1_GALSU		742.03	42.2	9	9	10	10	114867232	144572256	96901936	113026832	167867616	131888352	172775552	211731920	186835584	ALL CONDITIONS
M2Y062_GALSU	Gasu_32870	Methylmalonate-semialdehyde dehydrogenase OS=Galdieria sulphuraria OX=130081 GN=Gasu_32870 PE=4 SV=1	486	52162	M2Y062_GALSU		740.73	24.28	8	8	9	9	20370366	27725112	25000296	21858012	35794436	52260408	39157376	47685544	64689704	ALL CONDITIONS
M2Y4X3_GALSU	Gasu_17830	Protochlorophyllide reductase OS=Galdieria sulphuraria OX=130081 GN=Gasu_17830 PE=4 SV=1	341	37900	M2Y4X3_GALSU	M2WQ85_GALSU	738.35	41.35	11	11	11	11	76477584	94230376	66631824	142703168	191416464	240109776	149358992	218032752	166850912	ALL CONDITIONS
M2VVG0_GALSU	Gasu_51920	Sedoheptulose-1,7-bisphosphatase, chloroplast OS=Galdieria sulphuraria OX=130081 GN=Gasu_51920 PE=3 SV=1	382	42404	M2VVG0_GALSU		735.31	29.06	11	10	12	11	144149760	171822352	135825760	9859447	18234194	35280968	15941572	11429778	18571104	ALL CONDITIONS
M2VZV1_GALSU	Gasu_37550	Light-harvesting complex protein OS=Galdieria sulphuraria OX=130081 GN=Gasu_37550 PE=4 SV=1	297	33231	M2VZV1_GALSU; M2X4U9_GALSU		731.36	24.58	10	6	11	6	227758272	252363264	223739936	52963596	62061216	153602784	37832256	52453132	39540276	ALL CONDITIONS
M2X4R8_GALSU	Gasu_14030	Starch synthase OS=Galdieria sulphuraria OX=130081 GN=Gasu_14030 PE=4 SV=1	1698	192072	M2X4R8_GALSU		731.34	10.54	13	13	14	14	2.26976e+06	7743704	1406056	17141182	24023634	20055298	11120990	14917104	12255862	ALL CONDITIONS
M2XRM2_GALSU	Gasu_02320	Prohibitin OS=Galdieria sulphuraria OX=130081 GN=Gasu_02320 PE=4 SV=1	307	34143	M2XRM2_GALSU		726.52	39.09	11	11	11	11	14948975	22308606	16419766	101083712	140057280	145591296	161703232	213040112	192671872	ALL CONDITIONS
M2XYW2_GALSU	Gasu_37940	AAA-type ATPase OS=Galdieria sulphuraria OX=130081 GN=Gasu_37940 PE=3 SV=1	413	45499	M2XYW2_GALSU		726.38	31.96	12	12	13	13	35596956	39360908	37871772	120347432	158869680	141039008	135192224	184927856	137743248	ALL CONDITIONS
M2XFW6_GALSU	Gasu_36550	Histone H4 OS=Galdieria sulphuraria OX=130081 GN=Gasu_36550 PE=3 SV=1	103	11467	M2XFW6_GALSU		724.58	53.4	8	8	11	11	467803648	616252416	472759584	602207680	784414528	1269807872	857251264	1257475712	1418037376	ALL CONDITIONS
M2Y295_GALSU	Gasu_24720	40S ribosomal protein S4 OS=Galdieria sulphuraria OX=130081 GN=Gasu_24720 PE=3 SV=1	262	30010	M2Y295_GALSU		723.9	32.82	9	9	11	11	106638216	126173120	116996472	359285888	443201952	324506048	405690368	496450176	376129664	ALL CONDITIONS
M2XJL9_GALSU	Gasu_24570	Voltage-dependent anion channel, MPP family OS=Galdieria sulphuraria OX=130081 GN=Gasu_24570 PE=4 SV=1	346	37527	M2XJL9_GALSU		715.57	29.77	8	8	9	9	43423948	53968112	46610500	123731144	175597248	213831104	175785152	230462208	238218960	ALL CONDITIONS
M2XHS3_GALSU	Gasu_30780	Argininosuccinate synthase OS=Galdieria sulphuraria OX=130081 GN=Gasu_30780 PE=3 SV=1	423	48203	M2XHS3_GALSU		715.43	27.42	10	10	12	12	57646368	66209360	52117024	91657528	128424536	135260880	104037336	144273376	100930648	ALL CONDITIONS
M2XPQ8_GALSU	Gasu_06100	Superoxide dismutase OS=Galdieria sulphuraria OX=130081 GN=Gasu_06100 PE=3 SV=1	226	25452	M2XPQ8_GALSU		713.26	53.54	9	9	10	10	79903448	94740728	82807584	110244544	142571664	196091792	174896560	221513584	231792160	ALL CONDITIONS
M2W8N2_GALSU	Gasu_06450	Prohibitin OS=Galdieria sulphuraria OX=130081 GN=Gasu_06450 PE=4 SV=1	273	30204	M2W8N2_GALSU		710.8	43.22	8	8	10	10	30105292	44518864	34001372	127086864	140601648	163577728	154684688	203920528	196681808	ALL CONDITIONS
M2WRR8_GALSU	Gasu_58490	(S)-2-hydroxy-acid oxidase OS=Galdieria sulphuraria OX=130081 GN=Gasu_58490 PE=3 SV=1	402	44134	M2WRR8_GALSU		708.94	23.63	8	8	9	9	163902256	206240688	182982704	39216188	45706692	109907352	39140760	47335248	56928664	ALL CONDITIONS
M2XYM3_GALSU	Gasu_37970	Acetyl coenzyme A-transferase OS=Galdieria sulphuraria OX=130081 GN=Gasu_37970 PE=4 SV=1	501	54882	M2XYM3_GALSU		707.07	27.94	9	9	10	10	27162080	34414116	28479028	58263096	64389168	85484640	91090288	102565696	93421008	ALL CONDITIONS
M2XCT3_GALSU	Gasu_47530	Uncharacterized protein OS=Galdieria sulphuraria OX=130081 GN=Gasu_47530 PE=4 SV=1	1027	117153	M2XCT3_GALSU		705.57	16.16	14	14	15	15	1.46665e+06	1815821	626595	45997960	57035712	40348200	52428096	70134896	41856164	ALL CONDITIONS
M2WSA0_GALSU	Gasu_56340	GTP-binding protein isoform 1 OS=Galdieria sulphuraria OX=130081 GN=Gasu_56340 PE=3 SV=1	545	60221	M2WSA0_GALSU	M2VU68_GALSU	704.29	18.35	7	7	10	10	65346460	84701704	65714792	117759632	141886448	148037232	97556464	130434568	90554888	ALL CONDITIONS
M2VX19_GALSU	Gasu_46210	Leucyl aminopeptidase OS=Galdieria sulphuraria OX=130081 GN=Gasu_46210 PE=3 SV=1	611	68323	M2VX19_GALSU		703.9	17.51	9	9	13	13	48335660	48916832	40070092	114595696	136507392	141961616	113727696	140291584	126989552	ALL CONDITIONS
M2Y5T5_GALSU	Gasu_15570	D-3-phosphoglycerate dehydrogenase OS=Galdieria sulphuraria OX=130081 GN=Gasu_15570 PE=3 SV=1	550	59186	M2Y5T5_GALSU		703.52	25.09	9	9	9	9	14751408	15267997	8776191	140997360	212918912	147936032	102118464	131809128	53164904	ALL CONDITIONS
M2XY81_GALSU	Gasu_40990	Phage shock protein A OS=Galdieria sulphuraria OX=130081 GN=Gasu_40990 PE=4 SV=1	228	25880	M2XY81_GALSU		701.11	31.58	5	5	9	9	55541656	62693728	54290384	18855782	23278558	30569390	13209214	15369426	14120861	ALL CONDITIONS
M2Y9D3_GALSU	Gasu_00660	RuvB-like helicase OS=Galdieria sulphuraria OX=130081 GN=Gasu_00660 PE=3 SV=1	498	55470	M2Y9D3_GALSU		697.64	26.1	11	11	12	12	12037168	9190311	9903168	37488696	45802960	46592164	32348836	50028320	34763680	ALL CONDITIONS
M2W2Y5_GALSU	Gasu_26410	NADH dehydrogenase (Ubiquinone) 1 alpha subcomplex 9 OS=Galdieria sulphuraria OX=130081 GN=Gasu_26410 PE=4 SV=1	385	43323	M2W2Y5_GALSU		696.44	27.79	8	8	10	10	13856026	19220188	11236954	18607808	26644774	37593404	38963356	59453380	58688852	ALL CONDITIONS
M2X647_GALSU	Gasu_07190	Geranylgeranyl reductase OS=Galdieria sulphuraria OX=130081 GN=Gasu_07190 PE=4 SV=1	478	53257	M2X647_GALSU		695.98	23.22	8	8	9	9	46638012	58731540	49770932	28343976	40555624	65847604	13654902	15954091	18482618	ALL CONDITIONS
M2XPP1_GALSU	Gasu_05950	ABC transporter, multidrug-resistance, ATP-binding & transmembrane domain OS=Galdieria sulphuraria OX=130081 GN=Gasu_05950 PE=4 SV=1	1549	173425	M2XPP1_GALSU		694.56	11.75	14	14	14	14	5.60045e+06	8750325	3.18272e+06	19743346	22764258	47390340	33544948	36426924	36468780	ALL CONDITIONS
M2X319_GALSU	Gasu_20090	Transketolase OS=Galdieria sulphuraria OX=130081 GN=Gasu_20090 PE=4 SV=1	782	86081	M2X319_GALSU		690.99	14.07	9	4	9	4	136225488	155305328	105499040	87777416	132441320	175652848	79315024	113060256	95121568	ALL CONDITIONS
M2X1L7_GALSU	Gasu_24070	Malic enzyme OS=Galdieria sulphuraria OX=130081 GN=Gasu_24070 PE=3 SV=1	608	68537	M2X1L7_GALSU		690.73	22.2	13	13	14	14	1323434	1.30509e+06	1968945	23525230	37189376	45711220	35613672	53639720	53936320	ALL CONDITIONS
M2WY09_GALSU	Gasu_35260	Glucose repression regulatory protein TUP1 OS=Galdieria sulphuraria OX=130081 GN=Gasu_35260 PE=4 SV=1	690	75020	M2WY09_GALSU		690.14	20.58	10	10	11	11	5024897	2.3637e+06		25354908	35844612	32688022	25052452	36986380	31309348	ALL CONDITIONS
M2X039_GALSU	Gasu_29170	Xylose isomerase domain protein TIM barrel OS=Galdieria sulphuraria OX=130081 GN=Gasu_29170 PE=4 SV=1	301	33379	M2X039_GALSU; M2XXF7_GALSU		689.9	34.88	8	8	10	10	11255943	11447887	7884328	68725832	76105504	86042112	86888624	83293208	130966256	ALL CONDITIONS
M2Y4T6_GALSU	Gasu_18730	40S ribosomal protein S3a OS=Galdieria sulphuraria OX=130081 GN=Gasu_18730 PE=3 SV=1	263	30075	M2Y4T6_GALSU		687.07	37.64	11	11	12	12	38070016	46985180	36217680	200892944	268313792	232096016	226277312	310703232	237169504	ALL CONDITIONS
M2XTV5_GALSU	Gasu_55210	Uncharacterized protein OS=Galdieria sulphuraria OX=130081 GN=Gasu_55210 PE=4 SV=1	297	33982	M2XTV5_GALSU		685.31	29.97	8	6	9	7	25237484	32393780	24010292	29310044	37382520	44700464	67663936	93444984	41292904	ALL CONDITIONS
M2VV76_GALSU	Gasu_53360	ATP-dependent Clp protease proteolytic subunit OS=Galdieria sulphuraria OX=130081 GN=Gasu_53360 PE=3 SV=1	293	32412	M2VV76_GALSU		685.3	38.57	5	5	10	10	50462612	58166560	50708336	57794688	60571940	76345776	45376896	68061816	45683112	ALL CONDITIONS
M2WSV6_GALSU	Gasu_54140	Threonine synthase OS=Galdieria sulphuraria OX=130081 GN=Gasu_54140 PE=4 SV=1	484	53229	M2WSV6_GALSU		684.97	20.04	8	8	11	11	40580324	46089068	39237868	41542184	57322348	68893632	50875544	68895856	53929876	ALL CONDITIONS
M2Y7M7_GALSU	Gasu_08170	Phosphoglucomutase OS=Galdieria sulphuraria OX=130081 GN=Gasu_08170 PE=3 SV=1	586	65866	M2Y7M7_GALSU		684.34	20.31	8	8	11	11	32127844	36175196	28563284	37250352	52998064	74819064	57639632	79486776	106499160	ALL CONDITIONS
M2X7M8_GALSU	Gasu_03050	Bifunctional acetyl-CoA carboxylase/biotin carboxylase OS=Galdieria sulphuraria OX=130081 GN=Gasu_03050 PE=4 SV=1	2482	281464	M2X7M8_GALSU		684.15	6.2	12	12	13	13	136769824	155413264	111268768	9179242	12263858	12351010	5843650	7.3527e+06	3.92717e+06	ALL CONDITIONS
M2XDD9_GALSU	Gasu_44860	Glycerol-3-phosphate dehydrogenase [NAD(+)] OS=Galdieria sulphuraria OX=130081 GN=Gasu_44860 PE=3 SV=1	311	34740	M2XDD9_GALSU		679.18	32.8	9	7	12	10	41537832	38492940	34099608	87593728	112562224	103653880	74292496	104874704	91529168	ALL CONDITIONS
M2XW86_GALSU	Gasu_45330	4-hydroxyphenylpyruvate dioxygenase OS=Galdieria sulphuraria OX=130081 GN=Gasu_45330 PE=3 SV=1	381	43142	M2XW86_GALSU		678.74	39.9	11	11	13	13	25462020	27553462	22337484	47310268	70366936	81804576	115928024	124450008	114857968	ALL CONDITIONS
M2X9N0_GALSU	Gasu_57960	Glycerol dehydrogenase OS=Galdieria sulphuraria OX=130081 GN=Gasu_57960 PE=4 SV=1	374	41665	M2X9N0_GALSU		677.61	30.48	7	7	8	8	466550752	429105568	327356544	38254412	22609718	151874480	57393968	65151908	100162464	ALL CONDITIONS
M2XSM4_GALSU	Gasu_59660	Histone H2B OS=Galdieria sulphuraria OX=130081 GN=Gasu_59660 PE=3 SV=1	120	13115	M2XSM4_GALSU		676.42	35	5	2	8	2	6.75244e+06	10255284	6391854	20606222	27196028	35591608	32531172	41947500	46442880	ALL CONDITIONS
M2W5M9_GALSU	Gasu_15950	DNA damage-binding protein 1 isoform 2 OS=Galdieria sulphuraria OX=130081 GN=Gasu_15950 PE=4 SV=1	1150	127744	M2W5M9_GALSU; M2XLM3_GALSU		676.21	13.83	12	12	12	12	4047410	4221920	3.63985e+06	29489108	43855600	52377324	40884888	53154120	44497724	ALL CONDITIONS
M2Y3V7_GALSU	Gasu_21070	Cystathionine beta-synthase OS=Galdieria sulphuraria OX=130081 GN=Gasu_21070 PE=3 SV=1	525	58280	M2Y3V7_GALSU		675.01	29.71	10	10	10	10	929714	618898	635602	19517622	25922114	7918358	26241842	38100524	26322888	ALL CONDITIONS
M2XRF7_GALSU	Gasu_63250	Histone H2B OS=Galdieria sulphuraria OX=130081 GN=Gasu_63250 PE=3 SV=1	119	12949	M2XRF7_GALSU		674.49	35.29	5	2	8	2	38279512	37662536	20810364	64544792	90242224	120627064	118548096	154625312	165492704	ALL CONDITIONS
M2W5D3_GALSU	Gasu_17480	Oxidoreductase, zinc-binding dehydrogenase family protein OS=Galdieria sulphuraria OX=130081 GN=Gasu_17480 PE=4 SV=1	342	36811	M2W5D3_GALSU		674.43	35.09	8	8	9	9	68837040	73482296	52411696	149216992	206884416	179046880	185334896	236587840	197672576	ALL CONDITIONS
M2Y0P9_GALSU	Gasu_31420	Asparagine synthase (Glutamine-hydrolysing) OS=Galdieria sulphuraria OX=130081 GN=Gasu_31420 PE=4 SV=1	559	63812	M2Y0P9_GALSU		668.3	23.97	11	11	13	13	11082891	12846121	15110969	42668056	39417664	19901300	25961582	59938928	27349780	ALL CONDITIONS
M2VUR6_GALSU	Gasu_55010	Methylmalonyl-CoA mutase OS=Galdieria sulphuraria OX=130081 GN=Gasu_55010 PE=4 SV=1	793	87766	M2VUR6_GALSU		660.47	18.41	11	11	12	12	12712223	14331045	9469824	26417578	45066984	45801988	43810072	54495140	58856864	ALL CONDITIONS
M2W7E1_GALSU	Gasu_11120	Succinate--CoA ligase [ADP-forming] subunit alpha, mitochondrial OS=Galdieria sulphuraria OX=130081 GN=Gasu_11120 PE=3 SV=1	335	35218	M2W7E1_GALSU		656.13	39.7	9	9	9	9	62781024	81532096	65559136	165196784	247206784	283316960	274756768	311552832	365281664	ALL CONDITIONS
M2XTU2_GALSU	Gasu_52990	Eukaryotic translation initiation factor 3 subunit B OS=Galdieria sulphuraria OX=130081 GN=Gasu_52990 PE=3 SV=1	665	78441	M2XTU2_GALSU		656.1	19.4	11	11	12	12	13275887	17166132	11157458	51571496	78545976	59261464	59333256	79527176	52367912	ALL CONDITIONS
M2XPR6_GALSU	Gasu_06180	40S ribosomal protein S2 OS=Galdieria sulphuraria OX=130081 GN=Gasu_06180 PE=3 SV=1	259	28399	M2XPR6_GALSU		654.14	37.07	8	8	11	11	51291748	65818916	48766720	183955920	275765376	266430976	209139760	314101792	206791104	ALL CONDITIONS
E3UIU3_GALSU	psaD	Photosystem I 20kDa subunit OS=Galdieria sulphuraria OX=130081 GN=psaD PE=4 SV=1	141	16010	E3UIU3_GALSU		652.27	55.32	9	9	10	10	496175104	534575392	484516864	197174464	234984992	397871808	121741840	153310464	139265856	ALL CONDITIONS
M2XVU9_GALSU	Gasu_48520	Uncharacterized protein OS=Galdieria sulphuraria OX=130081 GN=Gasu_48520 PE=4 SV=1	408	45636	M2XVU9_GALSU		648.06	32.84	9	9	10	10	10685080	22802206	16045181	38738040	47683316	55668732	51998340	64278752	60420508	ALL CONDITIONS
M2XZL8_GALSU	Gasu_34840	Formamidase OS=Galdieria sulphuraria OX=130081 GN=Gasu_34840 PE=4 SV=1	387	43125	M2XZL8_GALSU	M2XGZ7_GALSU	645.33	26.1	9	6	11	7	156362480	189096128	105208480	26724616	46756428	182729328	53359212	57645256	171714000	ALL CONDITIONS
M2Y539_GALSU	Gasu_15920	Signal recognition particle 54 kDa protein OS=Galdieria sulphuraria OX=130081 GN=Gasu_15920 PE=3 SV=1	482	53388	M2Y539_GALSU		644.6	21.58	9	9	11	11	7520046	10742266	7715150	32481604	33319104	34969020	26677524	48922660	39067392	ALL CONDITIONS
M2VY74_GALSU	Gasu_42430	Uncharacterized protein OS=Galdieria sulphuraria OX=130081 GN=Gasu_42430 PE=4 SV=1	312	34769	M2VY74_GALSU		644.12	26.92	10	10	10	10	50576252	62092112	37535704	13750324	24848010	91671792	74279200	58289788	138950944	ALL CONDITIONS
M2VZY7_GALSU	Gasu_36540	Histone H2B OS=Galdieria sulphuraria OX=130081 GN=Gasu_36540 PE=3 SV=1	120	13105	M2VZY7_GALSU		640.73	35	5	2	8	2	9402574	14768915	8935619	5.55863e+06		18250330	11197988	13563167	17350470	ALL CONDITIONS
M2XXM7_GALSU	Gasu_43590	Uncharacterized protein OS=Galdieria sulphuraria OX=130081 GN=Gasu_43590 PE=4 SV=1	368	41028	M2XXM7_GALSU		637.39	33.97	9	9	11	11	24387840	31302998	26526788	41223816	71966952	95649776	55275856	110613744	98623080	ALL CONDITIONS
M2XGU0_GALSU	Gasu_32950	Carboxymethylenebutenolidase OS=Galdieria sulphuraria OX=130081 GN=Gasu_32950 PE=4 SV=1	274	30530	M2XGU0_GALSU		634.25	28.47	8	8	11	11	209323888	258617072	199873456	193542368	286320448	385316640	245249632	318795872	343799584	ALL CONDITIONS
M2Y6M2_GALSU	Gasu_11820	Ribose-phosphate pyrophosphokinase OS=Galdieria sulphuraria OX=130081 GN=Gasu_11820 PE=3 SV=1	349	38364	M2Y6M2_GALSU		633.38	28.94	10	10	10	10	25702908	34984600	27712740	51419160	66740080	67371376	62337180	95103920	74207584	ALL CONDITIONS
M2XE14_GALSU	Gasu_42440	Alcohol dehydrogenase (Zinc-containing) OS=Galdieria sulphuraria OX=130081 GN=Gasu_42440 PE=3 SV=1	351	36808	M2XE14_GALSU		630.42	37.32	8	8	10	10	48645928	60074276	54898904	21160264	29642848	62336152	55440860	59586256	109602960	ALL CONDITIONS
M2Y500_GALSU	Gasu_18050	Thiamine biosynthesis protein ThiC OS=Galdieria sulphuraria OX=130081 GN=Gasu_18050 PE=3 SV=1	648	73262	M2Y500_GALSU		628.47	23.77	10	10	10	10	5599470	9402859	7.20404e+06	19978144	34382752	19573302	23286398	29873842	17097306	ALL CONDITIONS
M2XR03_GALSU	Gasu_00520	Oxidoreductase family protein OS=Galdieria sulphuraria OX=130081 GN=Gasu_00520 PE=4 SV=1	359	39749	M2XR03_GALSU		627.63	22.56	6	6	7	7	2.63205e+06	2.99005e+06	4822489	24466984	38410112	36770852	36712152	44424516	34830552	ALL CONDITIONS
M2Y5Z2_GALSU	Gasu_15130	Importin subunit alpha OS=Galdieria sulphuraria OX=130081 GN=Gasu_15130 PE=3 SV=1	531	58551	M2Y5Z2_GALSU		626.14	19.02	8	6	8	6	1.43048e+06	926840	758420	4.95301e+06	5.70864e+06	4.23596e+06	51315660	31169608	26778764	ALL CONDITIONS
M2W447_GALSU	Gasu_21930	Chorismate synthase OS=Galdieria sulphuraria OX=130081 GN=Gasu_21930 PE=3 SV=1	460	51010	M2W447_GALSU		625.7	28.91	8	8	9	9	26514124	33584104	25491990	27367784	32040112	36349864	35911148	45129532	42086812	ALL CONDITIONS
M2X9T2_GALSU	Gasu_57480	NADH dehydrogenase (Ubiquinone) Fe-S protein 3 OS=Galdieria sulphuraria OX=130081 GN=Gasu_57480 PE=3 SV=1	267	31211	M2X9T2_GALSU		624.94	40.45	9	9	9	9	11309008	13762271	11416378	29335888	46720328	57286536	43504540	58123656	54545016	ALL CONDITIONS
M2X6I5_GALSU	Gasu_05470	Pyridine nucleotide-disulfide oxidoreductase OS=Galdieria sulphuraria OX=130081 GN=Gasu_05470 PE=4 SV=1	582	63507	M2X6I5_GALSU		623.99	20.96	9	9	10	10	60037360	77257392	102941072	210730368	363004672	420654272	344468416	404588864	453052416	ALL CONDITIONS
M2W5C9_GALSU	Gasu_17430	Poly(A) binding protein isoform 2 OS=Galdieria sulphuraria OX=130081 GN=Gasu_17430 PE=4 SV=1	223	25489	M2W5C9_GALSU; M2X3J4_GALSU		622.79	34.08	7	7	9	9	40038652	51499732	42671408	302450624	452767552	396598816	448443680	574200576	307748480	ALL CONDITIONS
M2XJ10_GALSU	Gasu_24750	Cysteine synthase OS=Galdieria sulphuraria OX=130081 GN=Gasu_24750 PE=3 SV=1	385	41534	M2XJ10_GALSU		622.24	32.47	6	6	8	8	22885858	26323836	13875065	58607020	83714032	89892592	75873232	103512064	68048784	ALL CONDITIONS
M2VY23_GALSU	Gasu_43690	Recombination protein RecA OS=Galdieria sulphuraria OX=130081 GN=Gasu_43690 PE=3 SV=1	396	42837	M2VY23_GALSU		619.98	29.04	8	8	10	10	5417498	9901428	8125128	6579455	5.25428e+06	5516296	3.60482e+06	4.84841e+06	4.19123e+06	ALL CONDITIONS
M2XZR8_GALSU	Gasu_34670	Protein disulfide-isomerase A4 OS=Galdieria sulphuraria OX=130081 GN=Gasu_34670 PE=3 SV=1	386	43955	M2XZR8_GALSU		618.21	21.5	8	8	13	13	12125548	16814482	12945261	56209392	112859136	71214776	144494240	187967824	158207392	ALL CONDITIONS
M2XWI2_GALSU	Gasu_46140	Pyruvate dehydrogenase E1 component subunit alpha OS=Galdieria sulphuraria OX=130081 GN=Gasu_46140 PE=4 SV=1	415	45809	M2XWI2_GALSU		616.93	21.2	10	10	11	11	39121412	40580308	40852592	165314800	215841728	238893136	232195696	279031456	272134848	ALL CONDITIONS
M2XPH9_GALSU	Gasu_08590	Arsenical pump-driving ATPase OS=Galdieria sulphuraria OX=130081 GN=Gasu_08590 PE=3 SV=1	706	79398	M2XPH9_GALSU		616.43	15.86	10	10	10	10	10425330	10331451	8337555	47688476	55069108	40245504	54286572	67971616	37700588	ALL CONDITIONS
M2XMI8_GALSU	Gasu_13460	Aspartokinase OS=Galdieria sulphuraria OX=130081 GN=Gasu_13460 PE=3 SV=1	522	58234	M2XMI8_GALSU		612.34	33.52	13	13	14	14	8543245	11753487	9792745	31238868	52629600	52583212	59480144	58220840	50291140	ALL CONDITIONS
M2VUI2_GALSU	Gasu_55180	Transketolase (Fragment) OS=Galdieria sulphuraria OX=130081 GN=Gasu_55180 PE=4 SV=1	531	58251	M2VUI2_GALSU		611.85	19.4	8	3	8	3	83744608	98312464	65685576	74958008	95436016	133182376	75528240	95668640	80685384	ALL CONDITIONS
M2XDK9_GALSU	Gasu_44140	Calcium-transporting P-type ATPase OS=Galdieria sulphuraria OX=130081 GN=Gasu_44140 PE=3 SV=1	998	110811	M2XDK9_GALSU		611.54	14.93	10	10	10	10	2941264	3983468	2675594	15490354	19336860	9416062	23246874	32554748	19097892	ALL CONDITIONS
M2XP37_GALSU	Gasu_09970	Peptidase M20 OS=Galdieria sulphuraria OX=130081 GN=Gasu_09970 PE=4 SV=1	522	58437	M2XP37_GALSU		610.44	19.73	8	8	8	8	4.18524e+06	10152038	3.41182e+06	32041662	45838640	51287492	45674944	51591804	66406540	ALL CONDITIONS
M2WZR6_GALSU	Gasu_30140	ADP-ribosylation factor OS=Galdieria sulphuraria OX=130081 GN=Gasu_30140 PE=3 SV=1	180	20412	M2WZR6_GALSU		608.55	47.78	7	1	8	1	3021322	2.58457e+06	2.07129e+06	8069535	10680109	7444834	10193317	12672653	13502206	ALL CONDITIONS
M2W9C5_GALSU	Gasu_02530	Glutamate-1-semialdehyde 2,1-aminomutase OS=Galdieria sulphuraria OX=130081 GN=Gasu_02530 PE=3 SV=1	481	52776	M2W9C5_GALSU		608.1	24.53	7	7	10	10	199432112	194293184	163467424	115652752	130323984	160570336	90101944	108657040	91365496	ALL CONDITIONS
M2W174_GALSU	Gasu_32120	Uncharacterized protein OS=Galdieria sulphuraria OX=130081 GN=Gasu_32120 PE=4 SV=1	599	69254	M2W174_GALSU		607.73	10.68	5	5	8	8	636481		1.55435e+06	11989295	16534077	13610291	31739388	34489596	37952612	ALL CONDITIONS
M2VTI9_GALSU	Gasu_58410	RuvB-like helicase OS=Galdieria sulphuraria OX=130081 GN=Gasu_58410 PE=3 SV=1	456	50258	M2VTI9_GALSU		605.48	34.21	11	11	11	11	22162568	8237533	6363337	26130230	36053492	30784706	38062856	52532508	36628748	ALL CONDITIONS
M2XPB2_GALSU	Gasu_07730	Valyl-tRNA synthetase OS=Galdieria sulphuraria OX=130081 GN=Gasu_07730 PE=3 SV=1	1149	132730	M2XPB2_GALSU		603.7	9.05	7	7	9	9	2.52552e+06	4261681	840938	38185772	51065908	44112772	47785912	68820680	29140876	ALL CONDITIONS
M2XSV9_GALSU	Gasu_56500	30S ribosomal protein S1 OS=Galdieria sulphuraria OX=130081 GN=Gasu_56500 PE=4 SV=1	275	30994	M2XSV9_GALSU		603.59	23.64	7	7	9	9	48829132	57584944	47627776	102943896	116763928	97436904	67869104	49998256	24458730	ALL CONDITIONS
M2Y1J5_GALSU	Gasu_29070	Superoxide dismutase OS=Galdieria sulphuraria OX=130081 GN=Gasu_29070 PE=3 SV=1	225	25133	M2Y1J5_GALSU		601.52	52.44	6	6	10	10	174289696	198036960	128074000	101177064	181910048	216993712	190319584	226811840	226910096	ALL CONDITIONS
M2Y0Y1_GALSU	Gasu_30270	Translation initiation factor eIF-4F OS=Galdieria sulphuraria OX=130081 GN=Gasu_30270 PE=4 SV=1	1548	172936	M2Y0Y1_GALSU		596.44	8.85	13	13	13	13	365139	703365		43116000	48432896	31464352	42133400	64386760	33090306	ALL CONDITIONS
M2XGK9_GALSU	Gasu_34040	3-isopropylmalate dehydrogenase OS=Galdieria sulphuraria OX=130081 GN=Gasu_34040 PE=4 SV=1	474	52672	M2XGK9_GALSU		594.78	20.46	7	7	10	10	38696280	47767976	32025770	35710200	50224704	49714536	53599516	78167600	66868404	ALL CONDITIONS
M2Y3D2_GALSU	Gasu_21520	Serine hydroxymethyltransferase OS=Galdieria sulphuraria OX=130081 GN=Gasu_21520 PE=3 SV=1	468	52009	M2Y3D2_GALSU		593.97	30.77	9	9	9	9	2.33401e+06	2509311	2.28437e+06	27473560	37489352	24378306	41075536	49242452	32778938	ALL CONDITIONS
M2XYA3_GALSU	Gasu_38420	Uncharacterized protein OS=Galdieria sulphuraria OX=130081 GN=Gasu_38420 PE=4 SV=1	513	58431	M2XYA3_GALSU		591.6	24.17	9	9	11	11	4.1231e+06	4.59458e+06	3.68131e+06	6.59418e+06	12248120	9516573	10324924	14467389	10073342	ALL CONDITIONS
M2WUM4_GALSU	Gasu_48040	Phosphoenolpyruvate carboxykinase (ATP) OS=Galdieria sulphuraria OX=130081 GN=Gasu_48040 PE=3 SV=1	536	60859	M2WUM4_GALSU		590.03	25.19	9	9	11	11	18215398	31289310	17480408	5514853	16623652	20694268	21460186	22759004	31928620	ALL CONDITIONS
M2XQ96_GALSU	Gasu_04750	Glucokinase OS=Galdieria sulphuraria OX=130081 GN=Gasu_04750 PE=4 SV=1	405	44822	M2XQ96_GALSU		589.35	26.42	8	8	8	8	19825858	25146216	12750466	46254300	62752208	71089560	53993096	77844896	59095612	ALL CONDITIONS
M2W205_GALSU	Gasu_29370	Beta-carotene 15,15-dioxygenase, putative isoform 2 OS=Galdieria sulphuraria OX=130081 GN=Gasu_29370 PE=3 SV=1	1026	116691	M2W205_GALSU		587.74	12.09	10	10	10	10	20706004	19747732	19356754	49670888	73395688	71922224	44236424	56793308	43575144	ALL CONDITIONS
M2W5K9_GALSU	Gasu_15770	6-phosphogluconate dehydrogenase, decarboxylating OS=Galdieria sulphuraria OX=130081 GN=Gasu_15770 PE=3 SV=1	485	53235	M2W5K9_GALSU		586.11	31.55	11	11	11	11	25115760	35036508	26989632	80147352	118113872	144512128	108896568	141017632	120010448	ALL CONDITIONS
M2XFV7_GALSU	Gasu_36460	Glutamate dehydrogenase OS=Galdieria sulphuraria OX=130081 GN=Gasu_36460 PE=3 SV=1	530	58619	M2XFV7_GALSU; M2XZ39_GALSU		585.43	21.32	9	9	10	10	52197956	64045572	55841960	73351960	107950744	122852264	252915088	351752768	371501088	ALL CONDITIONS
A5JW31_GALSU	Apx01	Ascorbate peroxidase OS=Galdieria sulphuraria OX=130081 GN=Apx01 PE=2 SV=1	318	35590	A5JW31_GALSU		585.31	25.79	5	5	8	8	51614560	40603372	48406160	29222746	41932788	51281216	30522950	38298020	35471664	ALL CONDITIONS
A0A075W823_GALSU	chlI	Mg-protoporphyrin IX chelatase OS=Galdieria sulphuraria OX=130081 GN=chlI PE=3 SV=1	347	39091	A0A075W823_GALSU; M2XQX0_GALSU		582.74	29.39	8	8	9	9	20206892	24523324	18434434	30570382	29891498	36629312	3.74527e+06	5965338	3.7433e+06	ALL CONDITIONS
M2WVA4_GALSU	Gasu_45590	Glutaryl-CoA dehydrogenase OS=Galdieria sulphuraria OX=130081 GN=Gasu_45590 PE=3 SV=1	428	47143	M2WVA4_GALSU		579.93	27.1	7	7	10	10	27120432	22367412	26397264	3.85312e+06	17277082	29774300	32380534	30422636	41966880	ALL CONDITIONS
M2XYS7_GALSU	Gasu_37140	Peroxiredoxin Q/BCP OS=Galdieria sulphuraria OX=130081 GN=Gasu_37140 PE=4 SV=1	160	17849	M2XYS7_GALSU		577.65	46.88	8	8	10	10	81774080	91316232	60659956	159539792	212374576	221840784	197116640	306731648	256032720	ALL CONDITIONS
M2XYE2_GALSU	ilvB	Acetolactate synthase OS=Galdieria sulphuraria OX=130081 GN=ilvB PE=3 SV=1	590	65811	M2XYE2_GALSU		575.49	21.53	10	10	10	10	15480451	20581612	18241696	27750948	32066672	36229836	17518664	29785764	23188950	ALL CONDITIONS
M2WZ79_GALSU	Gasu_31990	Tyrosyl-tRNA synthetase OS=Galdieria sulphuraria OX=130081 GN=Gasu_31990 PE=3 SV=1	389	44915	M2WZ79_GALSU		572.71	18.51	6	6	9	9	8751380	8781843	7.89488e+06	29813890	43092140	30830504	36283444	49145216	37457348	ALL CONDITIONS
M2Y4E9_GALSU	Gasu_19570	ADP-ribosylation factor isoform 1 OS=Galdieria sulphuraria OX=130081 GN=Gasu_19570 PE=3 SV=1	188	21281	M2Y4E9_GALSU	M2X2V9_GALSU	570.01	51.6	7	7	8	8	39585600	39424796	30977290	90989616	108193392	115450384	109059440	142435952	132348920	ALL CONDITIONS
M2X9H6_GALSU	Gasu_58900	Rab family, other OS=Galdieria sulphuraria OX=130081 GN=Gasu_58900 PE=4 SV=1	203	22733	M2X9H6_GALSU		568.01	58.13	9	9	10	10	38280416	39413384	25519040	29003952	70216336	79011632	96292016	142993200	133475480	ALL CONDITIONS
M2WUC4_GALSU	Gasu_49780	Nucleic acid binding protein OS=Galdieria sulphuraria OX=130081 GN=Gasu_49780 PE=4 SV=1	249	27197	M2WUC4_GALSU		567.93	26.1	7	7	8	8	31437446	37969812	34840216	132049192	174499744	164506656	126937272	189413856	144823984	ALL CONDITIONS
M2X081_GALSU	Gasu_29530	Malate dehydrogenase OS=Galdieria sulphuraria OX=130081 GN=Gasu_29530 PE=4 SV=1	199	22278	M2X081_GALSU		563.37	33.17	4	4	8	8	11967128	18738140	14901140	131333944	191273696	248852992	182006896	266758768	263880304	ALL CONDITIONS
M2XK90_GALSU	Gasu_22270	Eukaryotic translation initiation factor 3 subunit C OS=Galdieria sulphuraria OX=130081 GN=Gasu_22270 PE=3 SV=1	956	109408	M2XK90_GALSU		562.57	15.38	10	10	11	11	2.18259e+06	12195167	6577997	27425252	34438404	34054292	37768744	52713684	34506952	ALL CONDITIONS
M2XGH6_GALSU	Gasu_33650	Phycobilisome linker polypeptide OS=Galdieria sulphuraria OX=130081 GN=Gasu_33650 PE=3 SV=1	475	52642	M2XGH6_GALSU		562.05	12.84	8	8	9	9	1622300800	1640702208	1384233088	770029440	719420672	1066095744	387201408	443043072	319407488	ALL CONDITIONS
A0A075W1J6_GALSU	rpoC2	RNA polymerase beta' subunit OS=Galdieria sulphuraria OX=130081 GN=rpoC2 PE=3 SV=1	1341	154814	A0A075W1J6_GALSU		561.35	13.05	13	1	13	1				935932	968734	911704	847943	1.11863e+06		ONLY HETERO&MIXO
M2XPA0_GALSU	Gasu_07580	Sarcosine dimethylglycine methyltransferase OS=Galdieria sulphuraria OX=130081 GN=Gasu_07580 PE=4 SV=1	297	33324	M2XPA0_GALSU		559.28	38.05	9	9	10	10	672930	5362977		120874456	156085376	45986304	211755520	239972048	96580816	ALL CONDITIONS
M2XW83_GALSU	Gasu_46890	Mitochondrial carrier, oxoglutarate:malate antiporter OS=Galdieria sulphuraria OX=130081 GN=Gasu_46890 PE=3 SV=1	280	30952	M2XW83_GALSU		558.29	32.86	9	9	10	10	14907909	22560828	16582244	28074226	42187752	48062172	82447144	112020416	108159240	ALL CONDITIONS
M2VSS6_GALSU	Gasu_61490	Clathrin assembly protein AP180 isoform 2 OS=Galdieria sulphuraria OX=130081 GN=Gasu_61490 PE=4 SV=1	650	72580	M2VSS6_GALSU; M2X8P4_GALSU		554.15	19.38	10	10	10	10	7.32956e+06	7.67412e+06	4.2714e+06	37968736	48317476	66026844	40669176	58627248	51865032	ALL CONDITIONS
M2X8Y6_GALSU	Gasu_60580	ABC transporter, ATP-binding protein (Fragment) OS=Galdieria sulphuraria OX=130081 GN=Gasu_60580 PE=3 SV=1	1047	118036	M2X8Y6_GALSU		549.84	11.65	9	5	9	5	10727662	13717942	9222226	43053000	49217720	38350976	13268978	19037724	8409131	ALL CONDITIONS
M2Y2J6_GALSU	Gasu_26260	LL-diaminopimelate aminotransferase OS=Galdieria sulphuraria OX=130081 GN=Gasu_26260 PE=3 SV=1	459	50712	M2Y2J6_GALSU		546.22	18.52	5	5	5	5	13798805	13975562	11907858	9882558	22731342	26153514	19605570	28147320	18197836	ALL CONDITIONS
M2Y130_GALSU	Gasu_30690	Peptidyl-prolyl cis-trans isomerase OS=Galdieria sulphuraria OX=130081 GN=Gasu_30690 PE=3 SV=1	164	17789	M2Y130_GALSU		544.07	45.73	4	4	6	6	65115036	106211232	81358512	169549344	229575424	287174240	176169808	241317328	279341248	ALL CONDITIONS
M2XJL4_GALSU	Gasu_24520	Electron transfer flavoprotein alpha subunit OS=Galdieria sulphuraria OX=130081 GN=Gasu_24520 PE=4 SV=1	340	36044	M2XJL4_GALSU		544.01	31.18	6	6	8	8	4.53132e+06	6.46636e+06	5562618	45877556	69507624	72577408	55712572	77009952	84953864	ALL CONDITIONS
M2VTN6_GALSU	Gasu_58040	Ubiquitin OS=Galdieria sulphuraria OX=130081 GN=Gasu_58040 PE=4 SV=1	184	20370	M2VTN6_GALSU	M2VV38_GALSU; M2X4Q0_GALSU; M2X634_GALSU	543.67	50.54	9	9	9	9	171139360	218175008	162103280	348904544	497714048	629372608	458622848	557558144	608396800	ALL CONDITIONS
M2Y0H3_GALSU	Gasu_32260	Alpha-amylase OS=Galdieria sulphuraria OX=130081 GN=Gasu_32260 PE=4 SV=1	1050	120891	M2Y0H3_GALSU		542.37	9.43	7	7	9	9	11790668	13761067	5578504	25580586	35493980	56397524	23027218	28230904	29917500	ALL CONDITIONS
M2VXU3_GALSU	Gasu_44440	40S ribosomal protein S5e OS=Galdieria sulphuraria OX=130081 GN=Gasu_44440 PE=3 SV=1	191	21543	M2VXU3_GALSU		542.19	50.79	7	7	7	7	56482980	68939120	53502016	140220176	179386432	175746720	165281440	211859936	160750064	ALL CONDITIONS
M2X9R3_GALSU	Gasu_57310	40S ribosomal protein S12 OS=Galdieria sulphuraria OX=130081 GN=Gasu_57310 PE=3 SV=1	128	13895	M2X9R3_GALSU		537.91	48.44	8	8	8	8	41852148	66092096	52042268	180925664	220997792	233324496	211460320	274823712	226157440	ALL CONDITIONS
M2X1Z0_GALSU	Gasu_22640	Bifunctional phosphoribosylaminoimidazolecarboxamide formyltransferase / IMP cyclohydrolase OS=Galdieria sulphuraria OX=130081 GN=Gasu_22640 PE=3 SV=1	596	64989	M2X1Z0_GALSU		537.38	25	9	9	9	9	16711122	15220855	15279786	29187972	36253688	43038172	29842704	46932392	39128760	ALL CONDITIONS
M2Y2L0_GALSU	Gasu_26390	26S proteasome regulatory subunit N11 OS=Galdieria sulphuraria OX=130081 GN=Gasu_26390 PE=4 SV=1	309	34660	M2Y2L0_GALSU		537.11	41.75	9	9	10	10	7.72358e+06	8571340	6615007	37273644	55870724	55674548	43118696	56914960	46501864	ALL CONDITIONS
M2VTQ0_GALSU	Gasu_58190	UDP-glucose 6-dehydrogenase OS=Galdieria sulphuraria OX=130081 GN=Gasu_58190 PE=3 SV=1	475	52551	M2VTQ0_GALSU	M2WU34_GALSU; M2XVJ2_GALSU	535.05	26.11	10	10	10	10	1.70431e+06	1.91051e+06	3.29462e+06	16918188	18026354	2325703	17919360	28471124	2488842	ALL CONDITIONS
M2W0T3_GALSU	Gasu_34210	Mitochondrial carrier, adenine nucleotidetranslocator OS=Galdieria sulphuraria OX=130081 GN=Gasu_34210 PE=3 SV=1	312	35056	M2W0T3_GALSU		533.89	36.22	9	9	9	9	2.28586e+06	2.69048e+06	1.00272e+06	48313320	65879900	57778636	58766048	87446584	61754332	ALL CONDITIONS
M2Y866_GALSU	Gasu_06720	Acyl-CoA dehydrogenase OS=Galdieria sulphuraria OX=130081 GN=Gasu_06720 PE=4 SV=1	776	87502	M2Y866_GALSU		533.42	15.08	8	8	9	9	1.877e+06	2.70778e+06	2107616	16026472	26087872	18637280	48821320	50463224	66735180	ALL CONDITIONS
M2XSU4_GALSU	Gasu_58920	Eukaryotic translation initiation factor eIF-4A OS=Galdieria sulphuraria OX=130081 GN=Gasu_58920 PE=3 SV=1	402	45965	M2XSU4_GALSU		530.05	31.34	10	10	11	11	3557790	7412522	948909	34170048	46496520	48357624	46994012	65340292	51872888	ALL CONDITIONS
M2XYP7_GALSU	Gasu_39840	Phosphoserine aminotransferase OS=Galdieria sulphuraria OX=130081 GN=Gasu_39840 PE=4 SV=1	382	42510	M2XYP7_GALSU		526.68	22.25	6	6	7	7	19742630	29050844	22179628	102206776	173002080	131993936	150716880	226112384	127759152	ALL CONDITIONS
M2W970_GALSU	Gasu_04930	Elongation factor G, mitochondrial OS=Galdieria sulphuraria OX=130081 GN=Gasu_04930 PE=3 SV=1	755	85483	M2W970_GALSU		526	14.3	10	10	12	12				47366020	81965160	18588638	43701280	63848816	30151848	ONLY HETERO&MIXO
M2XLP4_GALSU	Gasu_16070	Isocitrate dehydrogenase [NADP] OS=Galdieria sulphuraria OX=130081 GN=Gasu_16070 PE=3 SV=1	442	49255	M2XLP4_GALSU		522.4	23.98	10	10	11	11	14015149	19017280	18292140	27793260	47609240	55930000	63746088	78419168	93997352	ALL CONDITIONS
M2WRB2_GALSU	Gasu_60110	Thylakoid protein OS=Galdieria sulphuraria OX=130081 GN=Gasu_60110 PE=4 SV=1	316	36620	M2WRB2_GALSU		522.31	25.32	7	7	8	8	39565868	54244488	39374292	45061584	54772140	67632200	36062588	45659416	37837608	ALL CONDITIONS
M2WX29_GALSU	Gasu_39470	ATP-dependent RNA helicase OS=Galdieria sulphuraria OX=130081 GN=Gasu_39470 PE=3 SV=1	540	60702	M2WX29_GALSU		520.67	18.15	9	9	10	10				17463492	18049618	1.53612e+06	30861572	49040312	11282365	ONLY HETERO&MIXO
M2Y0P0_GALSU	Gasu_32030	Uncharacterized protein OS=Galdieria sulphuraria OX=130081 GN=Gasu_32030 PE=4 SV=1	107	11914	M2Y0P0_GALSU		519.6	51.4	5	5	6	6	75213760	79766216	70049640	68555096	111645080	111894616	63884848	85799824	86425456	ALL CONDITIONS
M2Y5F5_GALSU	Gasu_14450	Pyruvate dehydrogenase E1 component subunit beta OS=Galdieria sulphuraria OX=130081 GN=Gasu_14450 PE=4 SV=1	375	41162	M2Y5F5_GALSU		518.26	23.47	7	7	9	9	31501760	37205176	32444294	133020400	206790864	237856768	223188960	306256224	308849408	ALL CONDITIONS
M2XKW6_GALSU	Gasu_20110	Succinate dehydrogenase [ubiquinone] iron-sulfur subunit, mitochondrial OS=Galdieria sulphuraria OX=130081 GN=Gasu_20110 PE=3 SV=1	275	31035	M2XKW6_GALSU		514.35	28.36	7	7	9	9	19086228	21850430	19086242	37074816	53231208	65800504	65644340	87126840	101803904	ALL CONDITIONS
M2W921_GALSU	Gasu_04390	3-isopropylmalate dehydratase large subunit OS=Galdieria sulphuraria OX=130081 GN=Gasu_04390 PE=4 SV=1	666	74120	M2W921_GALSU		512.94	11.86	8	8	10	10	39034616	43367668	37698288	66288048	95010704	83394392	78768280	115264328	79241560	ALL CONDITIONS
M2W0L9_GALSU	Gasu_33590	6-phosphofructokinase OS=Galdieria sulphuraria OX=130081 GN=Gasu_33590 PE=4 SV=1	436	47465	M2W0L9_GALSU		511.01	25.46	8	8	9	9	11047281	14162009	9407902	23830860	36740192	28547584	40147060	57405968	47410660	ALL CONDITIONS
M2XTQ8_GALSU	Gasu_53880	Serine-type peptidase (DEGP1) OS=Galdieria sulphuraria OX=130081 GN=Gasu_53880 PE=4 SV=1	465	50385	M2XTQ8_GALSU		510.88	25.81	6	6	6	6	17527352	22679638	14137014	16089850	20791108	12615804	5625394	3.81159e+06	3.0265e+06	ALL CONDITIONS
M2X224_GALSU	Gasu_23120	Aldo/keto reductase OS=Galdieria sulphuraria OX=130081 GN=Gasu_23120 PE=4 SV=1	307	34306	M2X224_GALSU		510.37	37.79	9	9	9	9	117780560	135714064	117224728	537993664	649192384	516406336	633400384	740152384	485395872	ALL CONDITIONS
M2WYT6_GALSU	Gasu_34200	Formate dehydrogenase OS=Galdieria sulphuraria OX=130081 GN=Gasu_34200 PE=3 SV=1	388	43273	M2WYT6_GALSU		510.1	28.35	8	8	10	10	14977092	14138596	15158560	72987888	119529304	125630984	128227744	139630784	175967168	ALL CONDITIONS
M2X2Y0_GALSU	Gasu_19740	Coproporphyrinogen III oxidase OS=Galdieria sulphuraria OX=130081 GN=Gasu_19740 PE=4 SV=1	394	45048	M2X2Y0_GALSU		510.08	21.32	6	6	8	8	13114516	16660664	14025050	21835740	32942126	30066476	26403356	32907700	25447398	ALL CONDITIONS
M2X9A2_GALSU	Gasu_60050	ATP-dependent 6-phosphofructokinase OS=Galdieria sulphuraria OX=130081 GN=Gasu_60050 PE=3 SV=1	489	53959	M2X9A2_GALSU	M2X7N4_GALSU	508.95	19.63	7	6	9	7	2.49836e+06	2872833	2.03885e+06	5598784	12951474	12940004	15984485	19154760	19138224	ALL CONDITIONS
M2W4P5_GALSU	Gasu_19580	Elongation factor EF-1 beta subunit OS=Galdieria sulphuraria OX=130081 GN=Gasu_19580 PE=3 SV=1	235	26414	M2W4P5_GALSU		508.88	34.47	6	6	8	8	41749404	46260704	44856692	187311888	231194176	209048032	196046064	264560880	159702912	ALL CONDITIONS
M2XNZ1_GALSU	Gasu_09430	Arginyl-tRNA synthetase OS=Galdieria sulphuraria OX=130081 GN=Gasu_09430 PE=3 SV=1	681	77500	M2XNZ1_GALSU	M2WQG2_GALSU	507.26	18.94	9	9	9	9	3040914	1.39413e+06	1221325	23887132	26587484	24821632	42893444	66951008	39876892	ALL CONDITIONS
M2WYI2_GALSU	Gasu_35090	UDP-sulfoquinovose synthase OS=Galdieria sulphuraria OX=130081 GN=Gasu_35090 PE=4 SV=1	601	68019	M2WYI2_GALSU		506.75	14.31	6	6	7	7	7967104	7427324	4440565	31480584	42923072	46610940	14088264	17253752	6179765	ALL CONDITIONS
M2X4L1_GALSU	Gasu_13250	F-type H+-transporting ATPase subunit gamma OS=Galdieria sulphuraria OX=130081 GN=Gasu_13250 PE=3 SV=1	333	37166	M2X4L1_GALSU		506.69	19.22	8	8	8	8	76877984	70681944	65769712	144221440	173854992	119544752	189442528	158115584	186884560	ALL CONDITIONS
M2Y2S8_GALSU	Gasu_24010	60S ribosomal protein L5e OS=Galdieria sulphuraria OX=130081 GN=Gasu_24010 PE=3 SV=1	299	35129	M2Y2S8_GALSU		506.34	19.73	5	5	6	6	58294136	62832664	60196460	187702928	244134528	231941920	220682144	294532064	202647280	ALL CONDITIONS
M2XX60_GALSU	Gasu_42180	Chs5p-Arf1p-binding protein (ChAPs) (Fragment) OS=Galdieria sulphuraria OX=130081 GN=Gasu_42180 PE=4 SV=1	505	55728	M2XX60_GALSU		503.89	13.86	5	5	7	7	10408166	11946330	6652919	9637402	16215876	15408866	33353602	42698696	42324880	ALL CONDITIONS
M2XII4_GALSU	Gasu_26790	AAA-type ATPase OS=Galdieria sulphuraria OX=130081 GN=Gasu_26790 PE=3 SV=1	848	93639	M2XII4_GALSU		503.48	12.85	8	8	9	9	1.00112e+06	1.4196e+06	1.0659e+06	12357138	24309984	24595820	13977077	21145590	16777490	ALL CONDITIONS
M2Y691_GALSU	Gasu_13240	Molecular chaperone DnaJ OS=Galdieria sulphuraria OX=130081 GN=Gasu_13240 PE=3 SV=1	428	47332	M2Y691_GALSU		503.28	21.73	8	8	9	9	8437132	9535279	8392249	62065912	81316184	36853700	63167008	83512136	35069968	ALL CONDITIONS
M2Y939_GALSU	Gasu_04410	Serine/threonine-protein kinase TOR OS=Galdieria sulphuraria OX=130081 GN=Gasu_04410 PE=3 SV=1	2869	324866	M2Y939_GALSU		502.57	4.91	12	12	12	12	2.56522e+06	3.53122e+06	2.39628e+06	9400948	12834462	15658758	7196388	8.19433e+06	5.5798e+06	ALL CONDITIONS
M2W800_GALSU	Gasu_07200	40S ribosomal protein S9e OS=Galdieria sulphuraria OX=130081 GN=Gasu_07200 PE=3 SV=1	193	22565	M2W800_GALSU		501.51	38.86	10	10	10	10	127043648	141364656	130466160	357972800	496279424	456889600	494840384	660892992	536530976	ALL CONDITIONS
M2Y123_GALSU	Gasu_31510	Band 7 family protein isoform 1 OS=Galdieria sulphuraria OX=130081 GN=Gasu_31510 PE=4 SV=1	306	34179	M2Y123_GALSU	M2Y0Q8_GALSU	500.91	28.76	7	7	8	8	21528250	29409968	27345972	14007056	22672568	41315256	23560228	23523168	46403012	ALL CONDITIONS
M2W568_GALSU	Gasu_19040	Proteasome subunit beta OS=Galdieria sulphuraria OX=130081 GN=Gasu_19040 PE=3 SV=1	275	30812	M2W568_GALSU		500.14	26.91	6	6	7	7	7964824	10292698	7007024	7959964	10038654	8.13717e+06	28190020	33864640	22540970	ALL CONDITIONS
M2VTV2_GALSU	Gasu_57520	Light-harvesting complex protein OS=Galdieria sulphuraria OX=130081 GN=Gasu_57520 PE=4 SV=1	227	25242	M2VTV2_GALSU		499.6	39.21	7	4	9	4	57153948	70806864	58326104	29013428	32932328	61972264	28486266	2262890	31695130	ALL CONDITIONS
M2XRH6_GALSU	Gasu_62940	40S ribosomal protein S8 OS=Galdieria sulphuraria OX=130081 GN=Gasu_62940 PE=3 SV=1	207	23632	M2XRH6_GALSU	M2Y6G5_GALSU	499.02	35.27	7	7	7	7	60695520	51099300	47712828	189933856	279059680	224233440	248992272	304789504	243443712	ALL CONDITIONS
M2X7W0_GALSU	Gasu_00120	Ornithine carbamoyltransferase isoform 1 OS=Galdieria sulphuraria OX=130081 GN=Gasu_00120 PE=3 SV=1	372	41970	M2X7W0_GALSU	M2Y9T6_GALSU	497.95	37.63	9	9	10	10	5192089	7365240	5056933	17026132	28736104	27231994	17243706	17828572	19363376	ALL CONDITIONS
M2XPH2_GALSU	Gasu_08490	Sulfate adenylyltransferase OS=Galdieria sulphuraria OX=130081 GN=Gasu_08490 PE=4 SV=1	502	57187	M2XPH2_GALSU		497.66	24.7	8	8	10	10	9494994	13848360	10293877	86425000	79979256	36096936	70767208	93287328	9916186	ALL CONDITIONS
M2X227_GALSU	Gasu_23160	Peroxiredoxin OS=Galdieria sulphuraria OX=130081 GN=Gasu_23160 PE=3 SV=1	223	24283	M2X227_GALSU		495.05	34.98	6	6	6	6	70308904	103088080	82768200	58713116	71314960	105809488	18336922	33505008	43850168	ALL CONDITIONS
M2X107_GALSU	Gasu_26310	Methyltransferase OS=Galdieria sulphuraria OX=130081 GN=Gasu_26310 PE=3 SV=1	353	40214	M2X107_GALSU		495.02	26.63	8	8	9	9	6.23145e+06	9023600	7372560	42930896	59392780	38139276	135081488	179801424	92700832	ALL CONDITIONS
M2VT17_GALSU	Gasu_60370	Glycosyl transferase, group 1 OS=Galdieria sulphuraria OX=130081 GN=Gasu_60370 PE=4 SV=1	581	66435	M2VT17_GALSU		494.09	15.49	7	7	7	7	8844769	11239938	9555412	18171582	27798334	28014964	21723448	19862644	17497744	ALL CONDITIONS
M2X8D7_GALSU	Gasu_01790	Long-chain acyl-CoA synthetase OS=Galdieria sulphuraria OX=130081 GN=Gasu_01790 PE=4 SV=1	654	73802	M2X8D7_GALSU		493.07	15.14	8	8	9	9	35606576	55325688	28008532	32555838	49551312	65646332	49065156	74395088	65961056	ALL CONDITIONS
M2XRZ6_GALSU	Gasu_59170	14-3-3 protein-like protein OS=Galdieria sulphuraria OX=130081 GN=Gasu_59170 PE=3 SV=1	265	30361	M2XRZ6_GALSU		492.31	16.23	5	2	6	2	2.19587e+06	2.49689e+06	2.84857e+06	13500927	17299038	14079526	13621655	19700688	19418062	ALL CONDITIONS
D0VWT4_GALSU	c501_101305g3.t1	BAR protein OS=Galdieria sulphuraria OX=130081 GN=c501_101305g3.t1 PE=1 SV=1	294	33845	D0VWT4_GALSU; M2WZJ6_GALSU		491.98	14.97	4	4	7	7	22213096	22404858	16862618	24222134	41847320	57926460	30391834	48432644	47549156	ALL CONDITIONS
M2XYF4_GALSU	Gasu_38910	Fibrillarin-like pre-rRNA processing protein OS=Galdieria sulphuraria OX=130081 GN=Gasu_38910 PE=3 SV=1	321	34521	M2XYF4_GALSU		490.25	34.89	8	8	8	8	32778852	36887956	31283234	68189024	89951256	100014360	83883760	125624040	68876088	ALL CONDITIONS
M2WSG7_GALSU	Gasu_55920	Acetyl-CoA C-acetyltransferase OS=Galdieria sulphuraria OX=130081 GN=Gasu_55920 PE=3 SV=1	401	42265	M2WSG7_GALSU		488.33	32.67	9	9	10	10	12502729	17609858	14753936	34018416	41894528	33328872	32277204	52759432	35079512	ALL CONDITIONS
D4NY65_GALSU	psbA	Photosystem II protein D1 OS=Galdieria sulphuraria OX=130081 GN=psbA PE=3 SV=1	360	39902	D4NY65_GALSU; PSBA_GALSU	A0A096W1B7_GALSU; A0A220XM18_GALSU; A0A220XM19_GALSU; A0A220XM35_GALSU; Q6JAK9_GALSU; Q8MAE9_GALSU	487.28	16.67	6	3	7	4	103517744	104807952	126607488	49858696	53024500	79484160	25313738	30835468	24774540	ALL CONDITIONS
M2WW89_GALSU	Gasu_42750	Glucose-6-phosphate 1-dehydrogenase OS=Galdieria sulphuraria OX=130081 GN=Gasu_42750 PE=3 SV=1	600	69784	M2WW89_GALSU		486.81	13.83	8	8	11	11	8404462	7636564	6403762	14868552	28881444	28577554	52310480	60077400	50470496	ALL CONDITIONS
M2WST9_GALSU	Gasu_55050	Glucose-6-phosphate isomerase OS=Galdieria sulphuraria OX=130081 GN=Gasu_55050 PE=3 SV=1	549	62103	M2WST9_GALSU		486.57	13.48	6	6	7	7	18723552	28733088	24224220	55096264	86049816	111446736	95574456	104004184	114324352	ALL CONDITIONS
M2X9G9_GALSU	Gasu_58810	Cystathionine gamma-synthase OS=Galdieria sulphuraria OX=130081 GN=Gasu_58810 PE=3 SV=1	554	60749	M2X9G9_GALSU		486.51	15.34	6	6	8	8	2.38931e+06	3306434	2.72301e+06	6.27508e+06	6700234	7016157	7.02942e+06	11054865	6681115	ALL CONDITIONS
M2Y1I4_GALSU	Gasu_28970	Chromatin remodeling complex / DNA-dep ATPase OS=Galdieria sulphuraria OX=130081 GN=Gasu_28970 PE=4 SV=1	2042	233567	M2Y1I4_GALSU		483.98	6.71	10	10	11	11		486700	243594	10649583	9935560	4.82117e+06	4.98476e+06	8144109	6.41384e+06	ALL CONDITIONS
M2W959_GALSU	Gasu_04790	Alcohol dehydrogenase (Zinc-containing) OS=Galdieria sulphuraria OX=130081 GN=Gasu_04790 PE=3 SV=1	398	43489	M2W959_GALSU		483.82	24.12	8	8	9	9	10530817	11438488	15219340	7.44046e+06	6.73228e+06	19150480	16117709	24697404	48788624	ALL CONDITIONS
M2XPP6_GALSU	Gasu_06000	40S ribosomal protein S17 OS=Galdieria sulphuraria OX=130081 GN=Gasu_06000 PE=3 SV=1	133	15285	M2XPP6_GALSU		480.58	41.35	7	7	8	8	59514064	74822480	65798072	121983600	169071952	176670640	231580608	341851456	261646528	ALL CONDITIONS
M2Y2Z5_GALSU	Gasu_24580	Transaldolase OS=Galdieria sulphuraria OX=130081 GN=Gasu_24580 PE=3 SV=1	366	41062	M2Y2Z5_GALSU		478.35	22.68	7	7	8	8	53793136	73820080	58098220	91643784	143639392	167611808	113579520	136128368	163229392	ALL CONDITIONS
M2Y664_GALSU	Gasu_11810	Rab family, other OS=Galdieria sulphuraria OX=130081 GN=Gasu_11810 PE=4 SV=1	215	24087	M2Y664_GALSU		478.21	33.02	7	5	8	6	15381440	15262902	11908480	64497608	80835360	94170672	72294984	100948088	97357928	ALL CONDITIONS
M2Y314_GALSU	Gasu_22370	Box C/D snoRNP component Nop56 OS=Galdieria sulphuraria OX=130081 GN=Gasu_22370 PE=4 SV=1	528	60553	M2Y314_GALSU		477.99	13.64	6	5	7	6			255533	9706872	12382486	6747118	12149574	15438428	8709238	ALL CONDITIONS
M2X4W0_GALSU	Gasu_11780	Uncharacterized protein OS=Galdieria sulphuraria OX=130081 GN=Gasu_11780 PE=4 SV=1	112	12859	M2X4W0_GALSU		477.79	32.14	6	6	7	7	71383328	94352416	41232696	32064308	86797968	283974592	126073952	76837936	152245280	ALL CONDITIONS
M2XL60_GALSU	Gasu_18900	Oxysterol-binding protein-like protein OS=Galdieria sulphuraria OX=130081 GN=Gasu_18900 PE=3 SV=1	831	93950	M2XL60_GALSU		477.25	14.32	9	9	10	10	12062500	23872308	13050186	19043780	32925746	37997112	26709542	33312582	26865108	ALL CONDITIONS
M2Y471_GALSU	Gasu_20880	Proteasome subunit alpha type OS=Galdieria sulphuraria OX=130081 GN=Gasu_20880 PE=3 SV=1	264	29386	M2Y471_GALSU		477.04	46.21	7	7	7	7	14843873	18734432	7894906	40167692	55423936	41242204	47729248	65454164	51577648	ALL CONDITIONS
M2W5Z5_GALSU	Gasu_14400	Rab GDP dissociation inhibitor OS=Galdieria sulphuraria OX=130081 GN=Gasu_14400 PE=3 SV=1	454	50701	M2W5Z5_GALSU; M2XLX4_GALSU		474.9	18.94	7	7	9	9	13914068	14354767	14445018	41070704	54341204	65694136	35744020	51622700	49377880	ALL CONDITIONS
M2XXD3_GALSU	Gasu_44300	Calcium-binding EF hand family protein isoform 1 OS=Galdieria sulphuraria OX=130081 GN=Gasu_44300 PE=4 SV=1	787	89926	M2XXD3_GALSU	M2XWT6_GALSU	474.82	16.39	9	9	10	10	855748	504499	752534	10826410	17896732	17168152	26696320	34736836	34676476	ALL CONDITIONS
M2Y3H3_GALSU	Gasu_22630	Eukaryotic translation initiation factor 3 subunit E OS=Galdieria sulphuraria OX=130081 GN=Gasu_22630 PE=3 SV=1	455	53401	M2Y3H3_GALSU		473.98	18.46	7	7	8	8	9960308	10123066	10003877	43729440	62061516	46338072	61039036	74678104	49385604	ALL CONDITIONS
M2WWU5_GALSU	Gasu_40200	[pt] 50S ribosomal protein L1 OS=Galdieria sulphuraria OX=130081 GN=Gasu_40200 PE=3 SV=1	470	51733	M2WWU5_GALSU	A0A075W1D7_GALSU; A0A075W3C8_GALSU	472.58	17.87	10	8	10	8	123455056	146308912	109065440	124620624	131654320	147919856	133070064	151012352	131487152	ALL CONDITIONS
M2VU89_GALSU	Gasu_56530	Clathrin assembly protein AP179 OS=Galdieria sulphuraria OX=130081 GN=Gasu_56530 PE=4 SV=1	644	71750	M2VU89_GALSU		472.52	13.66	7	7	8	8	6585739	9125182	4.266e+06	20566516	25219106	28171628	23004926	26371028	25854752	ALL CONDITIONS
M2W022_GALSU	Gasu_35310	3-isopropylmalate dehydrogenase OS=Galdieria sulphuraria OX=130081 GN=Gasu_35310 PE=3 SV=1	419	46529	M2W022_GALSU; M2WY13_GALSU		470.41	17.42	7	7	8	8	21295604	28310572	22908824	31028028	37917976	36123332	51789720	58259876	50304352	ALL CONDITIONS
M2W4Q5_GALSU	Gasu_19660	60S ribosomal protein L7Ae isoform 1 OS=Galdieria sulphuraria OX=130081 GN=Gasu_19660 PE=4 SV=1	267	30617	M2W4Q5_GALSU		467.07	29.96	8	8	8	8	48932224	55677264	51622924	214612288	327280448	300395424	275961024	365527872	254335360	ALL CONDITIONS
M2X604_GALSU	Gasu_09770	Protoporphyrinogen oxidase OS=Galdieria sulphuraria OX=130081 GN=Gasu_09770 PE=3 SV=1	570	63394	M2X604_GALSU		464.38	13.68	6	6	6	6	26254628	17563322	22554452	21694874	24234322	34259032	9099862	13963308	9022944	ALL CONDITIONS
M2X5G7_GALSU	Gasu_11110	Proteasome subunit beta OS=Galdieria sulphuraria OX=130081 GN=Gasu_11110 PE=3 SV=1	193	21862	M2X5G7_GALSU		464.16	47.67	7	7	8	8	13134978	16031238	9376304	30816718	31489386	38023588	38824596	46215056	36319784	ALL CONDITIONS
M2XJ27_GALSU	Gasu_24930	Cytochrome c oxidase subunit Vb OS=Galdieria sulphuraria OX=130081 GN=Gasu_24930 PE=4 SV=1	207	23021	M2XJ27_GALSU		463.33	27.05	6	6	8	8	10741633	18663584	17701520	82455840	116740560	123605520	146638640	157102448	170818128	ALL CONDITIONS
M2XLZ8_GALSU	Gasu_14650	Exportin 1 (Xpo1) OS=Galdieria sulphuraria OX=130081 GN=Gasu_14650 PE=4 SV=1	1098	127005	M2XLZ8_GALSU		463.01	11.11	9	9	10	10	4.1149e+06	2810809	433209	15119161	11437142	15290994	25797396	19472764	17193646	ALL CONDITIONS
M2WSS4_GALSU	Gasu_54860	Uncharacterized protein OS=Galdieria sulphuraria OX=130081 GN=Gasu_54860 PE=4 SV=1	493	54774	M2WSS4_GALSU; M2XU27_GALSU		459.15	18.26	7	7	7	7	2.3513e+06	2.57538e+06	3883978	8220419	17343632	13251650	30832228	31718724	26917788	ALL CONDITIONS
M2VZK8_GALSU	Gasu_38250	Isoleucyl-tRNA synthetase isoform 1 OS=Galdieria sulphuraria OX=130081 GN=Gasu_38250 PE=3 SV=1	1056	122428	M2VZK8_GALSU; M2XFJ0_GALSU		458.85	13.45	10	10	10	10	2.81011e+06	2.81204e+06	1.65077e+06	48395900	73979952	56353112	54831952	64992824	36206792	ALL CONDITIONS
M2VZ54_GALSU	Gasu_39810	Formate--tetrahydrofolate ligase OS=Galdieria sulphuraria OX=130081 GN=Gasu_39810 PE=3 SV=1	639	69268	M2VZ54_GALSU		456.87	22.38	9	9	9	9	72760808	78218592	50838136	12247600	15233332	29256044	28896474	32685358	38347624	ALL CONDITIONS
M2WTY9_GALSU	Gasu_50940	Acyl-coenzyme A oxidase OS=Galdieria sulphuraria OX=130081 GN=Gasu_50940 PE=3 SV=1	636	71959	M2WTY9_GALSU		456.85	18.71	10	8	10	8	2.20064e+06	2.24891e+06	2.01013e+06	5.07295e+06	8390846	9791605	19493716	24396558	36701048	ALL CONDITIONS
M2XYG9_GALSU	Gasu_39050	Leucyl aminopeptidase OS=Galdieria sulphuraria OX=130081 GN=Gasu_39050 PE=4 SV=1	615	67182	M2XYG9_GALSU		456.82	14.47	8	8	8	8	12193483	16165764	8934401	89114784	117993408	140652800	75245000	59382888	56570020	ALL CONDITIONS
M2WRK2_GALSU	Gasu_59270	Trp repressor binding protein OS=Galdieria sulphuraria OX=130081 GN=Gasu_59270 PE=4 SV=1	205	22098	M2WRK2_GALSU	M2Y7S6_GALSU	455.98	57.07	6	5	7	6	47379308	54009380	32288264	68989752	96126448	103778400	98172888	114894208	55731200	ALL CONDITIONS
M2XWD2_GALSU	Gasu_47310	Glyoxylate reductase/hydroxypyruvate reductase OS=Galdieria sulphuraria OX=130081 GN=Gasu_47310 PE=3 SV=1	365	40693	M2XWD2_GALSU		452.18	15.62	5	5	7	7	6.77806e+06	8332984	7.00488e+06	10736277	15173694	18973142	14021008	18485570	19095838	ALL CONDITIONS
M2X090_GALSU	Gasu_29620	Light-harvesting complex protein OS=Galdieria sulphuraria OX=130081 GN=Gasu_29620 PE=4 SV=1	219	24719	M2X090_GALSU		451.69	42.01	6	3	6	3	144801184	138955648	130289664	18194664	15447338	52482724	14734541	15598846	15879223	ALL CONDITIONS
M2W947_GALSU	Gasu_04660	Glucosamine--fructose-6-phosphate aminotransferase (Isomerizing) isoform 1 OS=Galdieria sulphuraria OX=130081 GN=Gasu_04660 PE=4 SV=1	724	81080	M2W947_GALSU; M2XQ90_GALSU		451.63	17.68	10	10	11	11	3.09999e+06	3.20355e+06	4.10237e+06	26228588	28706782	28316898	20222158	32517804	20548964	ALL CONDITIONS
M2WZ64_GALSU	Gasu_31800	Aspartate aminotransferase OS=Galdieria sulphuraria OX=130081 GN=Gasu_31800 PE=4 SV=1	410	45615	M2WZ64_GALSU		451.46	14.15	5	5	6	6	28385056	37630752	29763404	74501592	97333368	110550168	76226024	102245192	84918392	ALL CONDITIONS
M2XW22_GALSU	Gasu_47790	Uncharacterized protein OS=Galdieria sulphuraria OX=130081 GN=Gasu_47790 PE=4 SV=1	219	24061	M2XW22_GALSU		451.42	44.29	6	6	6	6	79438288	126983280	86523136	24312084	22872720	65799512	16949840	28008948	30046160	ALL CONDITIONS
M2WSD6_GALSU	Gasu_56660	Tryptophan synthase beta chain OS=Galdieria sulphuraria OX=130081 GN=Gasu_56660 PE=3 SV=1	592	65235	M2WSD6_GALSU		449.98	19.09	7	7	7	7	5.08392e+06	5578036	4672525	12227967	20525758	23615810	26742694	33443970	19379488	ALL CONDITIONS
M2Y6K8_GALSU	Gasu_11670	Vesicle-associated membrane protein 7 OS=Galdieria sulphuraria OX=130081 GN=Gasu_11670 PE=3 SV=1	263	29075	M2Y6K8_GALSU		448.53	20.53	6	6	8	8	854312	4681231	3284830	53193912	69478136	58389252	73813328	110690344	67337664	ALL CONDITIONS
M2XDW0_GALSU	Gasu_43520	D-lactate dehydrogenase OS=Galdieria sulphuraria OX=130081 GN=Gasu_43520 PE=3 SV=1	340	36932	M2XDW0_GALSU		448.16	22.35	5	5	5	5	15875432	21258212	13253987	66385592	110011616	55313376	164389920	132096544	159309152	ALL CONDITIONS
M2XAT5_GALSU	Gasu_54530	40S ribosomal protein S1e OS=Galdieria sulphuraria OX=130081 GN=Gasu_54530 PE=4 SV=1	143	16364	M2XAT5_GALSU		447.12	32.17	6	6	7	7	16362884	16482516	16256168	67581832	90503256	72087544	84579440	128632416	89302560	ALL CONDITIONS
M2WXH8_GALSU	Gasu_38040	S-(hydroxymethyl)glutathione dehydrogenase OS=Galdieria sulphuraria OX=130081 GN=Gasu_38040 PE=3 SV=1	375	40244	M2WXH8_GALSU		446.89	43.73	8	8	9	9	47774912	50301384	47651420	61921100	90591664	96393248	138259472	179549280	186680880	ALL CONDITIONS
M2Y0C3_GALSU	Gasu_31730	Phosphatidylinositol transfer protein OS=Galdieria sulphuraria OX=130081 GN=Gasu_31730 PE=4 SV=1	274	32436	M2Y0C3_GALSU		444.6	31.39	7	7	8	8	14393619	13605287	11618412	20836308	28792296	30426190	42244084	61298004	43214428	ALL CONDITIONS
M2Y1Y0_GALSU	Gasu_27420	Eukaryotic translation initiation factor 3 subunit L OS=Galdieria sulphuraria OX=130081 GN=Gasu_27420 PE=3 SV=1	539	63565	M2Y1Y0_GALSU		444.52	12.99	6	6	7	7	1.98846e+06	1.21581e+06	1.36089e+06	14582178	19997000	19416144	22608346	37940952	21090552	ALL CONDITIONS
M2XU41_GALSU	Gasu_52840	Galactose-1-phosphate uridylyltransferase OS=Galdieria sulphuraria OX=130081 GN=Gasu_52840 PE=3 SV=1	354	41039	M2XU41_GALSU		443.27	27.68	7	7	8	8	7.97113e+06	9915070	7.20647e+06	9876460	16609507	18643168	14243895	18536568	20855666	ALL CONDITIONS
M2XPF0_GALSU	Gasu_08210	Adenosine kinase OS=Galdieria sulphuraria OX=130081 GN=Gasu_08210 PE=4 SV=1	360	39071	M2XPF0_GALSU		442.84	24.72	7	7	7	7	17153238	21221548	18093486	100631864	147198768	156304544	163077728	225277680	148755408	ALL CONDITIONS
M2Y1H8_GALSU	Gasu_27800	(E)-4-hydroxy-3-methylbut-2-enyl-diphosphate synthase OS=Galdieria sulphuraria OX=130081 GN=Gasu_27800 PE=3 SV=1	445	49720	M2Y1H8_GALSU		437.98	16.85	6	6	8	8	16339739	23353094	16718006	27049118	36584344	55467048	16205876	14705860	15058106	ALL CONDITIONS
M2W1W8_GALSU	Gasu_28990	Seryl-tRNA synthetase OS=Galdieria sulphuraria OX=130081 GN=Gasu_28990 PE=4 SV=1	512	59168	M2W1W8_GALSU		437.74	16.99	8	8	8	8	15231760	14318080	12434281	32541084	51562412	51911324	48624848	72970568	60079392	ALL CONDITIONS
M2XI49_GALSU	Gasu_27710	Sulfite reductase (Ferredoxin) OS=Galdieria sulphuraria OX=130081 GN=Gasu_27710 PE=4 SV=1	700	79674	M2XI49_GALSU		436.05	12.29	8	8	10	10	18921012	22094124	16285572	39157192	54489196	48697076	32477024	47101564	35819692	ALL CONDITIONS
M2XSN5_GALSU	Gasu_59100	Uncharacterized protein OS=Galdieria sulphuraria OX=130081 GN=Gasu_59100 PE=4 SV=1	190	21862	M2XSN5_GALSU		434.37	42.11	6	6	7	7	14968711	14916588	16494241	88745048	120522472	91554416	94105192	112946496	81348768	ALL CONDITIONS
M2X3X0_GALSU	Gasu_16220	Eukaryotic translation initiation factor 3 subunit D OS=Galdieria sulphuraria OX=130081 GN=Gasu_16220 PE=3 SV=1	543	62407	M2X3X0_GALSU		433.74	21.73	8	8	8	8	7.9192e+06	10137182	7.52211e+06	40344520	56248220	48574936	55086252	61295944	55652824	ALL CONDITIONS
M2XSB4_GALSU	Gasu_57970	Alcohol dehydrogenase OS=Galdieria sulphuraria OX=130081 GN=Gasu_57970 PE=3 SV=1	338	36617	M2XSB4_GALSU		433.33	21.6	6	6	7	7	1157376128	1132511232	830911744	100313280	96506696	345367680	153729344	217657584	339449664	ALL CONDITIONS
M2XVV7_GALSU	Gasu_48600	Periplasmic alpha-amylase-like protein OS=Galdieria sulphuraria OX=130081 GN=Gasu_48600 PE=4 SV=1	551	63783	M2XVV7_GALSU		432.67	15.79	7	7	7	7	8413284	11823420	9684796	11843907	24652506	31940926	22095320	24537524	25359378	ALL CONDITIONS
M2W641_GALSU	Gasu_14740	Carbonyl reductase (NADPH) OS=Galdieria sulphuraria OX=130081 GN=Gasu_14740 PE=3 SV=1	273	30065	M2W641_GALSU		431.5	18.32	4	4	6	6	9492708	11428719	7.65085e+06	27748394	38221880	37297464	49310140	66463596	60336644	ALL CONDITIONS
A0A075W2G1_GALSU	rps2	Ribosomal protein S2 OS=Galdieria sulphuraria OX=130081 GN=rps2 PE=3 SV=1	236	27145	A0A075W2G1_GALSU	M2WWY3_GALSU; RR2_GALSU	429.93	22.88	5	5	7	7	27668462	27908960	23981166	27082972	27902150	29078968	12209404	17788490	13553889	ALL CONDITIONS
A0A075W057_GALSU	ilvH	Acetohydroxyacid synthase small subunit OS=Galdieria sulphuraria OX=130081 GN=ilvH PE=4 SV=1	181	20262	A0A075W057_GALSU	ILVH_GALSU; M2XYI5_GALSU	429.77	49.17	9	9	9	9	9719900	11994678	10979428	13387288	19539052	23135396	48839904	57546524	50366068	ALL CONDITIONS
M2Y981_GALSU	Gasu_00250	DNA topoisomerase 2 OS=Galdieria sulphuraria OX=130081 GN=Gasu_00250 PE=3 SV=1	1396	160278	M2Y981_GALSU		429.27	9.31	11	11	11	11				7.04039e+06	7465927	3904650	20290558	30741156	12820294	ONLY HETERO&MIXO
M2WYM2_GALSU	Gasu_33530	Dihydrolipoamide acetyltransferase component of pyruvate dehydrogenase complex OS=Galdieria sulphuraria OX=130081 GN=Gasu_33530 PE=3 SV=1	600	64128	M2WYM2_GALSU		428.47	10.33	5	4	6	5	20204784	14104297	7230371	28130538	32668488	35617312	26734244	34160600	18039104	ALL CONDITIONS
M2XGG3_GALSU	Gasu_33510	Methylmalonate-semialdehyde dehydrogenase isoform 1 OS=Galdieria sulphuraria OX=130081 GN=Gasu_33510 PE=4 SV=1	515	55793	M2XGG3_GALSU; M2XZS8_GALSU		428.38	18.64	7	7	8	8	25599964	8520081	7.14679e+06	18369010	29719176	32399730	28911174	35094740	48827356	ALL CONDITIONS
M2Y4X0_GALSU	Gasu_19070	Glycyl-tRNA synthetase OS=Galdieria sulphuraria OX=130081 GN=Gasu_19070 PE=4 SV=1	1249	143629	M2Y4X0_GALSU		426.39	8.01	7	7	7	7	2365285	2.25924e+06	1.78226e+06	27959322	35387816	51311040	41451212	62397724	45519068	ALL CONDITIONS
M2X9S7_GALSU	Gasu_57430	1-deoxy-D-xylulose-5-phosphate reductoisomerase OS=Galdieria sulphuraria OX=130081 GN=Gasu_57430 PE=3 SV=1	478	52730	M2X9S7_GALSU		426.33	21.97	9	9	9	9	39872100	38371028	30820388					644348		ONLY PHOTO&HETERO
M2X737_GALSU	Gasu_04100	Glucose-6-phosphate 1-dehydrogenase OS=Galdieria sulphuraria OX=130081 GN=Gasu_04100 PE=3 SV=1	532	61368	M2X737_GALSU		425.81	18.61	9	9	9	9	5684313	7427474	4962428	47419660	69776696	65607404	72376072	99627312	73632288	ALL CONDITIONS
M2Y7V5_GALSU	Gasu_05770	Amino-acid N-acetyltransferase OS=Galdieria sulphuraria OX=130081 GN=Gasu_05770 PE=3 SV=1	531	59615	M2Y7V5_GALSU		425.8	17.7	8	8	8	8	3549063	3.66566e+06	3.40318e+06	10372816	12513020	15564358	20281438	26601782	12650212	ALL CONDITIONS
M2W717_GALSU	Gasu_12760	60S ribosomal protein L4 OS=Galdieria sulphuraria OX=130081 GN=Gasu_12760 PE=4 SV=1	378	42417	M2W717_GALSU		424.03	17.72	6	6	6	6	65472396	85708176	72021312	236466272	335888544	305322176	295524992	398287680	280794432	ALL CONDITIONS
M2X6H7_GALSU	Gasu_08620	Acylamino-acid-releasing enzyme isoform 1 OS=Galdieria sulphuraria OX=130081 GN=Gasu_08620 PE=4 SV=1	643	73212	M2X6H7_GALSU	M2W237_GALSU; M2X0V7_GALSU	422.73	13.53	7	7	7	7	18205154	9817971	13401166	18507740	23689428	18717092	21144366	28848316	21299556	ALL CONDITIONS
M2X0D5_GALSU	Gasu_27920	Proteasome subunit alpha type OS=Galdieria sulphuraria OX=130081 GN=Gasu_27920 PE=3 SV=1	235	26060	M2X0D5_GALSU		422.63	31.06	8	8	8	8	20500628	22414386	24736008	45034528	41334248	57073448	35929920	49058004	45254552	ALL CONDITIONS
M2Y440_GALSU	Gasu_20560	Elongation factor EF-1 gamma subunit OS=Galdieria sulphuraria OX=130081 GN=Gasu_20560 PE=4 SV=1	1284	149076	M2Y440_GALSU		422.58	4.67	5	5	6	6	17670062	12863767	18572526	65623984	69306464	56278052	58214912	74889096	41655164	ALL CONDITIONS
M2Y954_GALSU	Gasu_04600	Monodehydroascorbate reductase (NADH) OS=Galdieria sulphuraria OX=130081 GN=Gasu_04600 PE=4 SV=1	430	47209	M2Y954_GALSU		421.85	17.44	6	6	7	7	35664304	40427904	31211752	86064232	131879744	141870400	99403376	160655184	124223096	ALL CONDITIONS
M2W7Y2_GALSU	Gasu_10100	ADP-ribosylation factor isoform 1 OS=Galdieria sulphuraria OX=130081 GN=Gasu_10100 PE=3 SV=1	179	20165	M2W7Y2_GALSU	M2X630_GALSU	421.68	53.07	7	7	8	8	9280839	9337650	6051759	10099540	13225734	17538080	16062637	22712104	14127108	ALL CONDITIONS
M2VZW6_GALSU	Gasu_36300	Importin subunit alpha OS=Galdieria sulphuraria OX=130081 GN=Gasu_36300 PE=3 SV=1	536	59357	M2VZW6_GALSU		420.83	15.49	7	5	7	5				5058916	4813212	2.27816e+06	9588958	15395440	13607273	ONLY HETERO&MIXO
M2WVM6_GALSU	Gasu_45280	Trp repressor binding protein OS=Galdieria sulphuraria OX=130081 GN=Gasu_45280 PE=4 SV=1	204	22292	M2WVM6_GALSU		420.08	32.84	5	4	5	4	106031408	115113712	51477080	113141456	149519184	193996384	148939744	130474000	150819568	ALL CONDITIONS
M2Y2J1_GALSU	Gasu_26210	60S ribosomal protein L23e OS=Galdieria sulphuraria OX=130081 GN=Gasu_26210 PE=3 SV=1	140	14934	M2Y2J1_GALSU		419.24	49.29	5	5	6	6	44872280	42470716	48319548	127318144	145313904	79864464	86973448	96298424	68547944	ALL CONDITIONS
M2XYH6_GALSU	Gasu_40640	[pt] ABC transporter, Fe-S cluster assembly protein SufB OS=Galdieria sulphuraria OX=130081 GN=Gasu_40640 PE=4 SV=1	704	79685	M2XYH6_GALSU	A0A075W022_GALSU; A0A075W1K7_GALSU; ABCX_GALSU; YCF24_GALSU	419.16	14.77	8	8	8	8	19790968	34012420	24119434	16989776	10698014	33446126	1.33877e+06	1.98318e+06		ALL CONDITIONS
M2WYV4_GALSU	Gasu_34350	Mitochondrial trans-2-enoyl-CoA reductase OS=Galdieria sulphuraria OX=130081 GN=Gasu_34350 PE=4 SV=1	375	40730	M2WYV4_GALSU		419.03	22.93	5	5	5	5	6243366	7483997	5936378	28441828	33129954	38466860	42317380	54086504	49686656	ALL CONDITIONS
M2W272_GALSU	Gasu_27980	Ornithine aminotransferase OS=Galdieria sulphuraria OX=130081 GN=Gasu_27980 PE=3 SV=1	434	47295	M2W272_GALSU		418.81	27.19	7	7	8	8	4464334	4591383	3174860	12422331	28401078	22236638	37737588	47386680	47483288	ALL CONDITIONS
M2VZQ1_GALSU	Gasu_37170	Uncharacterized protein OS=Galdieria sulphuraria OX=130081 GN=Gasu_37170 PE=4 SV=1	214	24176	M2VZQ1_GALSU		418.78	27.1	4	3	5	4	37162828	39723824	34790740	63247868	81242968	26431248	57560520	54608720	83505232	ALL CONDITIONS
A0A075W1I4_GALSU	odpB	Pyruvate dehydrogenase E1 component subunit beta OS=Galdieria sulphuraria OX=130081 GN=odpB PE=4 SV=1	325	36321	A0A075W1I4_GALSU; M2XEU4_GALSU		418.18	21.54	6	6	7	7	16588347	18304038	16248790	40969140	47538176	30504544	36099336	46437052	21519514	ALL CONDITIONS
M2XN95_GALSU	Gasu_10450	CCR4-NOT transcription complex subunit 1 OS=Galdieria sulphuraria OX=130081 GN=Gasu_10450 PE=4 SV=1	2213	250538	M2XN95_GALSU		416.46	5.56	10	10	10	10	573547	870959		4237903	5693205	2.56596e+06	8.30109e+06	11860145	10411289	ALL CONDITIONS
M2VUM6_GALSU	Gasu_55610	Translocation protein, Sec family OS=Galdieria sulphuraria OX=130081 GN=Gasu_55610 PE=3 SV=1	474	52427	M2VUM6_GALSU		416.37	15.82	6	6	7	7	17121216	12477265	16216893	57548860	49267012	25877104	53434328	57360032	49805948	ALL CONDITIONS
M2XX08_GALSU	Gasu_44560	Glycine/serine hydroxymethyltransferase OS=Galdieria sulphuraria OX=130081 GN=Gasu_44560 PE=3 SV=1	500	55390	M2XX08_GALSU		414.22	18.4	7	7	7	7	145267424	161306608	124996248	37652772	50531272	141224864	45180544	64585360	65420384	ALL CONDITIONS
M2XY44_GALSU	Gasu_41890	AP-1 complex subunit gamma OS=Galdieria sulphuraria OX=130081 GN=Gasu_41890 PE=3 SV=1	843	95633	M2XY44_GALSU		413.26	11.51	6	6	6	6				632882	3826888	2071673	7300192	11116736	7049444	ONLY HETERO&MIXO
M2WQY2_GALSU	Gasu_61420	60S ribosomal protein L18a OS=Galdieria sulphuraria OX=130081 GN=Gasu_61420 PE=3 SV=1	178	21166	M2WQY2_GALSU		413.2	30.9	7	7	8	8	21092288	19458960	20370760	211385392	313672512	235992720	106756272	146077296	102739096	ALL CONDITIONS
M2Y6P6_GALSU	Gasu_10920	Isoamylase OS=Galdieria sulphuraria OX=130081 GN=Gasu_10920 PE=4 SV=1	771	87841	M2Y6P6_GALSU		412.88	15.05	8	8	8	8	5887431	6.33762e+06	4.44179e+06	16945180	26915410	24131400	25570298	38343448	29962234	ALL CONDITIONS
A0A075W3H3_GALSU	chlB	Light-independent protochlorophyllide reductase subunit B OS=Galdieria sulphuraria OX=130081 GN=chlB PE=3 SV=1	516	59120	A0A075W3H3_GALSU	M2VYW6_GALSU	412.48	19.96	8	8	8	8	46968272	47923288	38727244	23317210	28977182	26955204	9510762	12203600	4.47446e+06	ALL CONDITIONS
M2VZ62_GALSU	Gasu_39900	Serine/threonine-protein phosphatase OS=Galdieria sulphuraria OX=130081 GN=Gasu_39900 PE=3 SV=1	305	35087	M2VZ62_GALSU		412.45	29.84	5	5	6	6	1.76825e+06	1637594	1.36234e+06	4453385	7.05174e+06	3.99803e+06	3784941	6.22762e+06	4013984	ALL CONDITIONS
M2X0R2_GALSU	Gasu_27200	Glutathione S-transferase OS=Galdieria sulphuraria OX=130081 GN=Gasu_27200 PE=3 SV=1	214	25109	M2X0R2_GALSU		412.14	12.15	2	2	5	5	3244910	5174476	4058767	25563720	30878338	29397272	32411696	46479296	38425004	ALL CONDITIONS
M2XWH6_GALSU	Gasu_46090	Mitochondrial protein translocase, MPT family OS=Galdieria sulphuraria OX=130081 GN=Gasu_46090 PE=4 SV=1	349	40515	M2XWH6_GALSU		412.02	19.77	5	5	6	6	19934954	24012368	2.58246e+06	43444488	37029908	13653280	18895634	29698804	20093384	ALL CONDITIONS
M2XW27_GALSU	Gasu_47840	Replication factor C subunit 2/4 OS=Galdieria sulphuraria OX=130081 GN=Gasu_47840 PE=4 SV=1	321	35775	M2XW27_GALSU		411.46	20.87	5	5	6	6	4.9563e+06	4.19086e+06	5145161	15676262	20604398	5706849	23791526	28984900	23473738	ALL CONDITIONS
M2Y5A0_GALSU	Gasu_17930	26S proteasome regulatory subunit N6 OS=Galdieria sulphuraria OX=130081 GN=Gasu_17930 PE=4 SV=1	423	48373	M2Y5A0_GALSU		411.2	23.4	7	7	8	8	6.59722e+06	18196646	19778504	71788064	86121800	84084080	76318528	99564736	77714552	ALL CONDITIONS
M2W8U1_GALSU	Gasu_06940	60S ribosomal protein L23Ae OS=Galdieria sulphuraria OX=130081 GN=Gasu_06940 PE=3 SV=1	146	16809	M2W8U1_GALSU		408.45	36.99	5	5	6	6	26742434	24456178	21197084	87509424	110514504	101683088	97083936	141482192	95849584	ALL CONDITIONS
M2Y7I2_GALSU	Gasu_07590	Sarcosine dimethylglycine methyltransferase OS=Galdieria sulphuraria OX=130081 GN=Gasu_07590 PE=4 SV=1	319	35818	M2Y7I2_GALSU		407.95	24.45	7	7	8	8	854199	8775343	4331656	99725712	189684192	46251520	185572480	234836336	40684048	ALL CONDITIONS
M2Y9G4_GALSU	Gasu_02840	6-phosphogluconate dehydrogenase, decarboxylating OS=Galdieria sulphuraria OX=130081 GN=Gasu_02840 PE=3 SV=1	580	64338	M2Y9G4_GALSU		406.52	11.55	5	5	6	6	7.01917e+06	6.89671e+06	7147344	24707544	41310132	32757280	37541552	47799304	40990108	ALL CONDITIONS
M2XU59_GALSU	Gasu_55090	Isocitrate dehydrogenase [NAD] subunit, mitochondrial OS=Galdieria sulphuraria OX=130081 GN=Gasu_55090 PE=3 SV=1	373	40991	M2XU59_GALSU		405.71	23.59	7	7	7	7	31523702	42968896	32205092	72780656	99858992	121233320	111150784	138764208	152797472	ALL CONDITIONS
M2Y4X8_GALSU	Gasu_17870	60S acidic ribosomal protein P0 OS=Galdieria sulphuraria OX=130081 GN=Gasu_17870 PE=4 SV=1	346	38685	M2Y4X8_GALSU		404.92	24.28	5	5	5	5	34544124	40423488	36568860	136971360	158908256	150505424	147800544	188229920	143566240	ALL CONDITIONS
M2WTC0_GALSU	Gasu_52570	40S ribosomal protein S13e OS=Galdieria sulphuraria OX=130081 GN=Gasu_52570 PE=3 SV=1	151	17233	M2WTC0_GALSU		404.44	39.07	6	6	7	7	70303056	81923408	67203536	205718720	258487168	266842016	249868272	351234816	246549536	ALL CONDITIONS
M2XZF7_GALSU	Gasu_35340	NADH dehydrogenase (Ubiquinone) Fe-S protein 1 OS=Galdieria sulphuraria OX=130081 GN=Gasu_35340 PE=4 SV=1	552	62522	M2XZF7_GALSU		404.39	18.84	5	5	5	5	1.82044e+06	3.37936e+06	1.77362e+06	4.53298e+06	8.21998e+06	8236445	4968060	7299968	9295598	ALL CONDITIONS
M2XPT1_GALSU	Gasu_06310	Threonyl-tRNA synthetase OS=Galdieria sulphuraria OX=130081 GN=Gasu_06310 PE=3 SV=1	705	82214	M2XPT1_GALSU		401.96	16.88	10	10	10	10	7062251	8279657	6003630	28387856	40411036	41936796	52892296	68753624	48606404	ALL CONDITIONS
A1Z264_GALSU	SPT1	Sugar/H+ symporter OS=Galdieria sulphuraria OX=130081 GN=SPT1 PE=2 SV=1	557	63415	A1Z264_GALSU; M2XXL1_GALSU		401.67	10.95	5	5	5	5	76947592	64902336	44975432	95224336	127942960	113650808	148945776	172935696	105218200	ALL CONDITIONS
M2XXG7_GALSU	Gasu_41650	ATP-dependent RNA helicase OS=Galdieria sulphuraria OX=130081 GN=Gasu_41650 PE=4 SV=1	1062	121530	M2XXG7_GALSU		401.32	9.7	8	8	8	8	2.90936e+06	2.85437e+06	3.26673e+06	6.0376e+06	5.34549e+06	7826776	6978117	15510653	9274379	ALL CONDITIONS
E3UIU5_GALSU	psaF	Photosystem I subunit F OS=Galdieria sulphuraria OX=130081 GN=psaF PE=4 SV=1	189	21475	E3UIU5_GALSU		401.11	29.1	5	5	6	6	265038080	379736288	330065952	126313720	136897184	209815248	87642944	109051664	84533040	ALL CONDITIONS
M2W728_GALSU	Gasu_12860	AAA-type ATPase OS=Galdieria sulphuraria OX=130081 GN=Gasu_12860 PE=3 SV=1	775	86920	M2W728_GALSU		401.08	10.84	6	3	6	3	318001	540478	312848	2044893	1.95407e+06	3.21695e+06	417953	585116	524499	ALL CONDITIONS
M2WW53_GALSU	Gasu_42330	2-oxoisovalerate dehydrogenase subunit alpha OS=Galdieria sulphuraria OX=130081 GN=Gasu_42330 PE=3 SV=1	472	53931	M2WW53_GALSU		400.17	18.43	8	8	9	9	4616888	3.13315e+06	4714468	16096846	18228170	27440752	33250166	35959280	34211692	ALL CONDITIONS
M2XC53_GALSU	Gasu_49370	Uncharacterized protein OS=Galdieria sulphuraria OX=130081 GN=Gasu_49370 PE=4 SV=1	261	28385	M2XC53_GALSU		398.62	27.2	5	5	6	6	23791358	33306170	19908622	12443750	27638950	46222100	37630464	34854448	50463340	ALL CONDITIONS
M2X883_GALSU	Gasu_01320	Bleomycin hydrolase OS=Galdieria sulphuraria OX=130081 GN=Gasu_01320 PE=4 SV=1	469	54322	M2X883_GALSU		398.2	22.81	9	9	9	9	28380892	27845994	14671107	38782576	50933840	40759704	62030648	70941720	53274812	ALL CONDITIONS
M2Y7R9_GALSU	Gasu_05450	ATP-dependent Clp protease proteolytic subunit OS=Galdieria sulphuraria OX=130081 GN=Gasu_05450 PE=3 SV=1	275	30576	M2Y7R9_GALSU		397.93	31.27	6	6	6	6	37499384	45152100	31524126	54977416	67828144	63252820	22559708	33343500	22006440	ALL CONDITIONS
M2VTA1_GALSU	Gasu_59680	Cofilin /actin depolymerizing factor OS=Galdieria sulphuraria OX=130081 GN=Gasu_59680 PE=3 SV=1	152	17239	M2VTA1_GALSU		395.67	48.03	5	5	5	5	34647692	53519596	38993860	137620096	197243536	206706144	190527296	261222848	236946624	ALL CONDITIONS
M2WYH7_GALSU	Gasu_35040	Peptidylprolyl isomerase OS=Galdieria sulphuraria OX=130081 GN=Gasu_35040 PE=4 SV=1	548	59060	M2WYH7_GALSU		394.98	12.77	4	4	5	5	17078888	20006828	20425236	86524128	109325672	131066256	23098110	40131240	37395248	ALL CONDITIONS
M2Y1P2_GALSU	Gasu_29520	Malate dehydrogenase OS=Galdieria sulphuraria OX=130081 GN=Gasu_29520 PE=4 SV=1	177	19190	M2Y1P2_GALSU		394.64	24.29	5	5	5	5	8458978	11569208	9130814	28011020	40650048	38527040	26128932	36581616	37698776	ALL CONDITIONS
M2X8Z6_GALSU	Gasu_60680	Myo-inositol 2-dehydrogenase OS=Galdieria sulphuraria OX=130081 GN=Gasu_60680 PE=4 SV=1	410	45558	M2X8Z6_GALSU		393.2	21.22	6	6	9	9	47925832	50490732	39813824	32644080	32264328	55828620	12246992	15060806	14621833	ALL CONDITIONS
M2XVF6_GALSU	Gasu_47880	Molecular chaperone HtpG OS=Galdieria sulphuraria OX=130081 GN=Gasu_47880 PE=3 SV=1	777	89445	M2XVF6_GALSU		392.59	12.61	8	8	8	8	3614184	8290260	4462436	36878744	47669588	44873068	58066800	69530024	63335476	ALL CONDITIONS
M2X8V6_GALSU	Gasu_61000	Uncharacterized protein OS=Galdieria sulphuraria OX=130081 GN=Gasu_61000 PE=4 SV=1	356	39390	M2X8V6_GALSU; M2XRG4_GALSU		389.69	30.34	7	7	7	7	5.36374e+06	2.62975e+06	5.11574e+06	4371038	6370874	2.65283e+06	14198766	21314500	16869238	ALL CONDITIONS
M2WXY0_GALSU	Gasu_36530	Histone H2A OS=Galdieria sulphuraria OX=130081 GN=Gasu_36530 PE=3 SV=1	121	13140	M2WXY0_GALSU; M2XQV3_GALSU		389.33	61.98	5	5	5	5	274393536	446757440	330482592	356934112	568630272	746084480	561478528	803464384	879352768	ALL CONDITIONS
M2XMV4_GALSU	Gasu_11980	Protein disulfide-isomerase OS=Galdieria sulphuraria OX=130081 GN=Gasu_11980 PE=3 SV=1	378	42800	M2XMV4_GALSU		388.75	17.46	7	7	7	7	27212292	30580318	31380608	101321088	148177952	104926368	157556832	209490848	187949312	ALL CONDITIONS
M2XNK1_GALSU	Gasu_11420	Myo-inositol-1-phosphate synthase OS=Galdieria sulphuraria OX=130081 GN=Gasu_11420 PE=4 SV=1	542	60197	M2XNK1_GALSU		388.72	12.55	6	6	7	7				8787289	12361294		22300836	35081536		ONLY HETERO&MIXO
M2VWK5_GALSU	Gasu_47760	Enoyl-[acyl-carrier protein] reductase I isoform 2 OS=Galdieria sulphuraria OX=130081 GN=Gasu_47760 PE=4 SV=1	312	33850	M2VWK5_GALSU; M2WUK4_GALSU		386.7	16.99	5	5	6	6	65188816	72449280	67893304	149472096	174712896	174992496	199644448	243741424	219412912	ALL CONDITIONS
A0A075W1I2_GALSU	acsF	Probable magnesium-protoporphyrin IX monomethyl ester [oxidative] cyclase OS=Galdieria sulphuraria OX=130081 GN=acsF PE=3 SV=1	355	42651	A0A075W1I2_GALSU	M2XYG5_GALSU	385.68	21.97	7	7	7	7	11071924	14163418	10382049	28498388	34472524	34047852	12006438	10849791	8.10949e+06	ALL CONDITIONS
M2X9F4_GALSU	Gasu_59440	Histidinol-phosphate aminotransferase OS=Galdieria sulphuraria OX=130081 GN=Gasu_59440 PE=4 SV=1	363	41029	M2X9F4_GALSU		385.14	21.49	6	6	6	6		583277	620328	19428972	17066316	5311445	17081432	24403498	7.73124e+06	ALL CONDITIONS
M2X5E1_GALSU	Gasu_10890	Transmembrane 9 superfamily member OS=Galdieria sulphuraria OX=130081 GN=Gasu_10890 PE=3 SV=1	636	72055	M2X5E1_GALSU		384.63	9.12	5	5	5	5	2.30225e+06	3.07702e+06	2.05364e+06	9184947	12706656	11096433	15894740	25021260	14888828	ALL CONDITIONS
M2XJ88_GALSU	Gasu_25520	Alpha-glucosidase OS=Galdieria sulphuraria OX=130081 GN=Gasu_25520 PE=4 SV=1	508	57831	M2XJ88_GALSU		381.13	14.96	6	5	7	6	1.07474e+06	845013	846257	5.44312e+06	7950194	13297230	20108280	21901918	56578440	ALL CONDITIONS
M2Y6W5_GALSU	Gasu_12640	Nucleotide excision repair protein OS=Galdieria sulphuraria OX=130081 GN=Gasu_12640 PE=4 SV=1	432	47755	M2Y6W5_GALSU		380.84	19.91	6	6	7	7	547222	701977	4.57533e+06	6.1604e+06	7826774	6.62046e+06	11452675	9687531	7811179	ALL CONDITIONS
M2X625_GALSU	Gasu_10050	Serine/threonine protein kinase OS=Galdieria sulphuraria OX=130081 GN=Gasu_10050 PE=3 SV=1	472	53651	M2X625_GALSU		380.52	16.74	7	7	7	7	54957528	61999816	45863516	96009136	143467328	138202400	113835824	41948028	32704826	ALL CONDITIONS
A5JW35_GALSU	Prx04	Peroxidase OS=Galdieria sulphuraria OX=130081 GN=Prx04 PE=2 SV=1	310	32811	A5JW35_GALSU; M2XQN9_GALSU		380.51	14.84	3	3	4	4	35181844	38238184	25662040	61836360	89882240	88864080	56647800	94338896	102216560	ALL CONDITIONS
M2Y2R4_GALSU	Gasu_23880	Peptide chain release factor eRF subunit 2 OS=Galdieria sulphuraria OX=130081 GN=Gasu_23880 PE=4 SV=1	548	61701	M2Y2R4_GALSU		379.95	14.6	7	6	8	7	9555122	9387794	7982224	33843064	41880340	20798872	42857840	39481424	24405828	ALL CONDITIONS
M2XST7_GALSU	Gasu_58830	DNA helicase OS=Galdieria sulphuraria OX=130081 GN=Gasu_58830 PE=3 SV=1	767	84880	M2XST7_GALSU		378.78	16.17	9	9	9	9				13831228	17770088	247546	15208167	14220994	2434073	ONLY HETERO&MIXO
M2Y036_GALSU	Gasu_34010	ATP-dependent RNA helicase OS=Galdieria sulphuraria OX=130081 GN=Gasu_34010 PE=4 SV=1	419	47264	M2Y036_GALSU		377.46	15.99	8	8	9	9	14005608	16466237	12979460	35579008	45510364	43808412	34178708	60132420	41080364	ALL CONDITIONS
M2XH37_GALSU	Gasu_32010	Serine/threonine-protein phosphatase OS=Galdieria sulphuraria OX=130081 GN=Gasu_32010 PE=3 SV=1	333	38063	M2XH37_GALSU		377.21	28.23	6	6	6	6	10039987	11002646	9360181	20560114	28274620	28407192	24979930	32229154	27483716	ALL CONDITIONS
M2Y3Q1_GALSU	Gasu_23460	Mitochondrial protein translocase, MPT family isoform 1 OS=Galdieria sulphuraria OX=130081 GN=Gasu_23460 PE=4 SV=1	321	35443	M2Y3Q1_GALSU		376.75	28.04	6	6	6	6	1.01596e+06	1.8381e+06	1.25161e+06	36547804	54384064	44194096	48248824	51448708	45078392	ALL CONDITIONS
M2WQ77_GALSU	Gasu_64140	Translationally controlled tumor protein (TCTP) (P23)-like protein OS=Galdieria sulphuraria OX=130081 GN=Gasu_64140 PE=3 SV=1	170	19430	M2WQ77_GALSU	M2X7S9_GALSU	376.43	35.29	5	5	7	7	16749879	17344110	15787369	54129620	71862776	62955192	118866600	149909760	119815864	ALL CONDITIONS
M2XYS4_GALSU	Gasu_38620	Inorganic phosphate transporter (Pho88) OS=Galdieria sulphuraria OX=130081 GN=Gasu_38620 PE=4 SV=1	216	23778	M2XYS4_GALSU		376.4	26.85	4	4	5	5	9099365	11038060	9170849	32082440	39958492	41266160	49786384	76835056	79077280	ALL CONDITIONS
M2Y3N0_GALSU	Gasu_23240	Mitochondrial alternative oxidase OS=Galdieria sulphuraria OX=130081 GN=Gasu_23240 PE=4 SV=1	364	42188	M2Y3N0_GALSU		375.43	21.15	6	5	6	5	35214416	48681488	41281976	6422665	11460646	93335768	27925676	41064776	54363948	ALL CONDITIONS
M2VVJ0_GALSU	Gasu_52200	Obg-like ATPase 1 OS=Galdieria sulphuraria OX=130081 GN=Gasu_52200 PE=3 SV=1	398	45238	M2VVJ0_GALSU		375.2	28.14	7	7	7	7	5008421	6.78329e+06	5296217	19765656	26793372	27432050	17036878	20961914	15283882	ALL CONDITIONS
M2VZB9_GALSU	Gasu_38840	V-type H+-transporting ATPase subunit b OS=Galdieria sulphuraria OX=130081 GN=Gasu_38840 PE=4 SV=1	157	18587	M2VZB9_GALSU		375.2	40.76	5	5	6	6	4835026	5235019	4.34967e+06	18131504	22421706	22812040	20817574	31881388	19905572	ALL CONDITIONS
M2X4N3_GALSU	Gasu_13540	ATP citrate (Pro-S)-lyase OS=Galdieria sulphuraria OX=130081 GN=Gasu_13540 PE=4 SV=1	617	67416	M2X4N3_GALSU		375.04	12.8	6	6	6	6	3.44276e+06	4.79903e+06	2917381	18743266	24853332	18915316	12338359	19374872	11532330	ALL CONDITIONS
M2Y8H9_GALSU	Gasu_04450	D-lactate dehydrogenase (Cytochrome) OS=Galdieria sulphuraria OX=130081 GN=Gasu_04450 PE=4 SV=1	504	55944	M2Y8H9_GALSU		374.28	13.49	5	5	6	6	8531096	6.01639e+06	8897253	16805642	27293194	26779228	27376886	41880036	32651906	ALL CONDITIONS
M2W5Q0_GALSU	Gasu_16100	Glutamate decarboxylase OS=Galdieria sulphuraria OX=130081 GN=Gasu_16100 PE=3 SV=1	525	60024	M2W5Q0_GALSU; M2X3V7_GALSU		373.96	22.29	7	7	8	8	17235400	20511778	15521310	15340939	21563690	25826354	15862206	24291460	16763443	ALL CONDITIONS
M2Y170_GALSU	Gasu_28960	Adenylosuccinate lyase OS=Galdieria sulphuraria OX=130081 GN=Gasu_28960 PE=3 SV=1	546	62409	M2Y170_GALSU		373.49	12.45	4	4	5	5	1.17106e+06	1.63242e+06	1.33555e+06	12326951	17936700	21893098	18639304	24128306	21548516	ALL CONDITIONS
M2XTM2_GALSU	Gasu_56560	Ubiquitin-conjugating enzyme E2 variant OS=Galdieria sulphuraria OX=130081 GN=Gasu_56560 PE=4 SV=1	140	15921	M2XTM2_GALSU		371.98	48.57	5	5	5	5	13346279	12096314	12303781	27215984	30339896	21294812	43869840	48826604	39559356	ALL CONDITIONS
M2Y8W1_GALSU	MCM7	DNA replication licensing factor MCM7 OS=Galdieria sulphuraria OX=130081 GN=MCM7 PE=3 SV=1	803	90207	M2Y8W1_GALSU		370.43	10.83	7	7	8	8				3.21252e+06	2.48634e+06		8022116	12631349	2303905	ONLY HETERO&MIXO
M2XZP8_GALSU	Gasu_34500	Stress-induced-phosphoprotein 1 OS=Galdieria sulphuraria OX=130081 GN=Gasu_34500 PE=4 SV=1	571	64975	M2XZP8_GALSU		369.49	11.21	5	5	6	6	20162092	15914610	14090301	63995240	73843624	59855616	30383464	30670590	23571342	ALL CONDITIONS
M2XBY1_GALSU	Gasu_49900	Amine oxidase OS=Galdieria sulphuraria OX=130081 GN=Gasu_49900 PE=3 SV=1	644	74225	M2XBY1_GALSU		368.28	9.63	5	5	5	5	3999410	5.17081e+06	10078731	7977842	12743288	9590446	20742102	20012892	24851842	ALL CONDITIONS
M2XYZ4_GALSU	Gasu_37400	Translation initiation factor eIF-2 gamma subunit isoform 1 OS=Galdieria sulphuraria OX=130081 GN=Gasu_37400 PE=4 SV=1	463	50350	M2XYZ4_GALSU		367.95	15.98	7	7	8	8	4.43815e+06	6868444	7647772	38879628	41447388	33966376	44427720	57872584	35296656	ALL CONDITIONS
M2W289_GALSU	Gasu_28130	Splicing factor, arginine/serine-rich 2 OS=Galdieria sulphuraria OX=130081 GN=Gasu_28130 PE=4 SV=1	211	25468	M2W289_GALSU		367.59	17.06	5	5	6	6	15269701	15683874	15161845	28255042	36105904	38350264	26969112	57673628	40480592	ALL CONDITIONS
M2X1Y0_GALSU	Gasu_22490	Uncharacterized protein OS=Galdieria sulphuraria OX=130081 GN=Gasu_22490 PE=4 SV=1	382	44442	M2X1Y0_GALSU		367.54	13.09	5	5	5	5	4.82647e+06	6.14633e+06	4486973	10095980	16852776	21331380	9648613	20166370	17418818	ALL CONDITIONS
M2XZV1_GALSU	Gasu_35030	2-dehydropantoate 2-reductase OS=Galdieria sulphuraria OX=130081 GN=Gasu_35030 PE=4 SV=1	353	38399	M2XZV1_GALSU		367.27	25.5	6	6	7	7	326914	2.15618e+06	3.58021e+06	1.48601e+06	2213796	12448798	10624334	22573636	23329414	ALL CONDITIONS
M2Y8J6_GALSU	Gasu_05830	Isoamylase OS=Galdieria sulphuraria OX=130081 GN=Gasu_05830 PE=4 SV=1	840	95629	M2Y8J6_GALSU		365.45	12.14	9	9	9	9	2.138e+06			36216144	45566512	38122032	22339936	35611216	23820352	ALL CONDITIONS
M2Y5Y5_GALSU	Gasu_13470	40S ribosomal protein S14e OS=Galdieria sulphuraria OX=130081 GN=Gasu_13470 PE=3 SV=1	150	16177	M2Y5Y5_GALSU		364.75	46	5	5	5	5	33389152	38605376	36627320	103654784	140985632	114079848	118274320	152168304	101285016	ALL CONDITIONS
M2VUQ6_GALSU	Gasu_54870	Elongation factor EF-2 OS=Galdieria sulphuraria OX=130081 GN=Gasu_54870 PE=4 SV=1	1007	113592	M2VUQ6_GALSU		364.32	8.14	7	7	7	7	2.99837e+06		1.24591e+06	11748154	17017612	15381904	14160920	27572428	19485380	ALL CONDITIONS
M2Y8V9_GALSU	Gasu_06820	Electron transfer flavoprotein beta subunit OS=Galdieria sulphuraria OX=130081 GN=Gasu_06820 PE=4 SV=1	249	27424	M2Y8V9_GALSU		361.92	17.27	4	4	6	6	10248658	14245814	10662812	35957244	41456064	54603664	34888564	49423612	48511216	ALL CONDITIONS
M2XP79_GALSU	Gasu_07290	Histidyl-tRNA synthetase OS=Galdieria sulphuraria OX=130081 GN=Gasu_07290 PE=3 SV=1	572	64454	M2XP79_GALSU		361.9	13.46	6	6	6	6	6049653	7.09242e+06	7502662	10786258	16321339	16000891	21270294	27484048	18824304	ALL CONDITIONS
M2XH70_GALSU	Gasu_32380	2-oxoglutarate dehydrogenase E2 component (Dihydrolipoamidesuccinyltransferase) OS=Galdieria sulphuraria OX=130081 GN=Gasu_32380 PE=4 SV=1	596	65126	M2XH70_GALSU		361.59	11.07	7	7	8	8	46505392	55860196	42162136	86207912	128413968	149162480	128630384	160568176	173322352	ALL CONDITIONS
M2WSX6_GALSU	Gasu_54410	Proteasome subunit alpha type OS=Galdieria sulphuraria OX=130081 GN=Gasu_54410 PE=3 SV=1	247	27514	M2WSX6_GALSU		361.32	31.98	7	7	7	7	40236924	48098492	35814920	92724664	108906920	129166464	112892224	152699808	138013408	ALL CONDITIONS
M2XI03_GALSU	Gasu_29450	RNA-binding protein OS=Galdieria sulphuraria OX=130081 GN=Gasu_29450 PE=4 SV=1	198	22046	M2XI03_GALSU		360.78	10.61	4	4	4	4	7.43123e+06	9276722	7950778	19470572	27430826	29129336	27252646	36758024	30669964	ALL CONDITIONS
M2X6T6_GALSU	Gasu_06340	Vesicle-associated membrane protein 7 OS=Galdieria sulphuraria OX=130081 GN=Gasu_06340 PE=3 SV=1	235	26372	M2X6T6_GALSU		360.23	17.87	5	5	6	6	12777156	19428880	14260508	11824006	17910442	4573332	36084152	49582288	50875248	ALL CONDITIONS
M2X0C7_GALSU	Gasu_27870	Mannose-1-phosphate guanylyltransferase OS=Galdieria sulphuraria OX=130081 GN=Gasu_27870 PE=4 SV=1	358	39793	M2X0C7_GALSU		360.1	18.44	7	7	7	7	23704312	29042888	22884958	43876312	37899032	41370080	46555056	63351072	47820616	ALL CONDITIONS
M2VVH0_GALSU	Gasu_52020	40S ribosomal protein S16e OS=Galdieria sulphuraria OX=130081 GN=Gasu_52020 PE=3 SV=1	146	16325	M2VVH0_GALSU		357.82	45.21	7	7	7	7	55469668	64611632	58191448	179310000	229788096	221431680	217166272	297970816	220942048	ALL CONDITIONS
M2VWH0_GALSU	Gasu_48850	Phosphoribosylformylglycinamidine synthase isoform 2 OS=Galdieria sulphuraria OX=130081 GN=Gasu_48850 PE=4 SV=1	1439	161784	M2VWH0_GALSU; M2WUH5_GALSU		357.56	8.48	7	7	7	7	1.27667e+06	4796300	822498	5507935	7.6817e+06	6.44862e+06	6.65445e+06	10040270	8746582	ALL CONDITIONS
M2XK43_GALSU	Gasu_21750	Proteasome subunit alpha type OS=Galdieria sulphuraria OX=130081 GN=Gasu_21750 PE=3 SV=1	252	28183	M2XK43_GALSU		357.46	21.83	4	4	5	5	7474134	11502416	9922639	25001904	52304792	56447264	42420336	65840544	48355820	ALL CONDITIONS
M2Y0Y3_GALSU	Gasu_31150	Homogentisate 1,2-dioxygenase OS=Galdieria sulphuraria OX=130081 GN=Gasu_31150 PE=4 SV=1	437	49032	M2Y0Y3_GALSU		357.44	17.16	5	5	6	6				3.58803e+06	5028606	3.76355e+06	7.97916e+06	20503768	19140336	ONLY HETERO&MIXO
M2Y157_GALSU	Gasu_28830	UDP-glucose/GDP-mannose dehydrogenase isoform 1 OS=Galdieria sulphuraria OX=130081 GN=Gasu_28830 PE=3 SV=1	438	48429	M2Y157_GALSU; M2Y1G8_GALSU		357.27	16.44	6	6	6	6	3.66296e+06	7689818	7384560	23537946	37673764	38720688	18318286	24329488	14992922	ALL CONDITIONS
M2XZS1_GALSU	Gasu_33480	Arsenite-translocating ATPase, ArsA family OS=Galdieria sulphuraria OX=130081 GN=Gasu_33480 PE=4 SV=1	481	54441	M2XZS1_GALSU		356.77	20.37	6	6	7	7	12617633	18994762	15246867	7838868	9817616	15085991	18465300	26272222	18447728	ALL CONDITIONS
A0A075W881_GALSU	cox2	Cytochrome c oxidase subunit 2 OS=Galdieria sulphuraria OX=130081 GN=cox2 PE=3 SV=1	289	33737	A0A075W881_GALSU		356.29	19.03	3	3	5	5	38912092	44068396	39942324	51176772	78963024	115049680	66363684	116786024	121635280	ALL CONDITIONS
M2XVK4_GALSU	Gasu_50270	Serine/threonine-protein phosphatase OS=Galdieria sulphuraria OX=130081 GN=Gasu_50270 PE=3 SV=1	357	40691	M2XVK4_GALSU		356.09	27.45	7	7	7	7	451893	642752	566804	6.37027e+06	9112579	4863949	7174923	15327094	8327336	ALL CONDITIONS
M2W5T7_GALSU	Gasu_16370	40S ribosomal protein S18 OS=Galdieria sulphuraria OX=130081 GN=Gasu_16370 PE=3 SV=1	154	17920	M2W5T7_GALSU		355.83	32.47	6	6	6	6	47575824	61221432	51073436	270297984	273456128	328429440	212324848	319401280	211750784	ALL CONDITIONS
M2XAM1_GALSU	Gasu_54930	Fructose-1,6-bisphosphatase I OS=Galdieria sulphuraria OX=130081 GN=Gasu_54930 PE=3 SV=1	431	48461	M2XAM1_GALSU; Q95AJ2_GALSU		354.79	14.62	6	6	7	7	28308288	41787744	30815788	3.71546e+06	3883727	16435836	877780	1.24738e+06	2.37876e+06	ALL CONDITIONS
A0A075W2G6_GALSU	atpF	ATP synthase CF0 subunit I OS=Galdieria sulphuraria OX=130081 GN=atpF PE=3 SV=1	176	20400	A0A075W2G6_GALSU	ATPF_GALSU	352.88	31.82	5	1	6	2	9430713	11816378	8790523	11989265	11657413	13937162	6081957	7971435	4.54372e+06	ALL CONDITIONS
M2WX80_GALSU	Gasu_38440	Chromatin remodeling complex / DNA-dep ATPase OS=Galdieria sulphuraria OX=130081 GN=Gasu_38440 PE=4 SV=1	1026	119341	M2WX80_GALSU		351.6	8.19	8	8	8	8	5277681	2.49917e+06	2.10515e+06	9291136	10354472	3.82061e+06	24173752	16979712	19775948	ALL CONDITIONS
M2WS38_GALSU	Gasu_57790	Glycine dehydrogenase subunit 2 OS=Galdieria sulphuraria OX=130081 GN=Gasu_57790 PE=4 SV=1	339	37588	M2WS38_GALSU		351.57	18.29	3	3	4	4	13773734	15947913	7941990	8578454	13424854	17700964	19914432	24706540	23079168	ALL CONDITIONS
Q9M441_GALSU	lhcr1	Light-harvesting protein OS=Galdieria sulphuraria OX=130081 GN=lhcr1 PE=4 SV=1	302	33871	Q9M441_GALSU; Q9XG28_GALSU		351.08	23.18	5	1	6	1	2.23374e+06		5877508							ONLY PHOTOAUTOTROPHY
M2VXK0_GALSU	Gasu_44970	Glutathione S-transferase OS=Galdieria sulphuraria OX=130081 GN=Gasu_44970 PE=3 SV=1	212	24924	M2VXK0_GALSU		350.44	22.17	4	4	5	5	44443552	60985252	42913132	94007352	120792600	124875064	99186400	86624056	106020272	ALL CONDITIONS
A0A075W2A9_GALSU	rpl5	Ribosomal protein L5 OS=Galdieria sulphuraria OX=130081 GN=rpl5 PE=3 SV=1	183	21096	A0A075W2A9_GALSU		350.01	33.33	7	7	7	7	29058248	21708180	24681736	24161922	24993260	32581276	18239024	23017120	18548008	ALL CONDITIONS
M2Y0I3_GALSU	Gasu_32390	Glutaminyl-tRNA synthetase OS=Galdieria sulphuraria OX=130081 GN=Gasu_32390 PE=3 SV=1	768	88528	M2Y0I3_GALSU		349.95	11.46	8	8	8	8	6.60026e+06	5.37588e+06	3921746	17045420	20177764	24681572	26038048	39447208	23202826	ALL CONDITIONS
M2XVL1_GALSU	Gasu_50360	Translation initiation factor eIF-4E OS=Galdieria sulphuraria OX=130081 GN=Gasu_50360 PE=3 SV=1	215	24448	M2XVL1_GALSU		349.23	36.74	5	5	5	5	1.88174e+06	2628397	1874030	13110578	16636414	13720679	10220903	15262585	8198569	ALL CONDITIONS
M2X9U4_GALSU	Gasu_57610	Aminomethyltransferase OS=Galdieria sulphuraria OX=130081 GN=Gasu_57610 PE=3 SV=1	407	45473	M2X9U4_GALSU	M2WQM8_GALSU	348.63	9.83	4	4	5	5	86455136	96514768	75202008	44752088	59587496	100957472	41430828	54777976	59704900	ALL CONDITIONS
M2XLY6_GALSU	Gasu_14530	NADH dehydrogenase (Ubiquinone) flavoprotein 2 OS=Galdieria sulphuraria OX=130081 GN=Gasu_14530 PE=4 SV=1	276	31057	M2XLY6_GALSU		348.58	21.38	5	5	5	5	5727045	7.16199e+06	5266565	11821853	18528472	13894278	21283704	23744938	24655948	ALL CONDITIONS
M2Y0G0_GALSU	Gasu_32100	Ribonucleotide reductase small subunit OS=Galdieria sulphuraria OX=130081 GN=Gasu_32100 PE=4 SV=1	375	43206	M2Y0G0_GALSU		348.37	15.73	5	4	6	4	6.0945e+06	10074858	9421274	28567242	30708560		33159970	34485324	8596314	ALL CONDITIONS
M2WZZ1_GALSU	Gasu_28750	RNA recognition motif (RRM)-containing protein OS=Galdieria sulphuraria OX=130081 GN=Gasu_28750 PE=4 SV=1	309	34022	M2WZZ1_GALSU		347.82	17.15	4	4	5	5	14228469	15572333	12339934	27724552	35774224	39057928	22933394	26667700	28156728	ALL CONDITIONS
M2XTM9_GALSU	Gasu_53580	40S ribosomal protein S24 OS=Galdieria sulphuraria OX=130081 GN=Gasu_53580 PE=3 SV=1	135	15438	M2XTM9_GALSU		347.12	33.33	4	4	4	4	12120814	15009908	12847248	55561736	76364664	72533792	70588944	103544136	58625460	ALL CONDITIONS
M2X7B9_GALSU	Gasu_04830	Alanine--glyoxylate transaminase / serine--pyruvate aminotransferase OS=Galdieria sulphuraria OX=130081 GN=Gasu_04830 PE=3 SV=1	395	43698	M2X7B9_GALSU		345.28	16.71	5	3	6	4	11781018	6799756	7102122	14621187	21619812	21345796	10831904	14881633	9735273	ALL CONDITIONS
M2X356_GALSU	Gasu_18280	Glutamyl-tRNA synthetase OS=Galdieria sulphuraria OX=130081 GN=Gasu_18280 PE=3 SV=1	700	81316	M2X356_GALSU		344.02	11.86	7	7	7	7	1401361	1.745e+06	1.21846e+06	35604536	57877352	37778156	34189916	48868528	20027686	ALL CONDITIONS
M2W7H1_GALSU	Gasu_11410	DNA-binding protein, putative OS=Galdieria sulphuraria OX=130081 GN=Gasu_11410 PE=4 SV=1	474	54105	M2W7H1_GALSU		343.86	9.7	4	4	5	5	12083296	18037664	13683399	27444120	35531140	47342968	26484524	38749944	52060908	ALL CONDITIONS
M2WWN8_GALSU	Gasu_41080	Adenylate kinase OS=Galdieria sulphuraria OX=130081 GN=Gasu_41080 PE=3 SV=1	267	29972	M2WWN8_GALSU		343.76	23.97	6	6	7	7	12037250	16120104	11755158	53220720	73246704	78471608	75204120	110227192	96073160	ALL CONDITIONS
Q9FEM0_GALSU	lhcr5	Light-harvesting protein OS=Galdieria sulphuraria OX=130081 GN=lhcr5 PE=2 SV=1	219	24679	Q9FEM0_GALSU		342.66	21.46	4	1	4	1	106933176	165126928	126675528	37342128	32897516	116800176	21749734	31812632	34296912	ALL CONDITIONS
M2Y1A0_GALSU	Gasu_29240	Dihydrodipicolinate synthase OS=Galdieria sulphuraria OX=130081 GN=Gasu_29240 PE=3 SV=1	356	38763	M2Y1A0_GALSU		341.85	19.66	6	6	7	7	8537839	12215314	10039707	40490592	53643784	53983300	28284766	35996612	24518520	ALL CONDITIONS
M2Y5E0_GALSU	Gasu_15790	Uncharacterized protein OS=Galdieria sulphuraria OX=130081 GN=Gasu_15790 PE=4 SV=1	247	28813	M2Y5E0_GALSU		341.1	13.36	3	3	3	3	53483868	77807504	62856192	50912872	57456416	65604988	35323736	38785088	37214456	ALL CONDITIONS
M2XDE2_GALSU	Gasu_44900	Glutathione S-transferase OS=Galdieria sulphuraria OX=130081 GN=Gasu_44900 PE=4 SV=1	216	25477	M2XDE2_GALSU		340.32	31.94	5	5	5	5	59591808	72628056	59575520	44747392	65737428	103322368	137554432	164087712	199850256	ALL CONDITIONS
M2VV02_GALSU	Gasu_53720	NADH-cytochrome b5 reductase OS=Galdieria sulphuraria OX=130081 GN=Gasu_53720 PE=3 SV=1	364	40981	M2VV02_GALSU		339.97	18.41	4	4	6	6	16767184	12171087	14915083	44905752	42900016	39226564	45523576	36856320	49408456	ALL CONDITIONS
J3QW32_GALSU	c855_101305g34.t1(MSU_Galdi)	Unknown protein OS=Galdieria sulphuraria OX=130081 GN=c855_101305g34.t1(MSU_Galdi) PE=1 SV=1	195	21053	J3QW32_GALSU; M2XTH6_GALSU		339.46	23.59	4	4	4	4	10454023	17836966	12181530	22810980	34646424	8429266	37512700	50946032	32640402	ALL CONDITIONS
M2Y9X4_GALSU	Gasu_00540	Malate dehydrogenase OS=Galdieria sulphuraria OX=130081 GN=Gasu_00540 PE=3 SV=1	333	35968	M2Y9X4_GALSU; Q8H0Q7_GALSU		338.19	16.82	5	5	5	5	53597248	59714140	52813884	117159184	150617600	143817312	146688064	180893600	171347104	ALL CONDITIONS
M2W3T2_GALSU	Gasu_22790	Pantothenate kinase isoform 1 OS=Galdieria sulphuraria OX=130081 GN=Gasu_22790 PE=4 SV=1	444	49712	M2W3T2_GALSU; M2XJT7_GALSU		337.35	19.59	6	6	6	6	970323	1.23465e+06	1.02796e+06	13938594	12428874	16817120	17464846	22324566	14987183	ALL CONDITIONS
M2X850_GALSU	Gasu_01000	Uncharacterized protein OS=Galdieria sulphuraria OX=130081 GN=Gasu_01000 PE=4 SV=1	545	63374	M2X850_GALSU		336.87	13.58	6	6	6	6	7.13711e+06	5.91005e+06	4782777	54948944	77960160	58092320	85087296	97644840	63673000	ALL CONDITIONS
M2Y0W9_GALSU	Gasu_31010	Aspartate-semialdehyde dehydrogenase OS=Galdieria sulphuraria OX=130081 GN=Gasu_31010 PE=4 SV=1	440	48114	M2Y0W9_GALSU		336.78	18.64	4	4	4	4	8656168	12370186	5934930	42538920	61193624	72013232	10022358	15181760	11850788	ALL CONDITIONS
M2Y8F5_GALSU	Gasu_04270	26S proteasome regulatory subunit N8 OS=Galdieria sulphuraria OX=130081 GN=Gasu_04270 PE=4 SV=1	324	36482	M2Y8F5_GALSU		336.36	21.6	5	5	5	5	10002471	12083757	9098974	20686616	29034490	25838392	32126140	45385456	34487408	ALL CONDITIONS
M2VUV4_GALSU	Gasu_54320	Replication factor A1 OS=Galdieria sulphuraria OX=130081 GN=Gasu_54320 PE=4 SV=1	127	14150	M2VUV4_GALSU		335.96	45.67	5	5	5	5	8288598	13731006	3.89271e+06	7.17007e+06	25705836	10401402	13720717	21448278	16291123	ALL CONDITIONS
M2VWE5_GALSU	Gasu_48610	Cyclin-dependent serine/threonine protein kinase isoform 2 OS=Galdieria sulphuraria OX=130081 GN=Gasu_48610 PE=3 SV=1	315	36589	M2VWE5_GALSU; M2WUF5_GALSU		335.79	27.62	8	8	8	8	917704	1.00161e+06	817295	14020466	17752240	15397908	23512016	30670014	28486738	ALL CONDITIONS
M2VWR1_GALSU	Gasu_48280	Alpha-galactosidase isoform 1 OS=Galdieria sulphuraria OX=130081 GN=Gasu_48280 PE=4 SV=1	894	100725	M2VWR1_GALSU	M2XCL2_GALSU	335.79	11.19	7	7	7	7	2.08919e+06	4.14233e+06	1.61709e+06	7376065	9161207	11237508	5.64909e+06	11827139	7118989	ALL CONDITIONS
M2X492_GALSU	Gasu_14910	Uncharacterized protein OS=Galdieria sulphuraria OX=130081 GN=Gasu_14910 PE=4 SV=1	346	38685	M2X492_GALSU		335.11	23.41	5	5	5	5	13455137	18917098	12690724	12528394	13099953	20374878		1.80349e+06	2.3144e+06	ALL CONDITIONS
M2Y3E5_GALSU	Gasu_22430	Tubulin gamma chain OS=Galdieria sulphuraria OX=130081 GN=Gasu_22430 PE=3 SV=1	457	51241	M2Y3E5_GALSU		334.36	21.66	6	6	7	7	386300	909391	876874	7038396	9060794	5.32645e+06	9408362	11396171	7484921	ALL CONDITIONS
M2XCT2_GALSU	Gasu_47480	Cytochrome P450, C-22 desaturase OS=Galdieria sulphuraria OX=130081 GN=Gasu_47480 PE=3 SV=1	493	56824	M2XCT2_GALSU		334.09	19.68	7	7	7	7				6.32232e+06	9278465	2.54357e+06	10579229	13504913	2569109	ONLY HETERO&MIXO
M2Y7D0_GALSU	Gasu_11190	Uncharacterized protein OS=Galdieria sulphuraria OX=130081 GN=Gasu_11190 PE=4 SV=1	223	26658	M2Y7D0_GALSU		333.81	24.66	4	4	4	4	15317999	11835180	15154786	41214160	58660320	52488528	51961488	74734880	55062120	ALL CONDITIONS
M2Y9N6_GALSU	Gasu_03590	Uncharacterized protein OS=Galdieria sulphuraria OX=130081 GN=Gasu_03590 PE=4 SV=1	822	93949	M2Y9N6_GALSU		333.39	9	5	5	6	6	8.13597e+06	5.43611e+06	4820688	1.63383e+06	2.42134e+06	2.64437e+06	6.15312e+06	8718942	6456454	ALL CONDITIONS
M2Y224_GALSU	Gasu_28470	Ubiquitin carboxyl-terminal hydrolase 7 OS=Galdieria sulphuraria OX=130081 GN=Gasu_28470 PE=3 SV=1	1240	143410	M2Y224_GALSU		332.98	8.06	7	7	8	8	1542699	1.59688e+06	695853	6726814	8.32529e+06	6446535	15998254	21624520	8.22461e+06	ALL CONDITIONS
M2XLH9_GALSU	Gasu_17910	Peroxisomal membrane MPV17/PMP22-like protein OS=Galdieria sulphuraria OX=130081 GN=Gasu_17910 PE=3 SV=1	289	32178	M2XLH9_GALSU		332.57	31.49	7	7	7	7	176632720	209740608	168821472	21843890	33221824	81953776	27468226	35969632	32076484	ALL CONDITIONS
M2W115_GALSU	Gasu_33180	Splicing factor, arginine/serine-rich 7 OS=Galdieria sulphuraria OX=130081 GN=Gasu_33180 PE=4 SV=1	258	30396	M2W115_GALSU		332.3	15.5	4	4	6	6	9598071	10451008	8.2971e+06	30900062	42449472	39506560	35639768	52280372	39419540	ALL CONDITIONS
M2Y2X5_GALSU	Gasu_25440	60S ribosomal protein L7e OS=Galdieria sulphuraria OX=130081 GN=Gasu_25440 PE=4 SV=1	250	29644	M2Y2X5_GALSU		331.13	17.6	4	4	5	5	60221188	60616728	58386992	196763040	244596864	217232416	223908896	285384192	198189184	ALL CONDITIONS
M2XBZ2_GALSU	Gasu_50040	Uncharacterized protein OS=Galdieria sulphuraria OX=130081 GN=Gasu_50040 PE=4 SV=1	943	105801	M2XBZ2_GALSU		331.02	6.68	5	5	5	5	3.68097e+06	5.79936e+06	2578692	15609190	29680928	26101976	25012864	40596632	28476128	ALL CONDITIONS
M2Y370_GALSU	Gasu_24150	Uncharacterized protein OS=Galdieria sulphuraria OX=130081 GN=Gasu_24150 PE=4 SV=1	385	43058	M2Y370_GALSU		330.58	16.1	5	5	5	5	1.8146e+06	1.80852e+06	4282721	9519556	9749678	10368492	14292741	17394632	14121150	ALL CONDITIONS
M2VYS8_GALSU	carA	Carbamoyl-phosphate synthase small chain OS=Galdieria sulphuraria OX=130081 GN=carA PE=3 SV=1	406	46653	M2VYS8_GALSU		330.05	20.94	6	6	6	6	9889162	13969591	9945324	13068113	19963720	27285246	16691757	26915158	16782836	ALL CONDITIONS
M2W5Q6_GALSU	Gasu_16150	26S proteasome regulatory subunit N3 OS=Galdieria sulphuraria OX=130081 GN=Gasu_16150 PE=4 SV=1	508	58748	M2W5Q6_GALSU		330.01	12.2	6	6	6	6	15812698	17007324	14019277	24983940	32018620	23943072	30961044	39977716	30299960	ALL CONDITIONS
M2Y8S4_GALSU	Gasu_02470	CTP synthase OS=Galdieria sulphuraria OX=130081 GN=Gasu_02470 PE=3 SV=1	591	65624	M2Y8S4_GALSU; M2Y9D2_GALSU		329.67	13.2	5	5	6	6	445866	701319	431516	5705423	9522530	6647119	1.41412e+06	4.48053e+06	1.80609e+06	ALL CONDITIONS
M2Y1C8_GALSU	Gasu_30560	Myo-inositol-1-phosphate synthase OS=Galdieria sulphuraria OX=130081 GN=Gasu_30560 PE=4 SV=1	543	60709	M2Y1C8_GALSU		329.32	13.44	7	7	8	8				18437776	14560885	12101322	45438004	53643984	37807972	ONLY HETERO&MIXO
M2XH48_GALSU	Gasu_32130	60S ribosomal protein L9e OS=Galdieria sulphuraria OX=130081 GN=Gasu_32130 PE=4 SV=1	190	21670	M2XH48_GALSU		329.31	30.53	5	5	6	6	16998104	31969976	18091844	95589832	109793920	115367488	55407208	89751360	63784296	ALL CONDITIONS
M2XGV6_GALSU	Gasu_33090	Polyribonucleotide nucleotidyltransferase OS=Galdieria sulphuraria OX=130081 GN=Gasu_33090 PE=3 SV=1	945	104263	M2XGV6_GALSU		329.02	10.48	6	6	6	6	3046737	2376771	1.78087e+06	14078902	16084258	19480108	4890774	5057234	4928054	ALL CONDITIONS
M2X3S0_GALSU	Gasu_15760	3-hydroxyisobutyrate dehydrogenase OS=Galdieria sulphuraria OX=130081 GN=Gasu_15760 PE=4 SV=1	351	37412	M2X3S0_GALSU		328.59	22.51	6	6	6	6	8782464	9678659	8595214	18051886	28114960	31198172	24060586	32667312	30663852	ALL CONDITIONS
M2VZP2_GALSU	Gasu_37070	Chs5p-Arf1p-binding protein (ChAPs) OS=Galdieria sulphuraria OX=130081 GN=Gasu_37070 PE=4 SV=1	799	87608	M2VZP2_GALSU		328.55	8.01	4	4	4	4	14186552	13714536	7984366	31255492	44672240	52087436	44759740	56427212	47590960	ALL CONDITIONS
M2XL49_GALSU	Gasu_18760	Methionine aminopeptidase 2 OS=Galdieria sulphuraria OX=130081 GN=Gasu_18760 PE=3 SV=1	412	46752	M2XL49_GALSU		327.89	16.75	5	5	5	5				3.67831e+06	7733126	9294240	5.21161e+06	5783245	6532293	ONLY HETERO&MIXO
M2XN35_GALSU	Gasu_12770	Enoyl-CoA hydratase OS=Galdieria sulphuraria OX=130081 GN=Gasu_12770 PE=3 SV=1	302	32907	M2XN35_GALSU		326.57	20.86	5	5	5	5	16761129	25977576	21921474	21627310	24546846	31857466	56871480	40683020	59746880	ALL CONDITIONS
Q9FDZ6_GALSU	lhcr4	Light-harvesting protein OS=Galdieria sulphuraria OX=130081 GN=lhcr4 PE=2 SV=1	229	25589	Q9FDZ6_GALSU		326.32	23.58	4	1	6	1					3.25936e+06					ONLY MIXOTROPHY
M2Y8P5_GALSU	Gasu_05180	Argininosuccinate lyase OS=Galdieria sulphuraria OX=130081 GN=Gasu_05180 PE=3 SV=1	458	51960	M2Y8P5_GALSU		326.21	15.07	5	5	5	5	3013429	3.7367e+06	2758293	14580673	15894281	11861136	26785798	34774196	28739112	ALL CONDITIONS
M2VUK7_GALSU	Gasu_55380	Sulfite oxidase OS=Galdieria sulphuraria OX=130081 GN=Gasu_55380 PE=4 SV=1	399	45135	M2VUK7_GALSU		325.64	13.78	4	4	4	4	11532549	14028734	11836506	17917080	26171716	24805696	51794516	54431744	71464240	ALL CONDITIONS
M2Y9Y4_GALSU	Gasu_00620	Fumarate hydratase, class II isoform 1 OS=Galdieria sulphuraria OX=130081 GN=Gasu_00620 PE=3 SV=1	499	54612	M2Y9Y4_GALSU		324.91	18.24	5	5	5	5			1.62031e+06	6940554	19346730	21568908	20626234	29038390	27597458	ALL CONDITIONS
M2XZT8_GALSU	Gasu_34900	Uncharacterized protein OS=Galdieria sulphuraria OX=130081 GN=Gasu_34900 PE=4 SV=1	177	19852	M2XZT8_GALSU		324.42	24.86	4	4	5	5	104304120	127800504	95517408	77327232	91135352	149352480	76007920	96204912	114798640	ALL CONDITIONS
M2VWE2_GALSU	Gasu_48570	Monothiol glutaredoxin OS=Galdieria sulphuraria OX=130081 GN=Gasu_48570 PE=4 SV=1	202	22863	M2VWE2_GALSU		323.9	33.66	5	5	6	6	24999992	29681206	22666586	15408142	27924012	32901510	24822750	23785730	26556942	ALL CONDITIONS
Q52W78_GALSU	psbC	Photosystem II CP43 reaction center protein (Fragment) OS=Galdieria sulphuraria OX=130081 GN=psbC PE=3 SV=1	334	36514	Q52W78_GALSU		323.73	10.48	2	1	3	2	3.35478e+06	7064633	4016666	2830366	3.87575e+06	5309883	1.05551e+06	1.50575e+06	927886	ALL CONDITIONS
M2W292_GALSU	Gasu_28170	Acetyl-coenzyme A synthetase OS=Galdieria sulphuraria OX=130081 GN=Gasu_28170 PE=3 SV=1	726	82191	M2W292_GALSU		323.32	9.37	5	3	5	3	4818827	5670823	3.09408e+06		2887434	6498982	2.94246e+06	3676116	6.7309e+06	ALL CONDITIONS
M2Y6I4_GALSU	Gasu_14160	Phenylalanyl-tRNA synthetase alpha chain OS=Galdieria sulphuraria OX=130081 GN=Gasu_14160 PE=4 SV=1	397	45689	M2Y6I4_GALSU		323.22	18.89	5	5	5	5	2.97433e+06		2.03562e+06	19571918	24248458	23235870	20060692	33032514	20545928	ALL CONDITIONS
M2Y6L9_GALSU	Gasu_10630	Dynein light chain Tctex-type 1 OS=Galdieria sulphuraria OX=130081 GN=Gasu_10630 PE=4 SV=1	149	16924	M2Y6L9_GALSU		322.74	35.57	5	5	5	5	6.60754e+06	9933814	8637145	11806270	18031428	14070998	27519196	34197592	29159008	ALL CONDITIONS
M2X9M3_GALSU	Gasu_57860	Transmembrane receptor protein tyrosine kinase OS=Galdieria sulphuraria OX=130081 GN=Gasu_57860 PE=4 SV=1	235	26464	M2X9M3_GALSU; M2Y648_GALSU		322.01	22.55	5	5	5	5	1.79761e+06			15011760	30228838	31410072	28990494	41076576	36409184	ALL CONDITIONS
M2W5D5_GALSU	Gasu_17530	Uncharacterized protein OS=Galdieria sulphuraria OX=130081 GN=Gasu_17530 PE=4 SV=1	292	32898	M2W5D5_GALSU		321.71	21.58	4	4	4	4	18185784	27293252	22250658	14910892	17582716	19866492	8255399	12109194	7199246	ALL CONDITIONS
M2W804_GALSU	Gasu_07240	Proteasome subunit beta OS=Galdieria sulphuraria OX=130081 GN=Gasu_07240 PE=3 SV=1	206	22727	M2W804_GALSU		321.34	23.79	5	5	6	6	26220050	33450158	26741478	29356618	43407944	50163560	77266768	109262920	99120320	ALL CONDITIONS
M2XQI1_GALSU	Gasu_02720	Protein transporter OS=Galdieria sulphuraria OX=130081 GN=Gasu_02720 PE=4 SV=1	1025	118541	M2XQI1_GALSU		320.24	4.68	4	4	6	6	340097	948579	772177	12825761	19462612	12039606	16113756	19911934	14609273	ALL CONDITIONS
M2VY15_GALSU	Gasu_43610	Protein transporter OS=Galdieria sulphuraria OX=130081 GN=Gasu_43610 PE=4 SV=1	863	96512	M2VY15_GALSU		319.18	9.15	6	6	6	6	464634	643925	359703	11903120	10413775	14152604	19521996	26284512	14021637	ALL CONDITIONS
M2Y6V5_GALSU	Gasu_12550	Dynamin GTPase OS=Galdieria sulphuraria OX=130081 GN=Gasu_12550 PE=4 SV=1	1012	113627	M2Y6V5_GALSU		318.08	9.39	7	7	7	7	870359	915525		3.73352e+06	17538764	10666184	5656874	6.15533e+06	2.82118e+06	ALL CONDITIONS
A0A075W7S1_GALSU	rps7	Ribosomal protein S7 OS=Galdieria sulphuraria OX=130081 GN=rps7 PE=3 SV=1	156	17719	A0A075W7S1_GALSU	M2WWV4_GALSU	317.52	32.69	5	5	5	5	42564628	50168772	43030712	60183336	69827408	78431136	37741620	44052240	36774332	ALL CONDITIONS
M2XTG8_GALSU	Gasu_55130	Uncharacterized protein OS=Galdieria sulphuraria OX=130081 GN=Gasu_55130 PE=4 SV=1	280	30290	M2XTG8_GALSU		315.42	25	4	4	4	4	6703916	9258026	7745207	6722579	8290257	11132878	14692398	21641018	21238558	ALL CONDITIONS
E3UIU2_GALSU	psaC	Photosystem I iron-sulfur center OS=Galdieria sulphuraria OX=130081 GN=psaC PE=3 SV=1	81	8841	E3UIU2_GALSU		315.36	53.09	4	4	4	4	82587720	86621496	81078704	39791072	47733304	63448784	25435612	39198084	35130640	ALL CONDITIONS
M2X222_GALSU	Gasu_23070	Uncharacterized protein OS=Galdieria sulphuraria OX=130081 GN=Gasu_23070 PE=4 SV=1	972	110762	M2X222_GALSU		314.93	7.41	6	6	6	6		1.17592e+06		20507450	23991896	23762758	24568408	36176584	25648308	ALL CONDITIONS
M2YA36_GALSU	Gasu_01080	Oligouridylate-binding protein, putative OS=Galdieria sulphuraria OX=130081 GN=Gasu_01080 PE=4 SV=1	309	33834	M2YA36_GALSU		314.09	27.51	6	6	6	6	3.63975e+06	3.75844e+06	2.90476e+06	10881683	16577908	15444947	18735400	26076482	18636702	ALL CONDITIONS
M2Y2U0_GALSU	Gasu_25120	X-Pro dipeptidase OS=Galdieria sulphuraria OX=130081 GN=Gasu_25120 PE=3 SV=1	623	70997	M2Y2U0_GALSU		312.9	13.16	5	5	5	5	2.93083e+06	688571	2.95056e+06	12243395	17148752	17917632	14657291	28545304	23127088	ALL CONDITIONS
M2Y3D0_GALSU	Gasu_21470	Uncharacterized protein OS=Galdieria sulphuraria OX=130081 GN=Gasu_21470 PE=4 SV=1	586	67224	M2Y3D0_GALSU	M2XK18_GALSU	312.88	11.77	6	6	7	7	7230645	9227480	6868188	9225945	14849702	11755184	21282292	32367246	22585224	ALL CONDITIONS
M2WRH5_GALSU	Gasu_59670	Eukaryotic translation initiation factor 3 subunit G OS=Galdieria sulphuraria OX=130081 GN=Gasu_59670 PE=3 SV=1	290	33059	M2WRH5_GALSU		312.79	23.45	4	4	4	4	1326193	1.95561e+06	426612	25793194	36708700	28727334	12643413	48519940	35032636	ALL CONDITIONS
M2XEQ1_GALSU	secA	Protein translocase subunit SecA OS=Galdieria sulphuraria OX=130081 GN=secA PE=3 SV=1	912	105970	M2XEQ1_GALSU		311.94	9.65	6	6	6	6	2630493	3.05786e+06	1.85516e+06	14551252	5759831	11816952	1.94331e+06	2.88406e+06	2.19188e+06	ALL CONDITIONS
M2XGN0_GALSU	Gasu_34220	40S ribosomal protein S6 OS=Galdieria sulphuraria OX=130081 GN=Gasu_34220 PE=3 SV=1	237	27166	M2XGN0_GALSU		309.94	20.25	4	4	4	4	15782838	15764184	15020812	45897864	65132312	70625672	54724060	68155176	56955340	ALL CONDITIONS
M2Y956_GALSU	Gasu_00020	Formamidase OS=Galdieria sulphuraria OX=130081 GN=Gasu_00020 PE=4 SV=1	454	50509	M2Y956_GALSU	M2XGZ7_GALSU	309.27	11.23	5	2	6	2	30590722	39455024	19757984	5.25021e+06	8460892	32536614	12120314	14764358	32766970	ALL CONDITIONS
M2Y6F5_GALSU	Gasu_13900	Arginine deiminase OS=Galdieria sulphuraria OX=130081 GN=Gasu_13900 PE=4 SV=1	434	48705	M2Y6F5_GALSU		308.83	17.05	4	4	4	4				5.96812e+06	8.16386e+06	4.13341e+06	13965652	17927390	4.85041e+06	ONLY HETERO&MIXO
M2WX55_GALSU	Gasu_39800	AP-1 complex subunit mu isoform 2 OS=Galdieria sulphuraria OX=130081 GN=Gasu_39800 PE=3 SV=1	455	52006	M2WX55_GALSU; M2XYP5_GALSU		308.5	11.87	4	4	4	4	3860410	3.23978e+06	4457289	12244048	17974636	15794674	9009772	14243151	10748468	ALL CONDITIONS
M2WWW0_GALSU	Gasu_40350	[pt] small subunit ribosomal protein S5 OS=Galdieria sulphuraria OX=130081 GN=Gasu_40350 PE=3 SV=1	494	54823	M2WWW0_GALSU	A0A075VZW8_GALSU; A0A075W1F8_GALSU; A0A075W7T0_GALSU	308.43	12.35	5	5	5	5	32448900	41008260	29737800	30706702	30854034	45548092	20664792	26701992	10687690	ALL CONDITIONS
M2Y072_GALSU	Gasu_32960	4-carboxymuconolactone decarboxylase OS=Galdieria sulphuraria OX=130081 GN=Gasu_32960 PE=4 SV=1	260	29120	M2Y072_GALSU		308.43	24.62	4	4	4	4	3.16689e+06	7442642	5.63074e+06	3.19445e+06	6295306	5999442	5.2626e+06	7901084	6680643	ALL CONDITIONS
M2XI08_GALSU	Gasu_29500	Ribosomal protein OS=Galdieria sulphuraria OX=130081 GN=Gasu_29500 PE=3 SV=1	216	24318	M2XI08_GALSU		308.4	13.89	4	4	4	4	57171828	80107704	65231368	140762480	176961504	187562736	193461312	229575360	165393792	ALL CONDITIONS
M2XSW7_GALSU	Gasu_58430	Inosine-5'-monophosphate dehydrogenase OS=Galdieria sulphuraria OX=130081 GN=Gasu_58430 PE=3 SV=1	520	57033	M2XSW7_GALSU		308.26	16.73	5	5	5	5	1.42218e+06	1.50937e+06	1.23833e+06	18193342	23553752	12678013	19297360	27994404	8486190	ALL CONDITIONS
M2Y5J4_GALSU	Gasu_14760	Translation initiation factor eIF-3 subunit 3 isoform 1 OS=Galdieria sulphuraria OX=130081 GN=Gasu_14760 PE=4 SV=1	316	36670	M2Y5J4_GALSU		307.93	14.56	5	5	5	5	8.2153e+06	10277441	8190533	23767192	30714274	27675282	28713838	41227112	30888702	ALL CONDITIONS
M2W9E7_GALSU	Gasu_02810	Ubiquilin OS=Galdieria sulphuraria OX=130081 GN=Gasu_02810 PE=4 SV=1	523	57324	M2W9E7_GALSU		307.88	12.43	4	4	5	5	8086208	9258398	8.25044e+06	16688175	30512864	32082418	19996060	21044478	15233848	ALL CONDITIONS
M2Y1E2_GALSU	Gasu_30700	AAA-type ATPase OS=Galdieria sulphuraria OX=130081 GN=Gasu_30700 PE=3 SV=1	456	51406	M2Y1E2_GALSU	M2VZR7_GALSU	307.83	12.94	6	6	6	6	1.17555e+06	1.16875e+06	1.21241e+06	10560776	11271066	7.58484e+06	9255925	11493129	7262512	ALL CONDITIONS
M2VYW2_GALSU	rpl14	Ribosomal protein L14 OS=Galdieria sulphuraria OX=130081 GN=rpl14 PE=3 SV=1	122	13662	M2VYW2_GALSU		307.8	37.7	3	3	4	4	14691149	18740706	14364976	14731248	19927666	22472022	10821753	11449715	11126847	ALL CONDITIONS
M2XX49_GALSU	Gasu_45000	Aminopeptidase N OS=Galdieria sulphuraria OX=130081 GN=Gasu_45000 PE=4 SV=1	987	113474	M2XX49_GALSU		307.51	9.63	8	8	8	8	22440244	24984690	14034375	18453274	20824896	20356606	13691088	15314812	10083514	ALL CONDITIONS
A0A075W2E6_GALSU	petA	Cytochrome f OS=Galdieria sulphuraria OX=130081 GN=petA PE=3 SV=1	325	36254	A0A075W2E6_GALSU	M2XXZ8_GALSU	307.36	15.69	4	4	4	4	199569344	83519448	170236688	117175600	120907240	187828144	23680684	34298936	26360316	ALL CONDITIONS
M2Y3W5_GALSU	Gasu_21860	Hydroxyacylglutathione hydrolase OS=Galdieria sulphuraria OX=130081 GN=Gasu_21860 PE=3 SV=1	266	29750	M2Y3W5_GALSU		306.76	27.07	4	4	4	4	6941810	8198064	7352603	23166478	27033492	28906946	12881736	20440076	13822321	ALL CONDITIONS
M2Y490_GALSU	Gasu_21080	Uncharacterized protein OS=Galdieria sulphuraria OX=130081 GN=Gasu_21080 PE=4 SV=1	327	36666	M2Y490_GALSU		305.9	16.51	5	5	5	5	43210476	55717176	37221860	32037750	37002688	50553088	20181108	23187556	20725812	ALL CONDITIONS
M2WPZ3_GALSU	Gasu_65060	Archaeal ATPase (Fragment) OS=Galdieria sulphuraria OX=130081 GN=Gasu_65060 PE=4 SV=1	418	47531	M2WPZ3_GALSU	M2VRR3_GALSU; M2W577_GALSU; M2WPQ8_GALSU; M2WZY5_GALSU; M2X7D8_GALSU; M2X7G9_GALSU; M2X7R1_GALSU; M2XR35_GALSU; M2XRE5_GALSU; M2XYU5_GALSU	305.85	10.77	5	5	5	5	13942488	13791329	8888078	46686324	59439044	64757476	65013328	80692224	69776248	ALL CONDITIONS
M2W7C7_GALSU	Gasu_10990	Acylaminoacyl-peptidase-related protein OS=Galdieria sulphuraria OX=130081 GN=Gasu_10990 PE=4 SV=1	954	108555	M2W7C7_GALSU		305.73	6.6	5	5	5	5	3.5006e+06	3.00743e+06	4.41484e+06	4.19998e+06	5.58961e+06	6.44225e+06	13396468	18521196	21209640	ALL CONDITIONS
E3UIU9_GALSU	psaL	Photosystem I reaction center subunit XI OS=Galdieria sulphuraria OX=130081 GN=psaL PE=3 SV=1	141	15428	E3UIU9_GALSU	M2XEV6_GALSU	305.33	39.01	3	3	4	4	217847264	257702688	209174064	103050992	118447904	179549776	69872696	98700400	77121456	ALL CONDITIONS
M2XXY3_GALSU	Gasu_40330	[pt] DNA-directed RNA polymerase subunit alpha OS=Galdieria sulphuraria OX=130081 GN=Gasu_40330 PE=3 SV=1	540	60870	M2XXY3_GALSU	A0A075VZW3_GALSU; A0A075W3F1_GALSU; A0A075W7S5_GALSU	305.19	11.3	6	6	6	6	28596980	32453168	27270076	32191980	36375436	48442480	16830722	28849198	25090170	ALL CONDITIONS
M2YA99_GALSU	Gasu_01630	Prephenate dehydrogenase family protein OS=Galdieria sulphuraria OX=130081 GN=Gasu_01630 PE=4 SV=1	264	29320	M2YA99_GALSU		304.85	18.94	5	5	5	5	4970733	3575952	9197496	14681357	22541156	23560346	21768816	30665020	20087780	ALL CONDITIONS
M2Y649_GALSU	Gasu_15630	Electron carrier OS=Galdieria sulphuraria OX=130081 GN=Gasu_15630 PE=4 SV=1	329	36899	M2Y649_GALSU		304.8	13.07	4	4	6	6	7.98801e+06	8636035	6417158	3.06564e+06	3256765	5599901	3.00732e+06	4.08268e+06	2.70703e+06	ALL CONDITIONS
M2Y7Z8_GALSU	Gasu_10180	Serine/threonine protein kinase OS=Galdieria sulphuraria OX=130081 GN=Gasu_10180 PE=3 SV=1	464	53592	M2Y7Z8_GALSU		304.64	16.59	5	5	5	5	2.39368e+06	1984617	2.79207e+06	3068135	3.93478e+06	2538945	5014589	8114785	6.07551e+06	ALL CONDITIONS
M2XUE7_GALSU	Gasu_53790	Alcohol dehydrogenase (NADP+) OS=Galdieria sulphuraria OX=130081 GN=Gasu_53790 PE=3 SV=1	341	37464	M2XUE7_GALSU		304.52	27.86	6	6	6	6	7.87382e+06	16825094	8952806	21072252	26315532	13314127	8908454	23014074	12954444	ALL CONDITIONS
M2Y0G2_GALSU	Gasu_33250	Mitogen-activated protein kinase OS=Galdieria sulphuraria OX=130081 GN=Gasu_33250 PE=3 SV=1	322	37070	M2Y0G2_GALSU		304.37	23.29	7	7	7	7	2717563	6256601	5050296	26153120	31041378	33027652	21464330	26514612	21396610	ALL CONDITIONS
M2XFN9_GALSU	Gasu_37180	Paired amphipathic helix protein Sin3a OS=Galdieria sulphuraria OX=130081 GN=Gasu_37180 PE=4 SV=1	1302	146179	M2XFN9_GALSU		303.59	4.3	4	4	4	4				1.04971e+06	3.05623e+06	1.74579e+06	5018284	6428698	5.56652e+06	ONLY HETERO&MIXO
M2XS53_GALSU	Gasu_58960	40S ribosomal protein S2e OS=Galdieria sulphuraria OX=130081 GN=Gasu_58960 PE=3 SV=1	122	13652	M2XS53_GALSU		303.58	43.44	5	5	5	5	32661682	48141428	34775720	111593016	174602384	183142816	122375688	178309072	132475856	ALL CONDITIONS
M2XPN5_GALSU	Gasu_05900	Diaminopimelate decarboxylase OS=Galdieria sulphuraria OX=130081 GN=Gasu_05900 PE=3 SV=1	487	54264	M2XPN5_GALSU		303.23	12.32	4	4	4	4	5830490	6488968	5.90833e+06	3779981	5595807	5931270	18079708	24860866	21454684	ALL CONDITIONS
M2X5W8_GALSU	Gasu_09360	Galactokinase OS=Galdieria sulphuraria OX=130081 GN=Gasu_09360 PE=4 SV=1	399	43585	M2X5W8_GALSU		302.48	9.27	3	3	4	4	15274147	13057954	11859550	28952806	40731744	43247488	41656088	55565120	44805780	ALL CONDITIONS
M2X4F9_GALSU	Gasu_15490	Prephenate dehydratase OS=Galdieria sulphuraria OX=130081 GN=Gasu_15490 PE=4 SV=1	309	34457	M2X4F9_GALSU		302.07	21.04	6	6	6	6	14360164	17186238	11319112	40829860	46378472	49001336	21790710	30363762	20796464	ALL CONDITIONS
M2XMI1_GALSU	Gasu_13360	SWI/SNF related-matrix-associated actin-dependent regulator ofchromatin subfamily C OS=Galdieria sulphuraria OX=130081 GN=Gasu_13360 PE=4 SV=1	1046	118385	M2XMI1_GALSU		301.45	7.36	7	7	7	7	4808779	5349854	2421107	14815668	19035104	18455060	21183440	33854688	17909024	ALL CONDITIONS
M2Y932_GALSU	Gasu_03710	Branched-chain amino acid aminotransferase OS=Galdieria sulphuraria OX=130081 GN=Gasu_03710 PE=4 SV=1	398	43794	M2Y932_GALSU		301.37	20.35	4	4	4	4	12840894	17729614	10595054	31853772	48853080	42489256	44899592	52080972	9388474	ALL CONDITIONS
M2W233_GALSU	Gasu_29630	E3 ubiquitin ligase SCF complex SKP1 subunit OS=Galdieria sulphuraria OX=130081 GN=Gasu_29630 PE=3 SV=1	155	18057	M2W233_GALSU		300.87	31.61	4	4	4	4	3.15426e+06	4.24348e+06	3.786e+06	8441649	10422406	9410985	10924696	15580749	10981633	ALL CONDITIONS
M2VV32_GALSU	Gasu_52930	Uncharacterized protein OS=Galdieria sulphuraria OX=130081 GN=Gasu_52930 PE=4 SV=1	409	47605	M2VV32_GALSU		300.52	17.11	4	4	4	4	7.12355e+06	9621815	7.6096e+06	13510251	17940382	19807168	15030861	22041450	18454400	ALL CONDITIONS
M2XSR4_GALSU	Gasu_59410	Cytochrome b-c1 complex subunit Rieske, mitochondrial OS=Galdieria sulphuraria OX=130081 GN=Gasu_59410 PE=4 SV=1	276	30498	M2XSR4_GALSU		299.83	18.48	4	4	5	5	4864862	5.5601e+06	5695685	16486539	20662932	25538840	24395320	25334048	31750054	ALL CONDITIONS
M2W0W5_GALSU	Gasu_32670	Small nuclear ribonucleoprotein Sm D3 OS=Galdieria sulphuraria OX=130081 GN=Gasu_32670 PE=3 SV=1	125	13818	M2W0W5_GALSU		299.74	50.4	6	6	6	6	7878403	11996628	7981712	33520078	40920804	48319744	35986084	54835380	50402824	ALL CONDITIONS
M2W1G1_GALSU	Gasu_31400	MFS transporter, SP family, sugar:H+ symporter OS=Galdieria sulphuraria OX=130081 GN=Gasu_31400 PE=3 SV=1	583	65701	M2W1G1_GALSU	M2W8G9_GALSU	299.46	11.49	5	5	6	6	16002305	21487724	15566261	3.37853e+06	7.25886e+06	71089648	4.7354e+06	3.86844e+06		ALL CONDITIONS
M2Y544_GALSU	Gasu_17370	Eukaryotic translation initiation factor 5A OS=Galdieria sulphuraria OX=130081 GN=Gasu_17370 PE=3 SV=1	155	17004	M2Y544_GALSU		299.33	27.1	4	4	5	5	986996	1.32668e+06	956174	5.29444e+06	6554220	6.42025e+06	76881656	100403736	78228104	ALL CONDITIONS
M2W3W5_GALSU	Gasu_23260	Glutathione synthetase OS=Galdieria sulphuraria OX=130081 GN=Gasu_23260 PE=3 SV=1	448	51188	M2W3W5_GALSU		296.69	12.95	5	5	5	5	11165629	15810132	11137367	13462220	21171680	22838710	21485294	26002216	22287222	ALL CONDITIONS
M2VXZ4_GALSU	Gasu_43370	RNA-binding protein OS=Galdieria sulphuraria OX=130081 GN=Gasu_43370 PE=4 SV=1	996	110210	M2VXZ4_GALSU		295.31	5.62	5	5	5	5	6.93625e+06	7651832	3.1137e+06	10230458	13931532	13385918	17447862	17265536	17207512	ALL CONDITIONS
M2WSS7_GALSU	Gasu_54910	Nicotinate phosphoribosyltransferase OS=Galdieria sulphuraria OX=130081 GN=Gasu_54910 PE=3 SV=1	543	61543	M2WSS7_GALSU		294.73	12.34	6	6	6	6	735985	886311	752619	9778648	12857183	10242823	19709948	24415844	18074118	ALL CONDITIONS
M2VUU5_GALSU	Gasu_54240	Glutamine amidotransferase OS=Galdieria sulphuraria OX=130081 GN=Gasu_54240 PE=3 SV=1	203	22535	M2VUU5_GALSU		294.7	18.72	3	3	4	4	3.90413e+06	1.51506e+06	3.13708e+06	5886676	7571718	5.12739e+06	12059786	17666286	13694392	ALL CONDITIONS
M2XZN5_GALSU	Gasu_36070	Chaperonin GroES OS=Galdieria sulphuraria OX=130081 GN=Gasu_36070 PE=3 SV=1	100	10721	M2XZN5_GALSU		294.11	55	5	5	5	5	32944786	38913312	31509750	197109600	252074816	291035040	226996768	306863968	260382800	ALL CONDITIONS
M2W036_GALSU	Gasu_35460	Dolichyl-diphosphooligosaccharide--protein glycosyltransferase OS=Galdieria sulphuraria OX=130081 GN=Gasu_35460 PE=4 SV=1	714	80918	M2W036_GALSU		293.66	6.3	4	4	5	5	6700983	6708714	5.79258e+06	14542168	25044074	22870486	29367616	43780940	31991478	ALL CONDITIONS
M2XHK9_GALSU	Gasu_30110	Mitogen-activated protein kinase OS=Galdieria sulphuraria OX=130081 GN=Gasu_30110 PE=3 SV=1	406	46795	M2XHK9_GALSU		293.64	17	4	4	5	5	357900	564877	442190	3.87023e+06	5.11383e+06	2.80687e+06	3120840	5.26528e+06	3.24611e+06	ALL CONDITIONS
M2Y652_GALSU	Gasu_11610	Light-harvesting complex protein OS=Galdieria sulphuraria OX=130081 GN=Gasu_11610 PE=4 SV=1	229	25639	M2Y652_GALSU	Q8RW55_GALSU; Q9FEL9_GALSU	292.94	39.74	5	5	5	5	320683296	354324576	297774688	109515456	95801856	239149344	21147220	25390414	18909866	ALL CONDITIONS
A0A075W861_GALSU	cox1	Cytochrome c oxidase subunit 1 OS=Galdieria sulphuraria OX=130081 GN=cox1 PE=3 SV=1	519	57731	A0A075W861_GALSU		292.55	9.83	5	5	5	5	10787502	14056562	14461834	17634554	19615640	36890600	43772892	56155096	59798124	ALL CONDITIONS
M2Y3D3_GALSU	Gasu_22380	Phenylalanyl-tRNA synthetase beta chain OS=Galdieria sulphuraria OX=130081 GN=Gasu_22380 PE=4 SV=1	614	70179	M2Y3D3_GALSU		292.48	11.4	6	6	7	7	1.27714e+06	3.69329e+06	3.46172e+06	14046898	20227254	19591502	18760502	29321830	19591964	ALL CONDITIONS
M2XG59_GALSU	Gasu_35960	Uncharacterized protein OS=Galdieria sulphuraria OX=130081 GN=Gasu_35960 PE=4 SV=1	489	54113	M2XG59_GALSU		291.76	11.04	6	6	6	6	11071902	11917488	9744006	43556356	54064224	49326432	52206028	65678520	50202400	ALL CONDITIONS
M2W4Q0_GALSU	Gasu_19620	Methionyl-tRNA synthetase isoform 1 OS=Galdieria sulphuraria OX=130081 GN=Gasu_19620 PE=3 SV=1	769	87542	M2W4Q0_GALSU; M2XKQ6_GALSU		291.74	8.58	5	5	5	5	1.26284e+06	815518		5886909	11883763	6845340	6053088	9057837	3.5438e+06	ALL CONDITIONS
M2VY12_GALSU	Gasu_43560	Sorting and assembly machinery component 50 OS=Galdieria sulphuraria OX=130081 GN=Gasu_43560 PE=4 SV=1	453	50523	M2VY12_GALSU		291.55	15.45	6	6	6	6	7.14814e+06	8274060	7604726	18481120	31716168	36213624	31194230	47560500	44821272	ALL CONDITIONS
M2XSZ4_GALSU	Gasu_57830	MFS transporter, SP family, sugar:H+ symporter OS=Galdieria sulphuraria OX=130081 GN=Gasu_57830 PE=3 SV=1	521	58219	M2XSZ4_GALSU	M2XMR4_GALSU	291.13	7.1	4	4	4	4	2.46265e+06	2857284	4.16253e+06	17336962	25458738	18603872	21365178	34386584	13928953	ALL CONDITIONS
M2X3I5_GALSU	Gasu_17300	Maleylacetoacetate isomerase OS=Galdieria sulphuraria OX=130081 GN=Gasu_17300 PE=3 SV=1	219	25303	M2X3I5_GALSU		291.08	22.83	4	4	4	4	34173996	39454276	31871320	46749236	75165784	87668152	62993876	93633808	83961888	ALL CONDITIONS
M2WUB3_GALSU	Gasu_49590	DNA-directed RNA polymerase subunit beta OS=Galdieria sulphuraria OX=130081 GN=Gasu_49590 PE=3 SV=1	1184	133264	M2WUB3_GALSU	M2VRZ6_GALSU	290.9	7.43	6	6	6	6	353108	499279	301538	5.32053e+06	8803561	8490808	8109809	13452031	6948794	ALL CONDITIONS
M2VVQ2_GALSU	Gasu_51600	Protein phosphatase 2 (Formerly 2A), regulatory subunit B OS=Galdieria sulphuraria OX=130081 GN=Gasu_51600 PE=4 SV=1	674	78180	M2VVQ2_GALSU		290.6	8.9	5	5	5	5	2.33684e+06	2.72038e+06	2.22996e+06	8845492	11086312	7917021	12236774	14871352	9319464	ALL CONDITIONS
M2W691_GALSU	Gasu_15150	Uncharacterized protein OS=Galdieria sulphuraria OX=130081 GN=Gasu_15150 PE=4 SV=1	459	52872	M2W691_GALSU		289.98	12.42	4	4	5	5	6298433	4.44976e+06	4.90497e+06	1.4176e+06	2.57378e+06	2915938	2.14116e+06	835583	2.01481e+06	ALL CONDITIONS
M2Y8R7_GALSU	Gasu_06430	Oxysterol-binding protein-like protein OS=Galdieria sulphuraria OX=130081 GN=Gasu_06430 PE=4 SV=1	443	50728	M2Y8R7_GALSU		289.74	12.42	4	4	4	4			693634	14483032	24136446	15018547	14424902	18828854	8706180	ALL CONDITIONS
M2XXH4_GALSU	Gasu_41690	V-type H+-transporting ATPase subunit d OS=Galdieria sulphuraria OX=130081 GN=Gasu_41690 PE=4 SV=1	292	32587	M2XXH4_GALSU		289.44	22.26	5	5	5	5	3.85843e+06	3.36801e+06	879981	9747477	18410344	13122553	11047145	15518861	13502614	ALL CONDITIONS
M2XV14_GALSU	Gasu_52270	AAA-type ATPase OS=Galdieria sulphuraria OX=130081 GN=Gasu_52270 PE=4 SV=1	754	84458	M2XV14_GALSU		289.41	10.74	6	6	7	7	1.54557e+06	1.52931e+06	1.23194e+06	7028126	10497881	11883393	4848837	9604733	6.84322e+06	ALL CONDITIONS
M2XBA6_GALSU	Gasu_52880	F-type H+-transporting ATPase subunit delta OS=Galdieria sulphuraria OX=130081 GN=Gasu_52880 PE=3 SV=1	222	25546	M2XBA6_GALSU		289.07	22.07	6	6	6	6	13459702	21203166	15100016	41925256	49430232	64052676	82511552	96284640	83380848	ALL CONDITIONS
M2XY67_GALSU	Gasu_39740	Ribosomal protein L19 OS=Galdieria sulphuraria OX=130081 GN=Gasu_39740 PE=3 SV=1	194	22842	M2XY67_GALSU		287.99	9.28	2	2	3	3	1.78069e+06	1.65488e+06	1.69677e+06	9596517	6755342	13765698	13850985	10926195	13472328	ALL CONDITIONS
A0A096W183_GALSU	psbA	Photosystem II protein D1 (Fragment) OS=Galdieria sulphuraria OX=130081 GN=psbA PE=3 SV=1	300	33231	A0A096W183_GALSU; A0A096W192_GALSU; A0A096W1A0_GALSU; A0A096W1B1_GALSU; Q6JAK8_GALSU; Q8MAE7_GALSU; Q8MAE8_GALSU	A0A096W1B7_GALSU	287.87	16.33	4	1	4	1	15097862	23387316	14710173		22002956	32363754	5231995	10054180	7.61131e+06	ALL CONDITIONS
M2VZS8_GALSU	Gasu_37310	Glutamate 5-kinase isoform 2 OS=Galdieria sulphuraria OX=130081 GN=Gasu_37310 PE=3 SV=1	460	48793	M2VZS8_GALSU	M2XFQ6_GALSU; M2XT84_GALSU	287.68	14.35	4	4	4	4	558315	606675	442899	15876328	22282306	3.63577e+06	15136428	23943620	2.54301e+06	ALL CONDITIONS
M2VX40_GALSU	Gasu_46430	Calmodulin isoform 1 OS=Galdieria sulphuraria OX=130081 GN=Gasu_46430 PE=3 SV=1	159	18191	M2VX40_GALSU	A0A3G6ING5_GALSU; A0FD86_GALSU; A0FD87_GALSU; A0FD88_GALSU; A0FD96_GALSU; A0FD99_GALSU; A0FDA1_GALSU; A0FDA2_GALSU; A0FDA3_GALSU; A0FDA8_GALSU; A0FDB3_GALSU; A0FDB4_GALSU; A0FDB9_GALSU; A0FDD8_GALSU; A0FDF1_GALSU; A0FDF2_GALSU; M2WV27_GALSU	287.63	56.6	5	5	5	5	507305	638985	614868	31515864	46464136	49268572	30994238	46561772	34234084	ALL CONDITIONS
M2XZQ0_GALSU	Gasu_35120	Ubiquitin-conjugating enzyme E2 OS=Galdieria sulphuraria OX=130081 GN=Gasu_35120 PE=3 SV=1	153	17397	M2XZQ0_GALSU		287.24	46.41	5	5	5	5	8345470	9759892	8120827	19378498	25656544	28406292	28908320	45274824	40513788	ALL CONDITIONS
M2Y8J1_GALSU	Gasu_05780	Long-chain acyl-CoA synthetase OS=Galdieria sulphuraria OX=130081 GN=Gasu_05780 PE=4 SV=1	483	53046	M2Y8J1_GALSU		287.19	15.94	6	4	7	5	6401902	7.52548e+06	6621984	6861108	4.67573e+06	17488664	26201568	27812524	58750848	ALL CONDITIONS
M2Y4C5_GALSU	Gasu_18180	AP complex subunit beta OS=Galdieria sulphuraria OX=130081 GN=Gasu_18180 PE=3 SV=1	917	103143	M2Y4C5_GALSU		286.22	5.78	5	5	6	6	2.12125e+06	416724	313661	7913422	9329565	8.25625e+06	14403922	12957810	14054951	ALL CONDITIONS
A0A075VZY3_GALSU	hupA	Histone family protein DNA-binding protein OS=Galdieria sulphuraria OX=130081 GN=hupA PE=3 SV=1	107	12386	A0A075VZY3_GALSU; M2XET6_GALSU		286.1	30.84	4	4	4	4	38158632	65532448	45589908	80642952	99883408	117456848	77879152	210913248	202179760	ALL CONDITIONS
M2W8N8_GALSU	Gasu_06500	Sarcosine dimethylglycine methyltransferase OS=Galdieria sulphuraria OX=130081 GN=Gasu_06500 PE=4 SV=1	645	73132	M2W8N8_GALSU		285.81	11.63	5	5	5	5				2.469e+06	13481290	695832	18092612	30379464	15665767	ONLY HETERO&MIXO
M2XHG9_GALSU	Gasu_31630	Arsenite methyltransferase OS=Galdieria sulphuraria OX=130081 GN=Gasu_31630 PE=4 SV=1	356	39903	M2XHG9_GALSU		285.69	13.76	4	4	5	5	1.60834e+06	2.22264e+06	1.66814e+06	10713447	37331360	37261820	31235612	44005756	62398028	ALL CONDITIONS
M2VX26_GALSU	Gasu_46310	DNA topoisomerase 2 OS=Galdieria sulphuraria OX=130081 GN=Gasu_46310 PE=3 SV=1	711	79947	M2VX26_GALSU		285.61	11.11	6	6	6	6	3.02851e+06	1.13312e+06	2893329	671549	3.99062e+06	3.21545e+06	10824876	12202250	6265450	ALL CONDITIONS
M2XSA9_GALSU	Gasu_60750	O-methyltransferase OS=Galdieria sulphuraria OX=130081 GN=Gasu_60750 PE=4 SV=1	379	42859	M2XSA9_GALSU		284.61	17.41	4	4	5	5	11728648	15417630	8812951	12196799	18944380	27230092	17260020	21651396	23203222	ALL CONDITIONS
M2WVE7_GALSU	Gasu_44610	Splicing factor 3B subunit 3 OS=Galdieria sulphuraria OX=130081 GN=Gasu_44610 PE=4 SV=1	1294	146532	M2WVE7_GALSU		284.35	5.87	5	5	5	5	691278	1.27349e+06		2.61655e+06	4468121	3.92e+06	5014783	4.89888e+06	3.74904e+06	ALL CONDITIONS
M2XL41_GALSU	Gasu_18680	40S ribosomal protein S15A OS=Galdieria sulphuraria OX=130081 GN=Gasu_18680 PE=3 SV=1	130	14895	M2XL41_GALSU		283.97	33.85	3	3	3	3	6823778	8967833	7353364	50444712	66644320	57443936	54447800	76439544	51492824	ALL CONDITIONS
M2XYW7_GALSU	Gasu_38080	Serine-type endopeptidase OS=Galdieria sulphuraria OX=130081 GN=Gasu_38080 PE=4 SV=1	558	61711	M2XYW7_GALSU		283.22	14.7	6	6	6	6	17029818	17611690	15200152	23370806	28151522	29089868	21848592	27321228	23004824	ALL CONDITIONS
M2XPU8_GALSU	Gasu_06510	Chloroplast inner membrane import protein Tic22 OS=Galdieria sulphuraria OX=130081 GN=Gasu_06510 PE=4 SV=1	322	36073	M2XPU8_GALSU		282.74	24.22	4	4	4	4	10784649	11782412	9752114	14633250	18345096	23323068	19576828	24710044	18098288	ALL CONDITIONS
M2XBN7_GALSU	Gasu_51560	GMP synthase (Glutamine-hydrolysing) OS=Galdieria sulphuraria OX=130081 GN=Gasu_51560 PE=3 SV=1	517	57681	M2XBN7_GALSU		282.6	13.73	6	6	6	6	2.2406e+06	2.72516e+06	2.03417e+06	7.17773e+06	12813228	12056592	21042336	33565572	5606888	ALL CONDITIONS
M2XZA9_GALSU	Gasu_36430	L-asparaginase OS=Galdieria sulphuraria OX=130081 GN=Gasu_36430 PE=4 SV=1	315	33326	M2XZA9_GALSU		282.24	25.71	5	5	5	5	719440	2410074	2.08391e+06	7090260	9610482	6.9608e+06	13871994	14714628	18181290	ALL CONDITIONS
M2Y567_GALSU	Gasu_17610	Acetyltransferase component of pyruvate dehydrogenase complex OS=Galdieria sulphuraria OX=130081 GN=Gasu_17610 PE=3 SV=1	524	57678	M2Y567_GALSU		282.08	8.59	5	5	5	5	6863547	9297460	7.1001e+06	33626740	64126432	78458288	43606284	53518892	48751268	ALL CONDITIONS
M2XRD8_GALSU	Gasu_01610	Fructokinase OS=Galdieria sulphuraria OX=130081 GN=Gasu_01610 PE=4 SV=1	299	32054	M2XRD8_GALSU		281.84	24.08	5	5	5	5	17917492	19251186	16396536	9169914	13716989	18278320	27295600	37491940	31295472	ALL CONDITIONS
M2WUY3_GALSU	Gasu_47610	ATP-dependent Clp protease ATP-binding subunit ClpX OS=Galdieria sulphuraria OX=130081 GN=Gasu_47610 PE=4 SV=1	533	58315	M2WUY3_GALSU		281.36	17.07	7	7	7	7		399955	1.74965e+06	4092759	2935155	15226489	8398906	8187345	19842668	ALL CONDITIONS
M2VU61_GALSU	Gasu_56300	Chloride peroxidase OS=Galdieria sulphuraria OX=130081 GN=Gasu_56300 PE=4 SV=1	290	32567	M2VU61_GALSU		280.87	16.55	5	5	5	5	14975734	17755824	15599768	30506836	58718560	71618568	54906204	65796136	78812720	ALL CONDITIONS
M2W3H6_GALSU	Gasu_24120	Putative glutathione S-transferase isoform 2 OS=Galdieria sulphuraria OX=130081 GN=Gasu_24120 PE=3 SV=1	373	43329	M2W3H6_GALSU; M2X1M3_GALSU		280.68	18.23	6	6	6	6	16221360	18063998	16055594	19282770	37681804	45694564	31244888	34183672	37898780	ALL CONDITIONS
M2XWG7_GALSU	Gasu_47600	Protein SEY1 homolog OS=Galdieria sulphuraria OX=130081 GN=Gasu_47600 PE=3 SV=1	824	95570	M2XWG7_GALSU		280.54	10.07	6	6	6	6	3252250	4491978	2651976	7703363	11795920	12377795	7531772	9853658	7214600	ALL CONDITIONS
M2W1R3_GALSU	Gasu_30530	Peptidylprolyl isomerase OS=Galdieria sulphuraria OX=130081 GN=Gasu_30530 PE=4 SV=1	321	37053	M2W1R3_GALSU		280	14.33	4	4	4	4	8036664	9759796	7191388	28234106	27403024	18205906	23916418	34794828	13496756	ALL CONDITIONS
M2VXX4_GALSU	Gasu_43190	Oligopeptidase B isoform 1 OS=Galdieria sulphuraria OX=130081 GN=Gasu_43190 PE=4 SV=1	733	84692	M2VXX4_GALSU; M2XDS8_GALSU		279.62	6.68	4	4	4	4	3.18883e+06	3.97353e+06	3233936	8108151	12863548	12417994	11011850	13778626	14199090	ALL CONDITIONS
M2XH55_GALSU	Gasu_32210	Translocon-associated protein alpha subunit OS=Galdieria sulphuraria OX=130081 GN=Gasu_32210 PE=4 SV=1	282	32124	M2XH55_GALSU		279.57	13.48	3	3	4	4	11271132	12976304	11046599	38711624	55900744	54016636	50348272	55777864	42770216	ALL CONDITIONS
A0A075W1N6_GALSU	ycf80	Uncharacterized protein OS=Galdieria sulphuraria OX=130081 GN=ycf80 PE=4 SV=1	590	71258	A0A075W1N6_GALSU; M2X860_GALSU		279.5	10.51	6	6	6	6	18888542	24433186	21894564	21083374	25892436	30994688	21933176	30604958	22097732	ALL CONDITIONS
M2Y6C1_GALSU	Gasu_13580	Thioredoxin OS=Galdieria sulphuraria OX=130081 GN=Gasu_13580 PE=3 SV=1	108	12160	M2Y6C1_GALSU		278.64	32.41	3	3	3	3	11637264	18754388	15529249	22094384	40872776	51123016	2.9494e+06	4674117	56478940	ALL CONDITIONS
M2XEA9_GALSU	Gasu_41590	Aldo/keto reductase OS=Galdieria sulphuraria OX=130081 GN=Gasu_41590 PE=4 SV=1	157	18208	M2XEA9_GALSU		277.7	34.39	5	5	5	5	52022452	58740016	63358912	22945434	36378476	58999160	209965152	249779568	302721056	ALL CONDITIONS
M2Y0W2_GALSU	Gasu_30070	Uncharacterized protein OS=Galdieria sulphuraria OX=130081 GN=Gasu_30070 PE=4 SV=1	103	12091	M2Y0W2_GALSU		277.35	36.89	4	4	4	4	35135660	45027392	36851592	49846508	71467888	71530152	79716504	107573184	119128048	ALL CONDITIONS
M2XZD0_GALSU	Gasu_36650	Uncharacterized protein OS=Galdieria sulphuraria OX=130081 GN=Gasu_36650 PE=4 SV=1	387	44483	M2XZD0_GALSU		277.21	16.02	6	6	6	6	12332588	13265604	12074127	30707688	35553996	42832772	12952173	18155450	13828374	ALL CONDITIONS
M2Y898_GALSU	Gasu_08090	60S ribosomal protein L13A OS=Galdieria sulphuraria OX=130081 GN=Gasu_08090 PE=3 SV=1	206	23783	M2Y898_GALSU		277.2	20.87	4	4	5	5	7910297	12077663	9592180	106330080	157826272	120152016	105700816	151381440	91213920	ALL CONDITIONS
M2XFZ6_GALSU	Gasu_35280	40S ribosomal protein S25e OS=Galdieria sulphuraria OX=130081 GN=Gasu_35280 PE=4 SV=1	100	10987	M2XFZ6_GALSU		276.49	26	3	3	3	3	38818296	42002688	39034600	115506608	140701024	131001312	133534800	184079264	132813896	ALL CONDITIONS
M2XVT8_GALSU	Gasu_47490	Ubiquinol-cytochrome c reductase subunit 7 OS=Galdieria sulphuraria OX=130081 GN=Gasu_47490 PE=4 SV=1	116	14131	M2XVT8_GALSU		276.2	34.48	5	5	5	5	12530584	18064072	15722280	20999092	29401122	30903056	29256244	38928084	38498264	ALL CONDITIONS
M2VTU8_GALSU	Gasu_57470	60S ribosomal protein L6e OS=Galdieria sulphuraria OX=130081 GN=Gasu_57470 PE=4 SV=1	237	26962	M2VTU8_GALSU		275.96	12.24	3	3	4	4	14793416	14268860	12653086	65332400	87434712	49030720	73103032	95871704	66916248	ALL CONDITIONS
M2W319_GALSU	Gasu_24790	Methyltransferase type 11 OS=Galdieria sulphuraria OX=130081 GN=Gasu_24790 PE=4 SV=1	336	37745	M2W319_GALSU		275.62	12.8	3	3	4	4	14297002	15619185	14277212	23079700	29945630	26840562	54620124	81805736	65242272	ALL CONDITIONS
M2Y2Y7_GALSU	Gasu_25530	Alpha-glucosidase isoform 1 OS=Galdieria sulphuraria OX=130081 GN=Gasu_25530 PE=4 SV=1	512	58258	M2Y2Y7_GALSU	M2Y2J8_GALSU	273.84	10.74	5	4	5	4							5342215		27306368	ONLY HETEROTROPHY
M2Y0V7_GALSU	Gasu_30020	Uncharacterized protein OS=Galdieria sulphuraria OX=130081 GN=Gasu_30020 PE=4 SV=1	474	53100	M2Y0V7_GALSU		273.54	13.5	4	4	5	5	2400048	3731951	2.42616e+06	14462076	14086559	15898150	14726516	16054618	14707272	ALL CONDITIONS
M2W430_GALSU	Gasu_21790	Uncharacterized protein OS=Galdieria sulphuraria OX=130081 GN=Gasu_21790 PE=4 SV=1	401	43460	M2W430_GALSU		273.07	13.72	3	3	4	4	27009586	23926980	1.73754e+06	32258516	56081356	51581000	17421204	46209632	55708104	ALL CONDITIONS
M2XB96_GALSU	Gasu_52790	Dihydropteroate synthase OS=Galdieria sulphuraria OX=130081 GN=Gasu_52790 PE=4 SV=1	452	50491	M2XB96_GALSU		273.05	11.5	4	4	5	5	904702	358864	409676	2.35897e+06	2.67622e+06	1.25458e+06	5080135	6299052	3.82365e+06	ALL CONDITIONS
M2W2N2_GALSU	Gasu_27350	Protein-S-isoprenylcysteine O-methyltransferase OS=Galdieria sulphuraria OX=130081 GN=Gasu_27350 PE=4 SV=1	282	32037	M2W2N2_GALSU		272.6	14.54	4	4	4	4	25246144	34521900	25816396	8549528	15222734	27089910	9393210	14867290	12168084	ALL CONDITIONS
A0A075W2C0_GALSU	rpl3	Ribosomal protein L3 OS=Galdieria sulphuraria OX=130081 GN=rpl3 PE=3 SV=1	210	23230	A0A075W2C0_GALSU; M2XYF5_GALSU		271.82	25.71	4	4	4	4	51125448	57589340	54410848	54135824	60028232	88715720	28270886	37280124	28522942	ALL CONDITIONS
M2Y145_GALSU	Gasu_28730	V-type H+-transporting ATPase subunit e OS=Galdieria sulphuraria OX=130081 GN=Gasu_28730 PE=3 SV=1	222	25200	M2Y145_GALSU		271.81	20.27	4	4	5	5	32694034	29108806	21437230	9141557	10792352	11890185	11823108	13995618	12689011	ALL CONDITIONS
M2VYJ0_GALSU	Gasu_41870	NADH dehydrogenase isoform 2 OS=Galdieria sulphuraria OX=130081 GN=Gasu_41870 PE=4 SV=1	550	61840	M2VYJ0_GALSU; M2XEG9_GALSU		271.5	10.36	4	4	5	5	10390892	13993049	11042350	6.58327e+06	10957910	13742228	1.29863e+06	2.09033e+06	1.75431e+06	ALL CONDITIONS
M2YAA4_GALSU	Gasu_01680	Chromodomain helicase DNA binding protein 6 OS=Galdieria sulphuraria OX=130081 GN=Gasu_01680 PE=4 SV=1	958	109016	M2YAA4_GALSU		271.46	8.98	7	7	7	7				5.7342e+06	6094068	3.08991e+06	11081606	13124013	2.62798e+06	ONLY HETERO&MIXO
A0A075W2L8_GALSU	rps4	Ribosomal protein S4 OS=Galdieria sulphuraria OX=130081 GN=rps4 PE=3 SV=1	201	23004	A0A075W2L8_GALSU		270.96	23.88	5	5	5	5	32469390	40272880	32887320	45102384	46319344	61477040	30493990	39716640	29982436	ALL CONDITIONS
M2XKC7_GALSU	Gasu_20540	Mitochondrial carrier (BOU / S-adenosylmethionine carrier) OS=Galdieria sulphuraria OX=130081 GN=Gasu_20540 PE=3 SV=1	315	33629	M2XKC7_GALSU		270.64	17.46	4	4	4	4	19495140	21729216	16845230	5325353	8.04112e+06	10376385	18319904	14166461	17009686	ALL CONDITIONS
M2XQL2_GALSU	Gasu_02970	D-amino-acid oxidase OS=Galdieria sulphuraria OX=130081 GN=Gasu_02970 PE=4 SV=1	358	40408	M2XQL2_GALSU		270.54	14.8	3	3	3	3				1.63473e+06	2.2101e+06	1.58684e+06	2.55246e+06	4130420	3.7399e+06	ONLY HETERO&MIXO
M2XVL2_GALSU	Gasu_48340	Methionyl-tRNA synthetase OS=Galdieria sulphuraria OX=130081 GN=Gasu_48340 PE=3 SV=1	625	71014	M2XVL2_GALSU		270.16	9.44	4	4	4	4	6323671	8064593	6.55983e+06	1.34685e+06	1.12993e+06	3.12289e+06	5.79326e+06	8468922	4913025	ALL CONDITIONS
M2XWN8_GALSU	Gasu_46560	COP-coated vesicle membrane protein p24 OS=Galdieria sulphuraria OX=130081 GN=Gasu_46560 PE=3 SV=1	232	26983	M2XWN8_GALSU		269.79	24.14	5	5	5	5	17406792	19524394	16104396	37950136	43884396	55180344	39407108	47797564	40026724	ALL CONDITIONS
M2XW91_GALSU	Gasu_45380	Phospho-2-dehydro-3-deoxyheptonate aldolase OS=Galdieria sulphuraria OX=130081 GN=Gasu_45380 PE=3 SV=1	522	58584	M2XW91_GALSU		269.58	13.6	5	5	5	5				19985196	24230094	3386667	19395068	28098272	7012927	ONLY HETERO&MIXO
M2W3X1_GALSU	Gasu_23340	Glutamine-dependent NAD(+) synthetase OS=Galdieria sulphuraria OX=130081 GN=Gasu_23340 PE=3 SV=1	719	80649	M2W3X1_GALSU; M2X241_GALSU		268.32	7.51	4	4	4	4	732093	865927	2.01994e+06	7192873	7759050	8824026	9654379	11739559	11837738	ALL CONDITIONS
M2X0C1_GALSU	Gasu_27820	Proteasome subunit alpha type OS=Galdieria sulphuraria OX=130081 GN=Gasu_27820 PE=3 SV=1	250	27467	M2X0C1_GALSU		267.06	26	3	3	3	3	1.4422e+06	1511449	1.45934e+06	21808188	30130408	34929148	34815732	40225884	32892256	ALL CONDITIONS
M2WTQ6_GALSU	Gasu_51500	Uncharacterized protein OS=Galdieria sulphuraria OX=130081 GN=Gasu_51500 PE=4 SV=1	180	20263	M2WTQ6_GALSU		266.77	24.44	3	3	4	4	5867445	6369898	5627945	16660526	29815240	29863116	24721286	32298978	32105208	ALL CONDITIONS
M2XRC2_GALSU	Gasu_61400	40S ribosomal protein S11e OS=Galdieria sulphuraria OX=130081 GN=Gasu_61400 PE=3 SV=1	156	17848	M2XRC2_GALSU		265.21	30.77	6	6	6	6	14703540	15834783	12870511	101911728	131878640	133912144	101272704	149940720	107568968	ALL CONDITIONS
M2VTC6_GALSU	Gasu_59330	Uncharacterized protein OS=Galdieria sulphuraria OX=130081 GN=Gasu_59330 PE=4 SV=1	410	47530	M2VTC6_GALSU		265.08	16.59	6	6	6	6	258301	418056	251315	1.14819e+06	881220	1.86655e+06	5.04684e+06	6541254	5.80989e+06	ALL CONDITIONS
M2Y254_GALSU	Gasu_26380	Acetyl-CoA C-acetyltransferase OS=Galdieria sulphuraria OX=130081 GN=Gasu_26380 PE=3 SV=1	422	44687	M2Y254_GALSU		264.99	17.77	4	4	4	4	20351602	25245808	14879238	34312568	45255704	17769558	9285994	11900398	10935955	ALL CONDITIONS
M2XYR0_GALSU	Gasu_36910	Peptidylprolyl isomerase OS=Galdieria sulphuraria OX=130081 GN=Gasu_36910 PE=4 SV=1	464	52214	M2XYR0_GALSU		264.4	17.03	5	5	5	5	16257085	17071364	14773043	9845870	11924172	18355828	2.44515e+06	4492634	3.12075e+06	ALL CONDITIONS
M2WRZ7_GALSU	Gasu_57330	FACT complex subunit SSRP1 OS=Galdieria sulphuraria OX=130081 GN=Gasu_57330 PE=3 SV=1	509	57890	M2WRZ7_GALSU		264.09	10.22	4	4	5	5				1.80568e+06	3961077	2.54517e+06	714060	1.36426e+06	692978	ONLY HETERO&MIXO
M2XAG2_GALSU	Gasu_55340	Uncharacterized protein OS=Galdieria sulphuraria OX=130081 GN=Gasu_55340 PE=4 SV=1	432	49402	M2XAG2_GALSU		264.08	19.44	5	5	5	5	4.74535e+06	7374702	3.48365e+06	14061863	25275292	40315912	34876524	52183604	49449984	ALL CONDITIONS
M2XGC5_GALSU	Gasu_34930	Acyl-activating enzyme 13 OS=Galdieria sulphuraria OX=130081 GN=Gasu_34930 PE=4 SV=1	537	60589	M2XGC5_GALSU		262.77	12.1	5	5	5	5	5558761	8383131	7269449	4.96216e+06	6535724	7938087	14109524	22065968	18527708	ALL CONDITIONS
M2XNB4_GALSU	Gasu_10620	TATA-box binding protein-associated factor 1 OS=Galdieria sulphuraria OX=130081 GN=Gasu_10620 PE=4 SV=1	341	39307	M2XNB4_GALSU		262.56	13.2	4	4	5	5	1.98172e+06	2.67821e+06	1923200	9355340	13427366	14771509	6298149	10556532	9056274	ALL CONDITIONS
M2XU55_GALSU	Gasu_51790	Acetyl coenzyme A-transferase OS=Galdieria sulphuraria OX=130081 GN=Gasu_51790 PE=4 SV=1	422	46211	M2XU55_GALSU		262.3	18.25	6	6	6	6	1.05491e+06			2.72377e+06	3131610	6.20027e+06	10572812	11886668	28275270	ALL CONDITIONS
M2XFI4_GALSU	Gasu_38210	Serine/threonine protein kinase OS=Galdieria sulphuraria OX=130081 GN=Gasu_38210 PE=4 SV=1	428	48491	M2XFI4_GALSU		262.13	21.96	6	6	6	6	380715	1480195	1.37666e+06	13591986	13810870	18352466	17173308	22911964	17423536	ALL CONDITIONS
M2XD08_GALSU	Gasu_46540	Xylulokinase OS=Galdieria sulphuraria OX=130081 GN=Gasu_46540 PE=4 SV=1	542	61413	M2XD08_GALSU		261.84	16.79	5	5	6	6				3054688	2869038	4.94854e+06	14103241	15151209	17010552	ONLY HETERO&MIXO
M2Y4L6_GALSU	Gasu_18860	Aldo/keto reductase OS=Galdieria sulphuraria OX=130081 GN=Gasu_18860 PE=4 SV=1	380	43408	M2Y4L6_GALSU		261.69	20.26	6	6	6	6	3.71378e+06	1.46974e+06	3406839	12172444	23137480	21992514	20818844	22879706	8757029	ALL CONDITIONS
M2XPL2_GALSU	Gasu_05660	Uncharacterized protein OS=Galdieria sulphuraria OX=130081 GN=Gasu_05660 PE=4 SV=1	201	23022	M2XPL2_GALSU		261.64	15.42	3	3	3	3	9400898	10743802	9493378	27698152	33554432	40566420	35360504	49289752	48169056	ALL CONDITIONS
M2W7I2_GALSU	Gasu_11490	Cysteinyl-tRNA synthetase OS=Galdieria sulphuraria OX=130081 GN=Gasu_11490 PE=3 SV=1	809	94635	M2W7I2_GALSU		261.22	7.05	6	6	6	6	2816245	4.0587e+06	2.41728e+06	17699270	22502636	20996702	19545568	29319450	16592787	ALL CONDITIONS
M2WXH3_GALSU	Gasu_37990	Thioredoxin reductase OS=Galdieria sulphuraria OX=130081 GN=Gasu_37990 PE=3 SV=1	330	35938	M2WXH3_GALSU		260.62	19.7	4	4	4	4		2.53351e+06	2.10741e+06	7542077	5.72159e+06	11874222	7.84285e+06	11375768	7.95029e+06	ALL CONDITIONS
M2XBG7_GALSU	Gasu_52210	Uroporphyrinogen decarboxylase OS=Galdieria sulphuraria OX=130081 GN=Gasu_52210 PE=3 SV=1	410	46656	M2XBG7_GALSU		260.16	7.8	3	3	4	4	8565640	7.95649e+06	7152142	6659053	9056704	11444674	2.07825e+06	3866603	2831050	ALL CONDITIONS
M2XKG4_GALSU	Gasu_20860	Histidinol-phosphate aminotransferase OS=Galdieria sulphuraria OX=130081 GN=Gasu_20860 PE=3 SV=1	499	57512	M2XKG4_GALSU		259.35	13.63	6	6	6	6	601767	3145836	2.08901e+06	3517073	4586897	3.31024e+06	8334567	16108618	8493674	ALL CONDITIONS
M2X7B2_GALSU	Gasu_04730	60S ribosomal protein L30e OS=Galdieria sulphuraria OX=130081 GN=Gasu_04730 PE=3 SV=1	111	12078	M2X7B2_GALSU		258.86	41.44	3	3	3	3	19330278	16688277	14205854	38764044	54473936	40237784	38181044	65145664	43101156	ALL CONDITIONS
M2XZN4_GALSU	Gasu_34980	Aldo/keto reductase OS=Galdieria sulphuraria OX=130081 GN=Gasu_34980 PE=4 SV=1	313	34944	M2XZN4_GALSU		258.23	15.97	4	4	4	4	11170439	12432829	12262394	42694692	66166364	98758632	59599128	96096376	76086840	ALL CONDITIONS
M2WZC6_GALSU	Gasu_32510	Translation initiation factor IF-2 OS=Galdieria sulphuraria OX=130081 GN=Gasu_32510 PE=3 SV=1	1209	137752	M2WZC6_GALSU		257.59	7.78	6	6	6	6	3429261	1.24732e+06	1.63598e+06	12235994	16608582	16216808	10768724	20182422	12698809	ALL CONDITIONS
M2Y4V5_GALSU	Gasu_17650	Glycine C-acetyltransferase OS=Galdieria sulphuraria OX=130081 GN=Gasu_17650 PE=4 SV=1	372	40446	M2Y4V5_GALSU		257.33	11.02	4	4	6	6	1.19338e+06	1297520	1.24479e+06	10670421	17042382	17141556	8610191	11530760	9274012	ALL CONDITIONS
M2XJR9_GALSU	Gasu_22610	Ubiquitin carboxyl-terminal hydrolase 7 OS=Galdieria sulphuraria OX=130081 GN=Gasu_22610 PE=3 SV=1	1133	131851	M2XJR9_GALSU		256.77	5.74	5	5	5	5				3.26002e+06	4.28051e+06	1.65891e+06	7631166	11280634	9040892	ONLY HETERO&MIXO
M2W269_GALSU	Gasu_27930	Aldehyde dehydrogenase OS=Galdieria sulphuraria OX=130081 GN=Gasu_27930 PE=3 SV=1	670	74258	M2W269_GALSU		256.5	7.61	4	4	4	4	1.75311e+06		2.10953e+06	4.97572e+06	5313497	6395936	10730830	13488550	9230911	ALL CONDITIONS
M2Y6J4_GALSU	Gasu_14260	Ribose-phosphate pyrophosphokinase OS=Galdieria sulphuraria OX=130081 GN=Gasu_14260 PE=3 SV=1	393	43569	M2Y6J4_GALSU		256.19	13.49	4	4	5	5	1.08215e+06			50969984	15341186	29356496	42310416	41007224	22205424	ALL CONDITIONS
M2XFV2_GALSU	Gasu_36410	Phenylalanine-4-hydroxylase OS=Galdieria sulphuraria OX=130081 GN=Gasu_36410 PE=4 SV=1	496	56219	M2XFV2_GALSU		255.65	15.12	5	5	5	5	350614	488131	384282	7.3916e+06	12082876	9967257	22801302	36502440	27270200	ALL CONDITIONS
M2Y7T7_GALSU	Gasu_09530	Biotin synthetase OS=Galdieria sulphuraria OX=130081 GN=Gasu_09530 PE=3 SV=1	377	41709	M2Y7T7_GALSU		255.24	17.77	4	4	4	4				7789847	11109720	4491379	17031994	23029380	4187753	ONLY HETERO&MIXO
M2VYX4_GALSU	odpA	Pyruvate dehydrogenase E1 component subunit alpha OS=Galdieria sulphuraria OX=130081 GN=odpA PE=4 SV=1	336	38038	M2VYX4_GALSU		255.11	17.56	4	4	4	4	16242800	19464320	16727210	30977448	41033540	33803264	34890588	50942504	25403964	ALL CONDITIONS
M2X6M4_GALSU	Gasu_05840	Uncharacterized protein OS=Galdieria sulphuraria OX=130081 GN=Gasu_05840 PE=4 SV=1	322	36006	M2X6M4_GALSU		254.99	9.94	3	3	3	3	12866373	15614421	11680561	2.70937e+06	3.41776e+06	5066434	16273281	12564434	13923296	ALL CONDITIONS
M2XQJ8_GALSU	Gasu_64620	Uncharacterized protein OS=Galdieria sulphuraria OX=130081 GN=Gasu_64620 PE=4 SV=1	213	24044	M2XQJ8_GALSU		254.72	23.47	3	2	3	2	4177752	5242646	2786323	2390582	6.20285e+06	14353446	7.54723e+06	3.68578e+06	28799652	ALL CONDITIONS
M2XW74_GALSU	Gasu_46720	Phytoene dehydrogenase, phytoene desaturase OS=Galdieria sulphuraria OX=130081 GN=Gasu_46720 PE=4 SV=1	539	60463	M2XW74_GALSU		253.45	9.46	5	5	5	5	6.29025e+06	6.14189e+06	6304267	2.88717e+06	5.18826e+06	9232274	535185	2.09685e+06	1.41484e+06	ALL CONDITIONS
M2VVE5_GALSU	Gasu_51770	Cysteine desulfurase OS=Galdieria sulphuraria OX=130081 GN=Gasu_51770 PE=3 SV=1	489	54341	M2VVE5_GALSU		253.37	13.91	5	5	5	5				10917428	17581036	22311948	21238216	26640072	27425336	ONLY HETERO&MIXO
M2XRA6_GALSU	Gasu_61540	SNARE-interacting protein-like protein (Fragment) OS=Galdieria sulphuraria OX=130081 GN=Gasu_61540 PE=3 SV=1	1344	142847	M2XRA6_GALSU		253.23	3.42	3	3	4	4				4.55593e+06	4318400	3.74897e+06	6732255	16379220	5486296	ONLY HETERO&MIXO
M2XWW2_GALSU	Gasu_44510	Fructose-bisphosphate aldolase, class I OS=Galdieria sulphuraria OX=130081 GN=Gasu_44510 PE=4 SV=1	321	35391	M2XWW2_GALSU; M2Y1K5_GALSU		253.16	11.21	3	3	4	4	668805		733048	46137540	73513040	49967448	72729808	74707200	66532268	ALL CONDITIONS
M2XQB2_GALSU	Gasu_04980	Uncharacterized protein OS=Galdieria sulphuraria OX=130081 GN=Gasu_04980 PE=4 SV=1	648	72282	M2XQB2_GALSU		253.08	10.34	5	5	5	5	2.60433e+06	3.70777e+06	2.85229e+06	13027953	18217184	16417886	32966680	44642476	42547676	ALL CONDITIONS
M2XF58_GALSU	Gasu_38460	D-lactate dehydrogenase (Cytochrome) OS=Galdieria sulphuraria OX=130081 GN=Gasu_38460 PE=4 SV=1	563	62324	M2XF58_GALSU		253.06	8.53	4	4	5	5	3.52481e+06	2568556	4.11021e+06	3.53315e+06	7604010	8775607	4.60635e+06	2986600	7164118	ALL CONDITIONS
M2X2H3_GALSU	Gasu_20470	DNA helicase OS=Galdieria sulphuraria OX=130081 GN=Gasu_20470 PE=3 SV=1	823	92050	M2X2H3_GALSU		252.91	10.21	5	5	5	5	321961	1700208	996092	5549992	7.00315e+06		10733924	14607488	5278722	ALL CONDITIONS
M2X233_GALSU	Gasu_23250	Glycine cleavage system H protein OS=Galdieria sulphuraria OX=130081 GN=Gasu_23250 PE=3 SV=1	154	17240	M2X233_GALSU		252.6	30.52	5	5	5	5	51758988	54702024	35350932	47184584	64405480	88707552	66721256	79618960	79064960	ALL CONDITIONS
M2X6V3_GALSU	Gasu_06490	Cytochrome P45, family 51 (Sterol 14-demethylase) OS=Galdieria sulphuraria OX=130081 GN=Gasu_06490 PE=3 SV=1	511	58536	M2X6V3_GALSU		252.17	12.52	4	4	5	5				3.78389e+06	7.41855e+06	2.93873e+06	4793940	4.73434e+06	575006	ONLY HETERO&MIXO
M2Y2S3_GALSU	Gasu_25000	Phosphoribosylamine--glycine ligase OS=Galdieria sulphuraria OX=130081 GN=Gasu_25000 PE=3 SV=1	521	57063	M2Y2S3_GALSU		251.93	9.98	5	5	5	5	6784310	5223826	6494790	13129487	18006724	10618841	13546190	23294116	18402418	ALL CONDITIONS
M2XGA0_GALSU	Gasu_34650	Lysine--tRNA ligase OS=Galdieria sulphuraria OX=130081 GN=Gasu_34650 PE=3 SV=1	519	59539	M2XGA0_GALSU		251.62	8.48	4	4	5	5	1.41041e+06	2.49176e+06	2.25096e+06	6.58279e+06	8915659	7512813	3.83551e+06	5011227	5964647	ALL CONDITIONS
M2WVY6_GALSU	Gasu_43260	Pyruvate kinase OS=Galdieria sulphuraria OX=130081 GN=Gasu_43260 PE=3 SV=1	584	64785	M2WVY6_GALSU		251.46	13.18	5	5	5	5	1.66693e+06	1.96192e+06	1527005	40673584	53202832	41114644	49555832	71422424	41901228	ALL CONDITIONS
M2VTE1_GALSU	Gasu_58720	Uncharacterized protein OS=Galdieria sulphuraria OX=130081 GN=Gasu_58720 PE=4 SV=1	502	56521	M2VTE1_GALSU		250.72	11.16	4	4	4	4	8075458	6689905	6185438	320768	272988	383001	1301251	1.91776e+06	1.6908e+06	ALL CONDITIONS
M2XMG1_GALSU	Gasu_13160	Uncharacterized protein OS=Galdieria sulphuraria OX=130081 GN=Gasu_13160 PE=4 SV=1	166	19640	M2XMG1_GALSU		250.2	23.49	3	3	3	3	35757056	58739576	41019284	11944434	10944411	22141412	4753503	5.57119e+06	3.47349e+06	ALL CONDITIONS
M2XWS2_GALSU	Gasu_44150	UDP-N-acetylglucosamine--peptide N-acetylglucosaminyltransferase SPINDLY-lie protein OS=Galdieria sulphuraria OX=130081 GN=Gasu_44150 PE=4 SV=1	1154	130794	M2XWS2_GALSU		250.06	5.2	4	4	4	4				5187357	7278844	2.37645e+06	4727177	6774138	2.71053e+06	ONLY HETERO&MIXO
M2XRJ4_GALSU	Gasu_01990	Chloroplast inner membrane protein Tic11 OS=Galdieria sulphuraria OX=130081 GN=Gasu_01990 PE=4 SV=1	1185	135100	M2XRJ4_GALSU		249.72	4.89	4	4	4	4	17312360	17620260	8860376	4927266	7005659	7.10551e+06	5.07195e+06	6416176	3.39362e+06	ALL CONDITIONS
M2Y8Z9_GALSU	Gasu_04090	DNA helicase OS=Galdieria sulphuraria OX=130081 GN=Gasu_04090 PE=3 SV=1	899	102315	M2Y8Z9_GALSU		249.58	9.34	6	6	6	6				4207916	4702371	973782	12489116	19652640	4726711	ONLY HETERO&MIXO
M2XV13_GALSU	Gasu_49340	40S ribosomal protein S15e OS=Galdieria sulphuraria OX=130081 GN=Gasu_49340 PE=3 SV=1	154	17555	M2XV13_GALSU		249.43	40.26	3	3	4	4	4236620	5555076	5.10521e+06	21892736	29880778	26549122	24133652	37871360	25320076	ALL CONDITIONS
M2Y7R0_GALSU	Gasu_08600	Nascent polypeptide-associated complex subunit beta OS=Galdieria sulphuraria OX=130081 GN=Gasu_08600 PE=3 SV=1	177	19483	M2Y7R0_GALSU		248.97	28.81	4	4	4	4	7.43512e+06	8445355	8709183	21574046	21861160	18780874	16681190	33675188	28042252	ALL CONDITIONS
M2X2B6_GALSU	Gasu_21920	UMP-CMP kinase OS=Galdieria sulphuraria OX=130081 GN=Gasu_21920 PE=3 SV=1	387	44493	M2X2B6_GALSU		248.65	8.53	2	2	3	3	2.03164e+06	3.32515e+06	2.00194e+06	6.65234e+06	8906192	11469291	6104236	10949034	8.12519e+06	ALL CONDITIONS
M2Y9V9_GALSU	Gasu_00410	Uncharacterized protein OS=Galdieria sulphuraria OX=130081 GN=Gasu_00410 PE=4 SV=1	493	56372	M2Y9V9_GALSU		247.43	13.39	5	5	5	5	849718	1.1123e+06	814199	4.23563e+06	5223473	5.29495e+06	6481164	8768456	6.81849e+06	ALL CONDITIONS
M2Y9J5_GALSU	Gasu_03180	Glycerol dehydrogenase OS=Galdieria sulphuraria OX=130081 GN=Gasu_03180 PE=4 SV=1	390	42202	M2Y9J5_GALSU		246.55	10.26	3	3	4	4	30703152	50095272	41494604	3.19442e+06	3.5049e+06	17995254	5326181	8.15057e+06	23230330	ALL CONDITIONS
M2W1H8_GALSU	Gasu_31580	Alanine--glyoxylate transaminase / serine--pyruvate aminotransferase OS=Galdieria sulphuraria OX=130081 GN=Gasu_31580 PE=3 SV=1	401	44946	M2W1H8_GALSU		246.48	13.72	4	2	5	3	9221932	8433714	3.89532e+06	8445079	11810936	4.81921e+06	13391541	8943439	7.41143e+06	ALL CONDITIONS
M2W7K1_GALSU	Gasu_08750	Soluble NSF attachment protein OS=Galdieria sulphuraria OX=130081 GN=Gasu_08750 PE=4 SV=1	306	33627	M2W7K1_GALSU		245.91	15.69	4	4	4	4	9256559	10060146	7.82817e+06	13586731	12010568	22682878	28071208	38024052	34087276	ALL CONDITIONS
M2VTX1_GALSU	Gasu_57700	Peptidylprolyl isomerase OS=Galdieria sulphuraria OX=130081 GN=Gasu_57700 PE=4 SV=1	524	59119	M2VTX1_GALSU		245.66	8.97	4	4	4	4	36477552	27899266	25932156	156518144	163653056	92138320	152290720	149983552	114203344	ALL CONDITIONS
M2Y1Y6_GALSU	Gasu_27510	NADPH2:quinone reductase OS=Galdieria sulphuraria OX=130081 GN=Gasu_27510 PE=4 SV=1	351	37948	M2Y1Y6_GALSU		245.6	14.53	3	3	4	4	7.62353e+06	7.98786e+06	6026945	20029110	30936280	26871374	23035730	36965200	28961388	ALL CONDITIONS
M2XBJ4_GALSU	Gasu_51250	26S proteasome regulatory subunit N5 OS=Galdieria sulphuraria OX=130081 GN=Gasu_51250 PE=4 SV=1	455	52925	M2XBJ4_GALSU		245.19	8.79	5	5	5	5	5.36042e+06	5267620	5888741	25636458	37607184	49886440	34686748	47547288	31460950	ALL CONDITIONS
M2VYJ9_GALSU	Gasu_41950	ABC transporter, iron complex transport, substrate-binding protein OS=Galdieria sulphuraria OX=130081 GN=Gasu_41950 PE=4 SV=1	581	64283	M2VYJ9_GALSU		245.11	9.12	3	3	4	4	267947	641091		8.06606e+06	18890938	17940544	10645692	24795736	17811376	ALL CONDITIONS
M2XUU5_GALSU	Gasu_50000	Arsenite-translocating ATPase, ArsA family OS=Galdieria sulphuraria OX=130081 GN=Gasu_50000 PE=4 SV=1	757	85343	M2XUU5_GALSU		244.57	6.61	5	5	5	5	14617738	14313207	14068508	10900990	12783515	15898796	1.46551e+06	1.71545e+06	3.01877e+06	ALL CONDITIONS
M2XYD7_GALSU	Gasu_38760	Rab family, other OS=Galdieria sulphuraria OX=130081 GN=Gasu_38760 PE=4 SV=1	217	24830	M2XYD7_GALSU		244.55	20.74	4	2	4	2				6362035	13766156	9784387	13132033	15528175	16089810	ONLY HETERO&MIXO
M2Y3I9_GALSU	Gasu_22810	Pyruvate dehydrogenase kinase OS=Galdieria sulphuraria OX=130081 GN=Gasu_22810 PE=4 SV=1	400	45775	M2Y3I9_GALSU		244.4	16.25	4	4	4	4	581865	257103	710214	1.25326e+06	2.46985e+06	1.96245e+06	2112302	1.86185e+06	1.48859e+06	ALL CONDITIONS
M2Y8E6_GALSU	Gasu_08560	Citrate lyase subunit beta OS=Galdieria sulphuraria OX=130081 GN=Gasu_08560 PE=4 SV=1	301	33253	M2Y8E6_GALSU		244.39	13.95	3	3	4	4	8444035	9739157	7969344	2915094		1.87993e+06	10482722	10929725	11176470	ALL CONDITIONS
M2WVJ3_GALSU	Gasu_44960	Tyrosinase OS=Galdieria sulphuraria OX=130081 GN=Gasu_44960 PE=4 SV=1	444	51042	M2WVJ3_GALSU		243.48	17.57	5	5	5	5	331702	778947	380088	809960	5.32785e+06	1.47539e+06	3.27833e+06	5.06647e+06	2070527	ALL CONDITIONS
M2X5X3_GALSU	Gasu_09410	Branched-chain-amino-acid aminotransferase OS=Galdieria sulphuraria OX=130081 GN=Gasu_09410 PE=3 SV=1	409	45736	M2X5X3_GALSU		243.35	16.63	4	4	4	4	2.91086e+06	5689414	6.05087e+06	22658698	34697880	34020880	28845224	34860444	36389800	ALL CONDITIONS
M2YA65_GALSU	Gasu_01310	Uncharacterized protein OS=Galdieria sulphuraria OX=130081 GN=Gasu_01310 PE=4 SV=1	728	85370	M2YA65_GALSU		243.35	7.14	4	4	4	4	40248976	41618688	35084076	37332384	43059460	67914664	42586360	60213008	52962592	ALL CONDITIONS
M2XUZ4_GALSU	Gasu_52100	Uncharacterized protein OS=Galdieria sulphuraria OX=130081 GN=Gasu_52100 PE=4 SV=1	938	106266	M2XUZ4_GALSU		242.97	6.08	4	4	4	4	1.82566e+06	2.14222e+06		8773710	11064273	12365956	7.08348e+06	11150592	8985313	ALL CONDITIONS
M2Y1F2_GALSU	Gasu_30800	Ubiquitin-protein ligase E3 (Fragment) OS=Galdieria sulphuraria OX=130081 GN=Gasu_30800 PE=4 SV=1	1392	157054	M2Y1F2_GALSU		242.95	6.03	6	6	6	6	1485352	1.58078e+06		4550709	4.55841e+06	2.81624e+06	6475096	5186266	7155748	ALL CONDITIONS
M2VS56_GALSU	Gasu_64030	Uncharacterized protein OS=Galdieria sulphuraria OX=130081 GN=Gasu_64030 PE=4 SV=1	258	29440	M2VS56_GALSU; M2XDS2_GALSU		241.93	11.24	3	3	3	3	7013278	14346012	11522641	16764700	21744402	18806688	16661994	22958610	13206032	ALL CONDITIONS
M2X5A8_GALSU	Gasu_10570	DNA gyrase subunit A OS=Galdieria sulphuraria OX=130081 GN=Gasu_10570 PE=4 SV=1	911	103342	M2X5A8_GALSU		241.87	8.01	6	6	6	6	4.90434e+06	6.17736e+06	3694370	12635887	15669052	14054514	7.65844e+06	12187077	8969408	ALL CONDITIONS
M2W722_GALSU	Gasu_12810	Coatomer subunit delta OS=Galdieria sulphuraria OX=130081 GN=Gasu_12810 PE=3 SV=1	544	60464	M2W722_GALSU		240.06	7.9	4	4	4	4	13224192	11415776	11739908	23161376	27086884	21296468	18986380	25525956	19725156	ALL CONDITIONS
M2XVH6_GALSU	Gasu_49970	Uncharacterized protein OS=Galdieria sulphuraria OX=130081 GN=Gasu_49970 PE=4 SV=1	317	35826	M2XVH6_GALSU		239.33	13.88	4	4	5	5	6.74434e+06	7058532	5.49666e+06	23301174	28098620	28276582	29138876	40899696	42294604	ALL CONDITIONS
M2VX46_GALSU	Gasu_46480	60S ribosomal protein L18e OS=Galdieria sulphuraria OX=130081 GN=Gasu_46480 PE=4 SV=1	190	21911	M2VX46_GALSU		238.96	25.79	4	4	4	4	55119340	60335068	54590512	165207360	235943552	216959072	104912080	154555328	101630064	ALL CONDITIONS
M2XUZ5_GALSU	Gasu_49150	Uncharacterized protein OS=Galdieria sulphuraria OX=130081 GN=Gasu_49150 PE=4 SV=1	332	38026	M2XUZ5_GALSU		237.99	12.05	3	3	3	3	12467006	16762616	14743520	30218392	40922704	41038776	36186700	45109888	43155444	ALL CONDITIONS
M2Y980_GALSU	Gasu_04910	3-hydroxyisobutyrate dehydrogenase OS=Galdieria sulphuraria OX=130081 GN=Gasu_04910 PE=3 SV=1	333	36419	M2Y980_GALSU		236.76	16.22	3	3	3	3	3592924	3792819	2.86772e+06	4448608	7026607	9506412	7023351	10780856	11116854	ALL CONDITIONS
M2XMQ9_GALSU	Gasu_14290	DNA topoisomerase I OS=Galdieria sulphuraria OX=130081 GN=Gasu_14290 PE=3 SV=1	780	90413	M2XMQ9_GALSU		236.51	4.87	3	3	3	3	740368	1.16149e+06		4.61546e+06	5921229	8225746			1.1599e+06	ALL CONDITIONS
M2XVT1_GALSU	Gasu_49770	Nascent polypeptide-associated complex subunit alpha OS=Galdieria sulphuraria OX=130081 GN=Gasu_49770 PE=4 SV=1	215	23705	M2XVT1_GALSU		236.22	20.47	3	3	3	3	20338844	24549430	18503988	48282504	66229440	85074392	50381944	65121148	54498672	ALL CONDITIONS
M2X3T4_GALSU	Gasu_15890	Bromodomain-containing protein 3 OS=Galdieria sulphuraria OX=130081 GN=Gasu_15890 PE=4 SV=1	829	91585	M2X3T4_GALSU		235.05	10.37	6	6	6	6				6875545	8731001	9567175	6.19057e+06	8278086	7496045	ONLY HETERO&MIXO
M2X9B3_GALSU	Gasu_59640	Histone H3 OS=Galdieria sulphuraria OX=130081 GN=Gasu_59640 PE=3 SV=1	136	15400	M2X9B3_GALSU	M2VSS2_GALSU	233.8	36.76	3	3	3	3	195132880	138322048	207486096	157101312	158940960	110880688	40193756	80018944	94039520	ALL CONDITIONS
M2Y6Q7_GALSU	Gasu_11010	Splicing factor 3A subunit 3 isoform 1 OS=Galdieria sulphuraria OX=130081 GN=Gasu_11010 PE=4 SV=1	504	59125	M2Y6Q7_GALSU; M2Y7A7_GALSU		233.8	11.71	5	5	5	5	1.67576e+06	1.93593e+06	1.08601e+06	3.17569e+06	3.71697e+06	5342696	9520742	14001526	4866617	ALL CONDITIONS
M2WA06_GALSU	Gasu_01010	Acetyl-coenzyme A synthetase OS=Galdieria sulphuraria OX=130081 GN=Gasu_01010 PE=3 SV=1	702	78952	M2WA06_GALSU		232.89	9.97	5	5	5	5	7.70572e+06	10291218	7.21834e+06	471000	684970	17585220	1.77245e+06		16347210	ALL CONDITIONS
M2X5J5_GALSU	Gasu_11350	Ubiquitin carboxyl-terminal hydrolase 4/11/15 OS=Galdieria sulphuraria OX=130081 GN=Gasu_11350 PE=3 SV=1	1022	115967	M2X5J5_GALSU		232.6	6.75	5	5	5	5		551691	301795	7.89245e+06	8244887	7.9339e+06	5827413	8563294	4.90158e+06	ALL CONDITIONS
M2XUA0_GALSU	Gasu_54400	Translation initiation factor eIF-2 alpha subunit OS=Galdieria sulphuraria OX=130081 GN=Gasu_54400 PE=4 SV=1	311	36687	M2XUA0_GALSU		231.78	18.65	5	5	5	5				12957200	17190882	19025508	14650528	19989090	14118475	ONLY HETERO&MIXO
M2XLD3_GALSU	Gasu_17400	O-methyltransferase OS=Galdieria sulphuraria OX=130081 GN=Gasu_17400 PE=4 SV=1	359	40936	M2XLD3_GALSU		231.52	7.8	2	2	3	3	7.15458e+06	7.95293e+06	7974274	5839940	8.21224e+06	8359611	7.45116e+06	11115897	9338917	ALL CONDITIONS
M2XWA9_GALSU	Gasu_45570	Alcohol dehydrogenase OS=Galdieria sulphuraria OX=130081 GN=Gasu_45570 PE=3 SV=1	341	36256	M2XWA9_GALSU		231.45	8.8	4	4	4	4	7541293	7.98263e+06	4582014	1.45214e+06	3.49161e+06	17613344	5.15341e+06	5.58764e+06	20771734	ALL CONDITIONS
M2XCD0_GALSU	Gasu_48770	Ubiquitin-activating enzyme E1 C OS=Galdieria sulphuraria OX=130081 GN=Gasu_48770 PE=4 SV=1	438	48874	M2XCD0_GALSU		231.34	12.56	4	4	4	4	525945			4.05564e+06	5491595	5.2331e+06	4258207	6713036	3362006	ALL CONDITIONS
M2XS63_GALSU	Gasu_61010	Dihydrolipoamide acetyltransferase OS=Galdieria sulphuraria OX=130081 GN=Gasu_61010 PE=4 SV=1	260	28762	M2XS63_GALSU		230.7	11.15	2	1	4	3		1.57602e+06			2.4937e+06	4790025		2363672	3.70848e+06	ALL CONDITIONS
M2XLV0_GALSU	Gasu_16600	GTP-binding protein, putative OS=Galdieria sulphuraria OX=130081 GN=Gasu_16600 PE=4 SV=1	369	40809	M2XLV0_GALSU		230.54	16.8	5	5	5	5	740563	701453	722944	10732201	12492302	11619776	9772097	12546742	9177832	ALL CONDITIONS
M2WVW0_GALSU	Gasu_42990	60S ribosomal protein L14e OS=Galdieria sulphuraria OX=130081 GN=Gasu_42990 PE=4 SV=1	134	15474	M2WVW0_GALSU		230.02	25.37	3	3	3	3	49682456	49522664	46889444	185597344	222292016	186186096	171523328	251988080	196111408	ALL CONDITIONS
D4NY64_GALSU	psb27	Chloroplast photosystem II Z-like OS=Galdieria sulphuraria OX=130081 GN=psb27 PE=3 SV=1	118	13737	D4NY64_GALSU; M2XG22_GALSU		229.85	40.68	4	4	4	4	4630577	2.9905e+06	4.24859e+06	3549221	2.21886e+06	7388410				ONLY PHOTO&MIXO
M2XIM0_GALSU	Gasu_27270	Electron carrier/ oxidoreductase OS=Galdieria sulphuraria OX=130081 GN=Gasu_27270 PE=4 SV=1	329	37362	M2XIM0_GALSU		229.36	10.64	3	3	4	4	3.50754e+06	4281162	4092025	3.92717e+06	5334261	18470300	11211416	12603671	35255052	ALL CONDITIONS
M2Y3E6_GALSU	Gasu_21710	D-arabinono-1,4-lactone oxidase OS=Galdieria sulphuraria OX=130081 GN=Gasu_21710 PE=4 SV=1	495	57376	M2Y3E6_GALSU		228.85	9.7	4	4	4	4	929078	1.5504e+06	3.0252e+06	5107609	7926350	7920010	2.98575e+06	7237162	8129885	ALL CONDITIONS
M2VYP3_GALSU	Gasu_41040	Fumarylacetoacetase OS=Galdieria sulphuraria OX=130081 GN=Gasu_41040 PE=3 SV=1	424	47493	M2VYP3_GALSU		228.21	15.33	5	5	5	5	4.07107e+06	3.87093e+06	3.60363e+06	20556792	32032096	32149284	29265188	22158530	22471412	ALL CONDITIONS
M2X298_GALSU	Gasu_21730	3-hydroxyisobutyryl-CoA hydrolase, mitochondrial OS=Galdieria sulphuraria OX=130081 GN=Gasu_21730 PE=3 SV=1	394	43852	M2X298_GALSU		228.01	16.24	4	4	4	4	12550580	10666382	10172899	12900190	24915850	29345418	6176536	9273320	8992979	ALL CONDITIONS
M2XGP9_GALSU	Gasu_34370	Metalloendopeptidase OS=Galdieria sulphuraria OX=130081 GN=Gasu_34370 PE=4 SV=1	1057	120239	M2XGP9_GALSU		227.87	4.73	4	4	4	4	1.56053e+06	2.76375e+06	1.33182e+06	3.11134e+06	3.91941e+06	2.20231e+06	2093922	7.10516e+06	1.94485e+06	ALL CONDITIONS
M2XFS4_GALSU	Gasu_37510	Uncharacterized protein OS=Galdieria sulphuraria OX=130081 GN=Gasu_37510 PE=4 SV=1	194	21208	M2XFS4_GALSU		227.86	13.92	3	3	4	4	10728715	15405909	11173997	48482812	62256192	77635432	78719624	102979888	129845952	ALL CONDITIONS
M2W355_GALSU	Gasu_25100	Eukaryotic translation initiation factor 3 subunit K OS=Galdieria sulphuraria OX=130081 GN=Gasu_25100 PE=3 SV=1	217	24810	M2W355_GALSU		227.55	18.89	4	4	5	5	1.96732e+06	2.81622e+06	2298911	12818877	14209196	16626380		5.52432e+06	3915715	ALL CONDITIONS
M2XAQ5_GALSU	Gasu_54210	Fructose-1,6-bisphosphatase I OS=Galdieria sulphuraria OX=130081 GN=Gasu_54210 PE=3 SV=1	414	45854	M2XAQ5_GALSU		227.11	11.84	3	3	4	4	187914	365139		8807340	9219257	14122021				ONLY PHOTO&MIXO
M2WYF4_GALSU	Gasu_34810	Uncharacterized protein OS=Galdieria sulphuraria OX=130081 GN=Gasu_34810 PE=4 SV=1	176	19498	M2WYF4_GALSU		227.02	19.89	4	4	4	4	277491904	343836032	246363200	144956032	135589552	240402144	28141744	31993854	29591628	ALL CONDITIONS
M2WA29_GALSU	Gasu_01190	Protein disulfide isomerase OS=Galdieria sulphuraria OX=130081 GN=Gasu_01190 PE=4 SV=1	349	39065	M2WA29_GALSU		226.87	9.17	3	3	3	3	99756368	61507428	55934480	124377528	156440480	189012272	165748912	166764208	182153472	ALL CONDITIONS
M2XJ42_GALSU	Gasu_25080	Kinesin family member isoform 1 OS=Galdieria sulphuraria OX=130081 GN=Gasu_25080 PE=3 SV=1	1068	122064	M2XJ42_GALSU; M2Y2E1_GALSU		226.76	4.12	3	3	3	3				870796	963177	373339	3.06581e+06	5.45704e+06	960529	ONLY HETERO&MIXO
M2XZW5_GALSU	Gasu_33750	Indole-3-glycerol phosphate synthase OS=Galdieria sulphuraria OX=130081 GN=Gasu_33750 PE=4 SV=1	401	43947	M2XZW5_GALSU		226.72	10.47	4	4	4	4	9577222	11022617	8893142	10478421	11526414	12428538		3241520	409197	ALL CONDITIONS
M2XT43_GALSU	Gasu_56120	PBS lyase HEAT domain protein repeat-containing protein OS=Galdieria sulphuraria OX=130081 GN=Gasu_56120 PE=4 SV=1	249	27810	M2XT43_GALSU		225.96	17.67	4	4	4	4	12640321	19538898	15229993	9710996	8784201	13709236	2.91987e+06	7.442e+06	6883377	ALL CONDITIONS
M2Y272_GALSU	Gasu_26520	Protein transport protein Sec24-like protein isoform 1 OS=Galdieria sulphuraria OX=130081 GN=Gasu_26520 PE=4 SV=1	1119	122152	M2Y272_GALSU; M2Y2M5_GALSU		225.86	6.43	5	5	5	5	2699382	3.7821e+06	1.75121e+06	10644466	14075276	12410576	13649109	23956862	15630640	ALL CONDITIONS
D4NY63_GALSU	psbU	Chloroplast photosystem II U OS=Galdieria sulphuraria OX=130081 GN=psbU PE=4 SV=1	174	19594	D4NY63_GALSU		225.41	21.26	4	4	4	4	289103616	305828256	241170016	89829968	91987224	210608064	8828742	9148996	9889043	ALL CONDITIONS
M2XPC2_GALSU	Gasu_07880	Small nuclear ribonucleoprotein G OS=Galdieria sulphuraria OX=130081 GN=Gasu_07880 PE=3 SV=1	76	8671	M2XPC2_GALSU		224.99	56.58	3	3	3	3	429349	459587	419953	9131547	9180831	13566587	11095547	16483930	11808037	ALL CONDITIONS
M2WRE7_GALSU	Gasu_59880	Heat shock protein OS=Galdieria sulphuraria OX=130081 GN=Gasu_59880 PE=3 SV=1	157	17994	M2WRE7_GALSU		224.71	22.93	4	4	4	4	778988	1.66585e+06	415664	14948510	18902890	65640760	53563968	19663138	192838496	ALL CONDITIONS
M2Y7B2_GALSU	Gasu_09880	2-isopropylmalate synthase OS=Galdieria sulphuraria OX=130081 GN=Gasu_09880 PE=3 SV=1	650	72665	M2Y7B2_GALSU		224.58	11.23	5	5	5	5				85737304	108076912	92448784	11777912	13452658	9319630	ONLY HETERO&MIXO
M2W7W9_GALSU	Gasu_09910	Emp24/gp25L/p24 family protein OS=Galdieria sulphuraria OX=130081 GN=Gasu_09910 PE=3 SV=1	234	26627	M2W7W9_GALSU		223.94	12.39	3	3	4	4	3026689	3.30779e+06	3.13607e+06		6541638	9435034	4.21412e+06	6.5097e+06	5953049	ALL CONDITIONS
M2XQS6_GALSU	Gasu_03620	ADP-ribosylation factor isoform 2 OS=Galdieria sulphuraria OX=130081 GN=Gasu_03620 PE=3 SV=1	185	20976	M2XQS6_GALSU; M2Y926_GALSU		223.13	22.7	4	4	4	4	475578	794420	503894	12516371	15877100	22348998	3561819	5.6133e+06	6178740	ALL CONDITIONS
M2YAG2_GALSU	Gasu_02100	Long-chain acyl-CoA synthetase OS=Galdieria sulphuraria OX=130081 GN=Gasu_02100 PE=4 SV=1	553	60917	M2YAG2_GALSU		223.11	8.14	3	3	3	3	407055	458115	382418	632287	4883270	5248078	3.03235e+06	12563894	16738337	ALL CONDITIONS
M2X7B7_GALSU	Gasu_04780	V-type proton ATPase subunit OS=Galdieria sulphuraria OX=130081 GN=Gasu_04780 PE=3 SV=1	351	40220	M2X7B7_GALSU		222.61	15.38	4	4	4	4	3.96064e+06	3.69596e+06	3.4602e+06	8388666	12001451	10102820	11679566	16549143	10290257	ALL CONDITIONS
M2Y1D9_GALSU	Gasu_29560	Bifunctional 3,4-dihydroxy 2-butanone 4-phosphate synthase \ GTP cyclohydrolase II OS=Galdieria sulphuraria OX=130081 GN=Gasu_29560 PE=3 SV=1	552	60826	M2Y1D9_GALSU		222.27	10.69	6	6	6	6				15639606	18422462	904166	5793293	9853817	466309	ONLY HETERO&MIXO
M2XPD5_GALSU	Gasu_08020	NAD-dependent epimerase/dehydratase OS=Galdieria sulphuraria OX=130081 GN=Gasu_08020 PE=4 SV=1	378	43356	M2XPD5_GALSU		220.69	15.08	4	4	4	4	50635272	63450936	51906924	10792678	11039665	29876058	2.06693e+06	4.03569e+06	2.32344e+06	ALL CONDITIONS
M2Y2S4_GALSU	Gasu_23970	NADH:ubiquinone oxidoreductase complex I intermediate-associated protein 30 OS=Galdieria sulphuraria OX=130081 GN=Gasu_23970 PE=4 SV=1	512	58074	M2Y2S4_GALSU		220.47	8.59	4	4	5	5	27612056	35641312	22324424	25152176	39509336	56004664	27013356	38460960	29940372	ALL CONDITIONS
M2X049_GALSU	Gasu_29260	Molecular chaperone DnaJ OS=Galdieria sulphuraria OX=130081 GN=Gasu_29260 PE=4 SV=1	341	37727	M2X049_GALSU		219.93	10.56	4	4	4	4				4091405	5683902	5470497	5741201	9021149	7018645	ONLY HETERO&MIXO
M2XCT8_GALSU	Gasu_47580	Peptide alpha-N-acetyltransferase OS=Galdieria sulphuraria OX=130081 GN=Gasu_47580 PE=4 SV=1	930	108070	M2XCT8_GALSU		219.86	6.02	5	5	5	5	6966464	10030806	5329579	19477188	14871945	11764120	11437868	15099456	11042337	ALL CONDITIONS
M2VZS3_GALSU	Gasu_37260	Threonine 3-dehydrogenase OS=Galdieria sulphuraria OX=130081 GN=Gasu_37260 PE=3 SV=1	417	45791	M2VZS3_GALSU		219.74	17.99	5	5	5	5				8009969	12373934	17953670	18206958	25308620	21534132	ONLY HETERO&MIXO
A0A075W2Q2_GALSU	apcF	Allophycocyanin beta 18 subunit OS=Galdieria sulphuraria OX=130081 GN=apcF PE=3 SV=1	163	18873	A0A075W2Q2_GALSU	M2XYD0_GALSU	219.68	42.33	4	3	4	3	206678608	205302720	168314048	75683192	59918136	116873136	31727860	42841844	18815456	ALL CONDITIONS
M2XY74_GALSU	Gasu_40900	Uncharacterized protein OS=Galdieria sulphuraria OX=130081 GN=Gasu_40900 PE=3 SV=1	312	35951	M2XY74_GALSU		219.28	14.1	3	3	4	4	9278286	9664182	8678988	79807928	95114408	82075968	23619580	31359678	25003238	ALL CONDITIONS
M2W8F9_GALSU	Gasu_05800	Transmembrane 9 superfamily member OS=Galdieria sulphuraria OX=130081 GN=Gasu_05800 PE=3 SV=1	627	71646	M2W8F9_GALSU		217.98	7.97	4	3	5	3				1.58711e+06	5763175		8025246	2.50531e+06	6247430	ONLY HETERO&MIXO
M2WSK6_GALSU	Gasu_55220	Bifunctional 6-phosphofructo-2-kinase / fructose-2,6-bisphosphatase OS=Galdieria sulphuraria OX=130081 GN=Gasu_55220 PE=4 SV=1	473	54826	M2WSK6_GALSU	M2XWT8_GALSU	217.63	12.68	5	5	5	5	7917886	7744048	6846133	1.83616e+06	3.10718e+06	6583687	2.37225e+06	3.04898e+06	2.97041e+06	ALL CONDITIONS
M2XVH8_GALSU	Gasu_48070	H3/H4 histone acetyltransferase OS=Galdieria sulphuraria OX=130081 GN=Gasu_48070 PE=4 SV=1	425	48200	M2XVH8_GALSU		217.55	10.82	4	4	5	5	5988810	7488526	7170546	1.34183e+06	4.12926e+06	3290907	5776291	8.14939e+06	8082760	ALL CONDITIONS
M2WX88_GALSU	Gasu_38530	Vacuolar protein sorting-associated protein 45 OS=Galdieria sulphuraria OX=130081 GN=Gasu_38530 PE=3 SV=1	573	65510	M2WX88_GALSU		217.46	7.16	4	4	4	4	1.07867e+06	1.49512e+06	1.11473e+06	1.44155e+06	1557237	1.27445e+06	3.67381e+06	11258385	8771085	ALL CONDITIONS
M2X6L2_GALSU	Gasu_05690	Long-chain acyl-CoA synthetase OS=Galdieria sulphuraria OX=130081 GN=Gasu_05690 PE=4 SV=1	542	60014	M2X6L2_GALSU		216.68	11.44	5	3	5	3	2.57996e+06	2.83692e+06	2.46289e+06	2.05467e+06	3.1811e+06	3409973	10767243	12427835	18307340	ALL CONDITIONS
M2XWX2_GALSU	Gasu_45810	Chloroplast 3-oxoacyl-[acyl-carrier protein] reductase orecursor OS=Galdieria sulphuraria OX=130081 GN=Gasu_45810 PE=3 SV=1	249	27302	M2XWX2_GALSU		216.28	18.07	3	3	3	3	10899407	16754910	11851450	26774940	35784140	42924808	38237168	50149724	56718472	ALL CONDITIONS
M2WVK3_GALSU	Gasu_45050	Lysine--tRNA ligase OS=Galdieria sulphuraria OX=130081 GN=Gasu_45050 PE=3 SV=1	587	67198	M2WVK3_GALSU		216.13	9.88	5	5	5	5	5.18245e+06	7273244	5.19931e+06	30049874	37534324	29619376	34662196	60596420	36926976	ALL CONDITIONS
M2Y4Q4_GALSU	Gasu_18450	Eukaryotic translation initiation factor 3 subunit I OS=Galdieria sulphuraria OX=130081 GN=Gasu_18450 PE=3 SV=1	324	35832	M2Y4Q4_GALSU		214.91	20.37	3	3	3	3				9047786	12479420	10490685	18057592	24884248	17440296	ONLY HETERO&MIXO
M2Y6W7_GALSU	Gasu_11510	Protease IV OS=Galdieria sulphuraria OX=130081 GN=Gasu_11510 PE=4 SV=1	701	78743	M2Y6W7_GALSU		214.49	6.7	4	4	4	4	3.49233e+06	4304409	2.92639e+06	13749458	18522194	17824830	2546172	6200565	2.30942e+06	ALL CONDITIONS
M2XY28_GALSU	Gasu_41780	ABC transporter, ATP-binding & transmembrane domain OS=Galdieria sulphuraria OX=130081 GN=Gasu_41780 PE=4 SV=1	792	89215	M2XY28_GALSU		214.26	6.82	4	4	4	4				8.25293e+06	15728729	5.00669e+06				ONLY MIXOTROPHY
M2W6Y0_GALSU	Gasu_12380	Pyrroline-5-carboxylate reductase OS=Galdieria sulphuraria OX=130081 GN=Gasu_12380 PE=3 SV=1	273	28787	M2W6Y0_GALSU		213.3	12.82	2	2	2	2	29083738	37574736	30449252	54914344	72951728	88486096	68607520	91502960	69996552	ALL CONDITIONS
M2X6U1_GALSU	Gasu_06390	Phenylalanyl-tRNA synthetase alpha chain OS=Galdieria sulphuraria OX=130081 GN=Gasu_06390 PE=4 SV=1	434	50720	M2X6U1_GALSU		213.04	10.6	4	4	4	4	8833413	10554228	9664262	11709741	14116883	12255432	9708629	17092542	11243222	ALL CONDITIONS
M2X2L0_GALSU	Gasu_20800	Asparaginyl-tRNA synthetase isoform 2 OS=Galdieria sulphuraria OX=130081 GN=Gasu_20800 PE=4 SV=1	532	62136	M2X2L0_GALSU	M2Y461_GALSU	211.7	8.27	5	5	5	5	1.74748e+06	2.44272e+06	2.10976e+06	27880048	39728500	36153156	33581944	45625376	34316800	ALL CONDITIONS
M2XWZ6_GALSU	Gasu_45950	Proline dehydrogenase OS=Galdieria sulphuraria OX=130081 GN=Gasu_45950 PE=3 SV=1	479	54720	M2XWZ6_GALSU		211.68	10.23	4	4	4	4	2.7688e+06	1.9479e+06	2.35954e+06	11852274	18344616	13844697	15076947	28520670	24155358	ALL CONDITIONS
M2W5M5_GALSU	Gasu_15900	H+-translocating PPase (Vacuolar) OS=Galdieria sulphuraria OX=130081 GN=Gasu_15900 PE=3 SV=1	816	86843	M2W5M5_GALSU		211.5	7.11	4	4	4	4				11154640	13922214	10676440	9695815	10063503	10104049	ONLY HETERO&MIXO
M2X936_GALSU	Gasu_60560	Threonyl-tRNA synthetase OS=Galdieria sulphuraria OX=130081 GN=Gasu_60560 PE=3 SV=1	674	78795	M2X936_GALSU		211.33	7.86	4	4	4	4	6994439	8979671	7289907	11786502	12754170	18345548				ONLY PHOTO&MIXO
M2XZZ6_GALSU	Gasu_33620	Myo-inositol 2-dehydrogenase OS=Galdieria sulphuraria OX=130081 GN=Gasu_33620 PE=4 SV=1	355	39095	M2XZZ6_GALSU		210.88	10.14	3	3	5	5				12467411	25978528	28884238	15402756	24282558	21657204	ONLY HETERO&MIXO
M2XD56_GALSU	Gasu_45460	Tryptophanyl-tRNA synthetase OS=Galdieria sulphuraria OX=130081 GN=Gasu_45460 PE=3 SV=1	349	39924	M2XD56_GALSU		210.71	15.19	4	4	4	4				22368064	32178392	34357132	25148264	35397072	24573080	ONLY HETERO&MIXO
M2XVP6_GALSU	Gasu_49350	Small GTP-binding protein of Ras family OS=Galdieria sulphuraria OX=130081 GN=Gasu_49350 PE=4 SV=1	204	22434	M2XVP6_GALSU		210.63	24.51	3	3	3	3	2.34209e+06	3.21901e+06	2079014	6601008	8993576	10481066	3.93054e+06	5273495	14570176	ALL CONDITIONS
M2WT67_GALSU	Gasu_53110	Bifunctional methylenetetrahydrofolate dehydrogenase/methenyltetrahydrofolate cyclohydrolase OS=Galdieria sulphuraria OX=130081 GN=Gasu_53110 PE=3 SV=1	354	39507	M2WT67_GALSU		210.28	12.43	3	3	4	4	9220897	8117570	4797540	23272118	31742492	33650096	32741196	43531352	29253348	ALL CONDITIONS
M2XVC7_GALSU	Gasu_50700	Translation initiation factor eIF-3 subunit 5 OS=Galdieria sulphuraria OX=130081 GN=Gasu_50700 PE=3 SV=1	292	32755	M2XVC7_GALSU		209.76	16.44	5	5	6	6				18845358	21782880	20707220	45811832	61564852	39371600	ONLY HETERO&MIXO
M2Y0Q4_GALSU	Gasu_31460	Selenium-binding protein OS=Galdieria sulphuraria OX=130081 GN=Gasu_31460 PE=4 SV=1	451	51273	M2Y0Q4_GALSU		209.17	10.2	3	3	3	3	1.64117e+06	2.69237e+06	1.70361e+06	1.76254e+06	3.1784e+06	8026789	2.48951e+06	3408604	4.83211e+06	ALL CONDITIONS
M2W581_GALSU	Gasu_16800	Dolichyl-phosphate-mannose-protein mannosyltransferase OS=Galdieria sulphuraria OX=130081 GN=Gasu_16800 PE=4 SV=1	515	59342	M2W581_GALSU	M2X7H8_GALSU	209.05	8.54	4	4	4	4	5.88202e+06	9326986	8115199	24950200	38544144	38810892	28744000	36126972	24120774	ALL CONDITIONS
M2Y0K8_GALSU	Gasu_31740	Mitochondrial protein translocase, MPT family OS=Galdieria sulphuraria OX=130081 GN=Gasu_31740 PE=4 SV=1	83	9162	M2Y0K8_GALSU		209.03	57.83	3	3	3	3	1.65981e+06	2.03639e+06	1.66231e+06	6645227	8536790	8575160	3.14443e+06	10227356	10522641	ALL CONDITIONS
M2XXX9_GALSU	petF	Ferredoxin OS=Galdieria sulphuraria OX=130081 GN=petF PE=3 SV=1	99	10840	M2XXX9_GALSU		208.65	58.59	3	3	3	3	8.1162e+06		11511386				593112		625335	ONLY PHOTO&HETERO
A0A075W2R1_GALSU	psaE	Photosystem I subunit IV OS=Galdieria sulphuraria OX=130081 GN=psaE PE=4 SV=1	75	8591	A0A075W2R1_GALSU; E3UIU4_GALSU		208.18	22.67	2	2	2	2	12120852	16342827	10185140	5.88369e+06	8.03698e+06	10215742	3.52021e+06	5475642	4.02988e+06	ALL CONDITIONS
M2Y376_GALSU	Gasu_23000	Sestrin OS=Galdieria sulphuraria OX=130081 GN=Gasu_23000 PE=4 SV=1	518	60168	M2Y376_GALSU		207.92	9.85	5	5	5	5	3371303	4.00392e+06	3516609	1688556	2312285	2.50682e+06	8061162	8725571	9714873	ALL CONDITIONS
M2WRJ7_GALSU	Gasu_59220	Proteasome family protein isoform 1 OS=Galdieria sulphuraria OX=130081 GN=Gasu_59220 PE=4 SV=1	361	41382	M2WRJ7_GALSU; M2XSP8_GALSU		207.34	9.14	2	2	2	2	1.72204e+06	2369746	2.17724e+06	12877422	13358100	14301874	10205493	14341809	11823226	ALL CONDITIONS
M2XAQ1_GALSU	Gasu_54160	Phosphoglycolate phosphatase OS=Galdieria sulphuraria OX=130081 GN=Gasu_54160 PE=4 SV=1	248	27108	M2XAQ1_GALSU		207.22	28.63	5	5	5	5	25834514	32236662	24704934	5959274	9699749	13844380	6.20083e+06	7486070	6492749	ALL CONDITIONS
M2XRI3_GALSU	Gasu_60820	Sedoheptulose-1,7-bisphosphatase, chloroplast OS=Galdieria sulphuraria OX=130081 GN=Gasu_60820 PE=3 SV=1	312	34245	M2XRI3_GALSU		206.59	16.35	4	3	4	3	4948018	6.27254e+06	5.65698e+06	7182880	11214350	10593362	9084688	11633414	11703617	ALL CONDITIONS
M2W9S0_GALSU	Gasu_00280	60S ribosomal protein L32 OS=Galdieria sulphuraria OX=130081 GN=Gasu_00280 PE=4 SV=1	133	15776	M2W9S0_GALSU		206.28	17.29	3	3	4	4	2.22509e+06	3738527	3.13345e+06	11387422	16901806	20253822	12011599	22264002	22339330	ALL CONDITIONS
M2WV09_GALSU	Gasu_46250	Splicing factor 3A subunit 1 OS=Galdieria sulphuraria OX=130081 GN=Gasu_46250 PE=4 SV=1	592	67992	M2WV09_GALSU		206.23	7.26	3	3	4	4	2784519	3.16217e+06	704800	2.73383e+06	2.97605e+06	771534	5685716	7.51502e+06	5516846	ALL CONDITIONS
M2Y5Z4_GALSU	Gasu_13620	Heat shock protein OS=Galdieria sulphuraria OX=130081 GN=Gasu_13620 PE=3 SV=1	198	23026	M2Y5Z4_GALSU		206.17	16.67	4	4	4	4	37886248	29468580	23852616	24736288	21032878	62695972	55513080	35037540	165695072	ALL CONDITIONS
M2XX20_GALSU	Gasu_44700	Glycerol-3-phosphate dehydrogenase (NAD+) OS=Galdieria sulphuraria OX=130081 GN=Gasu_44700 PE=4 SV=1	173	19194	M2XX20_GALSU		205.87	26.59	3	1	3	1				3.33708e+06	3.39935e+06	2.60595e+06	4.0317e+06	4894259	3.36839e+06	ONLY HETERO&MIXO
A0A075W282_GALSU	petB	Cytochrome b6 OS=Galdieria sulphuraria OX=130081 GN=petB PE=3 SV=1	215	24273	A0A075W282_GALSU	M2XYD8_GALSU	204.3	20.47	4	4	4	4	126454816	159453024	116373848	59362112	64786952	112067208	30589452	42633308	29257318	ALL CONDITIONS
M2X817_GALSU	Gasu_00670	NADH dehydrogenase (Ubiquinone) 1 alpha subcomplex 8 isoform 2 OS=Galdieria sulphuraria OX=130081 GN=Gasu_00670 PE=4 SV=1	128	14391	M2X817_GALSU; M2Y9Z0_GALSU		204.23	24.22	3	3	3	3	1.32021e+06	4772079	3.74442e+06	14179317	18509806	19664034	13966296	23222486	20336036	ALL CONDITIONS
M2VWL5_GALSU	Gasu_47860	Phosphomannomutase OS=Galdieria sulphuraria OX=130081 GN=Gasu_47860 PE=3 SV=1	251	29017	M2VWL5_GALSU		203.96	14.34	4	4	4	4	14187570	18899722	14773579	24210662	31909196	35072464	25231282	41717856	32027822	ALL CONDITIONS
M2W1K3_GALSU	Gasu_29880	ABC transporter, subfamily B, ATP-binding & transmembrane domain isoform 1 OS=Galdieria sulphuraria OX=130081 GN=Gasu_29880 PE=4 SV=1	688	77028	M2W1K3_GALSU; M2WZN5_GALSU		203.9	7.12	3	3	3	3				3.80692e+06	4.48604e+06	731827	5300236	7161653	5.24154e+06	ONLY HETERO&MIXO
M2XYM1_GALSU	Gasu_39510	Aspartate aminotransferase OS=Galdieria sulphuraria OX=130081 GN=Gasu_39510 PE=4 SV=1	469	51708	M2XYM1_GALSU		203.29	11.73	4	4	4	4	1.33246e+06	583975	681575	2.78804e+06	3453560	2.94784e+06	10643250	11398622	10442611	ALL CONDITIONS
M2VY06_GALSU	Gasu_43510	Peptide-methionine (S)-S-oxide reductase OS=Galdieria sulphuraria OX=130081 GN=Gasu_43510 PE=3 SV=1	221	25242	M2VY06_GALSU		202.74	16.74	3	3	3	3	8699747	6653219	6570465	6047682	9895783	2.42276e+06	7907387	5232971	5006124	ALL CONDITIONS
M2XYL3_GALSU	Gasu_39410	30S ribosomal protein S4 (Plastid) OS=Galdieria sulphuraria OX=130081 GN=Gasu_39410 PE=4 SV=1	180	20489	M2XYL3_GALSU		202.62	30.56	5	5	5	5	1.44581e+06	2.15694e+06	4612420	13932233	17716774	12140294	15893613	24470668	20930828	ALL CONDITIONS
M2W6L1_GALSU	Gasu_13600	Bifunctional 5,10-methylenetetrahydrofolate dehydrogenase / 5,10-methenyltetrahydrofolate cyclohydrolase OS=Galdieria sulphuraria OX=130081 GN=Gasu_13600 PE=3 SV=1	293	31724	M2W6L1_GALSU		202.23	14.68	4	4	4	4	15894396	23295754	15115529	9790974	13953352	20714522	8981926	24819254	29368902	ALL CONDITIONS
M2W1T6_GALSU	Gasu_30770	Preprotein translocase, Oxa1 family OS=Galdieria sulphuraria OX=130081 GN=Gasu_30770 PE=3 SV=1	454	49853	M2W1T6_GALSU		202.21	11.45	3	3	3	3	6762605	9282342	6.79926e+06	7207542	5218369	7.63505e+06	5913911	6.71921e+06	3.04238e+06	ALL CONDITIONS
M2WUA8_GALSU	Gasu_49490	Pre-mRNA-splicing factor SYF1 OS=Galdieria sulphuraria OX=130081 GN=Gasu_49490 PE=4 SV=1	905	106118	M2WUA8_GALSU		202.1	4.09	3	3	3	3		407152	100523	1.28591e+06	4.15745e+06	1.19101e+06	938724	1.3994e+06	1.25312e+06	ALL CONDITIONS
M2W1P8_GALSU	EIF6	Eukaryotic translation initiation factor 6 OS=Galdieria sulphuraria OX=130081 GN=EIF6 PE=3 SV=1	246	26514	M2W1P8_GALSU		201.3	15.45	3	3	3	3	976178	1.45311e+06	1.0592e+06	28258618	33038948	22314670	39737300	54575252	34208268	ALL CONDITIONS
M2W194_GALSU	Gasu_32320	26S proteasome regulatory subunit N12 OS=Galdieria sulphuraria OX=130081 GN=Gasu_32320 PE=4 SV=1	271	31602	M2W194_GALSU		200.58	11.44	4	4	4	4	11714934	15542412	10060022	23463436	28870448	32734184	33878008	40487204	28923266	ALL CONDITIONS
M2X1B3_GALSU	Gasu_25320	Mitochondrial ribosomal protein L23 OS=Galdieria sulphuraria OX=130081 GN=Gasu_25320 PE=4 SV=1	147	16981	M2X1B3_GALSU		200.29	24.49	3	3	3	3	4.5936e+06	4.19025e+06	2.23224e+06	10747394	11493900	9381518	8263329	12182105	8173452	ALL CONDITIONS
M2XAY3_GALSU	Gasu_53910	Uncharacterized protein OS=Galdieria sulphuraria OX=130081 GN=Gasu_53910 PE=4 SV=1	648	74277	M2XAY3_GALSU		200.23	8.8	3	3	3	3	2.73026e+06	2.89366e+06	1.64127e+06	6.65007e+06	8458096	8174838	11102132	16587554	11289469	ALL CONDITIONS
M2Y9H8_GALSU	Gasu_01030	CoA-transferase family protein OS=Galdieria sulphuraria OX=130081 GN=Gasu_01030 PE=4 SV=1	439	48464	M2Y9H8_GALSU		200.16	12.3	4	4	4	4	1.83592e+06	880848	1.86167e+06			1.12197e+06	5233802	4980510	7608712	ALL CONDITIONS
M2XY72_GALSU	Gasu_39790	Chloroplast inner membrane import protein Tic22 OS=Galdieria sulphuraria OX=130081 GN=Gasu_39790 PE=4 SV=1	335	37556	M2XY72_GALSU		199.46	8.96	2	2	2	2	9484264	12466578	10684711	16048174	18184570	19260378	14999447	20789362	17019724	ALL CONDITIONS
M2WSZ8_GALSU	Gasu_53550	Cleavage and polyadenylation specifity factor protein OS=Galdieria sulphuraria OX=130081 GN=Gasu_53550 PE=4 SV=1	717	81562	M2WSZ8_GALSU		199.07	5.16	3	3	3	3		591240	405567	1.32301e+06	2.91982e+06	3478072	5241710	9348567	6.76233e+06	ALL CONDITIONS
M2XHR2_GALSU	Gasu_30640	Coenzyme F420 hydrogenase beta subunit OS=Galdieria sulphuraria OX=130081 GN=Gasu_30640 PE=4 SV=1	485	55211	M2XHR2_GALSU		198.89	14.23	4	4	4	4	1.09723e+06	1.81215e+06	1.64089e+06	1.91011e+06	3.38724e+06	2764469	2.7882e+06	2495880	2.98503e+06	ALL CONDITIONS
M2X016_GALSU	Gasu_28980	Glutathione S-transferase OS=Galdieria sulphuraria OX=130081 GN=Gasu_28980 PE=3 SV=1	223	25687	M2X016_GALSU		198.86	23.77	4	4	4	4	6.19282e+06	8796262	6.51559e+06	10346579	14090249	16707739	9827710	16685919	11845904	ALL CONDITIONS
M2W1A7_GALSU	Gasu_32470	Aldo/keto reductase OS=Galdieria sulphuraria OX=130081 GN=Gasu_32470 PE=4 SV=1	199	22859	M2W1A7_GALSU		198.83	14.57	2	2	3	3	1.23356e+06	2417330	2.05178e+06	3.99488e+06	3.59612e+06	7.77396e+06	8.36175e+06	9189081	6753185	ALL CONDITIONS
M2X6X8_GALSU	Gasu_06740	Peroxiredoxin Q/BCP OS=Galdieria sulphuraria OX=130081 GN=Gasu_06740 PE=4 SV=1	204	23429	M2X6X8_GALSU		198.75	11.76	3	3	3	3	10110524	12783002	8549556	6027069	7986357	14067710	1.79481e+06	2.16255e+06	2.37422e+06	ALL CONDITIONS
M2Y1V0_GALSU	Gasu_26990	Threonine dehydratase OS=Galdieria sulphuraria OX=130081 GN=Gasu_26990 PE=3 SV=1	606	66859	M2Y1V0_GALSU		198.48	8.25	4	4	4	4	3.46152e+06	7.89456e+06	7798223	8571275	9425298	11751404	729596	1.23398e+06	1.04678e+06	ALL CONDITIONS
M2XX77_GALSU	Gasu_42360	ATP-dependent RNA helicase OS=Galdieria sulphuraria OX=130081 GN=Gasu_42360 PE=4 SV=1	1145	128131	M2XX77_GALSU		198.16	5.41	4	4	4	4				4565442	5.37113e+06	2878637	9000541	14893708	10235185	ONLY HETERO&MIXO
M2XFQ3_GALSU	Gasu_37270	Eukaryotic translation initiation factor-related protein OS=Galdieria sulphuraria OX=130081 GN=Gasu_37270 PE=4 SV=1	567	64030	M2XFQ3_GALSU		197.83	8.29	4	4	4	4	405982		316583	4.9742e+06	6975039	4.36764e+06	19691854	28262118	15540779	ALL CONDITIONS
M2XZW1_GALSU	Gasu_35130	60S ribosomal protein L13e OS=Galdieria sulphuraria OX=130081 GN=Gasu_35130 PE=3 SV=1	209	24317	M2XZW1_GALSU		197.73	21.53	5	5	5	5	6.92438e+06	9859597	9292354	43476160	65055688	13710519	98341720	133602344	92760440	ALL CONDITIONS
M2X5B7_GALSU	Gasu_10650	Histone deacetylase OS=Galdieria sulphuraria OX=130081 GN=Gasu_10650 PE=3 SV=1	415	47146	M2X5B7_GALSU		197.41	17.11	3	3	4	4				307196	472430		705264	7026233	2.64335e+06	ONLY HETERO&MIXO
M2Y0I1_GALSU	Gasu_32340	Thioesterase family OS=Galdieria sulphuraria OX=130081 GN=Gasu_32340 PE=4 SV=1	180	20234	M2Y0I1_GALSU		197.25	20.56	3	3	3	3				3883265	4.18999e+06	917867	3140858	4448020	3.16978e+06	ONLY HETERO&MIXO
M2W7T1_GALSU	Gasu_09420	Mitochondrial import inner membrane translocase subunit TIM50 OS=Galdieria sulphuraria OX=130081 GN=Gasu_09420 PE=3 SV=1	364	40921	M2W7T1_GALSU		196.86	10.71	3	3	3	3	382020	1201826	637147	7894033	12207300	12189404	11146465	15652000	13169693	ALL CONDITIONS
M2XUI0_GALSU	Gasu_53000	ADP-ribosylation factor OS=Galdieria sulphuraria OX=130081 GN=Gasu_53000 PE=3 SV=1	178	20260	M2XUI0_GALSU		196.81	14.04	2	1	3	1							1.6791e+06	2.49028e+06	1.70495e+06	ONLY HETEROTROPHY
M2VXI5_GALSU	Gasu_44800	Inorganic pyrophosphatase OS=Galdieria sulphuraria OX=130081 GN=Gasu_44800 PE=3 SV=1	641	72210	M2VXI5_GALSU		196.7	7.96	4	4	4	4	489207	2.08437e+06	1.43487e+06	3.03291e+06	8134423	9631684	4.39435e+06	6.43465e+06	4463504	ALL CONDITIONS
M2XWK8_GALSU	Gasu_46380	Splicing factor 3B subunit 1 OS=Galdieria sulphuraria OX=130081 GN=Gasu_46380 PE=4 SV=1	1180	132949	M2XWK8_GALSU		196.65	5.59	5	5	5	5	1.04935e+06	1.74038e+06		4.0845e+06	7001625	5373373	1.87897e+06	7633322	4.08933e+06	ALL CONDITIONS
M2Y057_GALSU	Gasu_32830	Uncharacterized protein OS=Galdieria sulphuraria OX=130081 GN=Gasu_32830 PE=4 SV=1	420	47842	M2Y057_GALSU		196.43	14.29	5	5	5	5	2.94017e+06	2.90897e+06	612694	5184430	6.04873e+06	6.02996e+06	4835478	6768927	4.66731e+06	ALL CONDITIONS
M2VXK7_GALSU	Gasu_45060	Thioredoxin 1 OS=Galdieria sulphuraria OX=130081 GN=Gasu_45060 PE=4 SV=1	415	47394	M2VXK7_GALSU		195.86	8.92	3	3	3	3	12637117	14230289	11256694	27139188	34283164	38964248	32878830	41810792	36452856	ALL CONDITIONS
M2W7H7_GALSU	Gasu_11450	Casein kinase II subunit beta OS=Galdieria sulphuraria OX=130081 GN=Gasu_11450 PE=3 SV=1	244	27896	M2W7H7_GALSU		195.35	21.72	3	3	3	3				7922062	8374295	5947733	6.46644e+06	10382894	6036648	ONLY HETERO&MIXO
M2XX29_GALSU	Gasu_43480	Nucleoside diphosphate kinase OS=Galdieria sulphuraria OX=130081 GN=Gasu_43480 PE=3 SV=1	208	23700	M2XX29_GALSU		195.26	19.23	4	4	4	4	59821160	63977824	56666708	21365564	21957508	39125164	10965052	13341194	11883765	ALL CONDITIONS
M2XA62_GALSU	Gasu_56590	Pre-mRNA-processing factor 6 OS=Galdieria sulphuraria OX=130081 GN=Gasu_56590 PE=4 SV=1	996	112632	M2XA62_GALSU		194.94	4.82	3	3	3	3	708434	692758		1.28705e+06	555272	679137		1.09451e+06	930671	ALL CONDITIONS
M2XBB6_GALSU	Gasu_51780	Ribose 5-phosphate isomerase OS=Galdieria sulphuraria OX=130081 GN=Gasu_51780 PE=3 SV=1	246	27086	M2XBB6_GALSU		194.66	11.38	2	2	2	2	34300448	47237552	32936724	24540274	27568468	44196336	13217711	18068030	20676854	ALL CONDITIONS
M2XRH2_GALSU	Gasu_60930	Replication protein A subunit OS=Galdieria sulphuraria OX=130081 GN=Gasu_60930 PE=3 SV=1	648	72547	M2XRH2_GALSU		194.62	6.17	4	4	4	4	4201807	2.94422e+06	4322882	11171252	12114171	10614333	15481840	18250840	13622992	ALL CONDITIONS
M2XQZ4_GALSU	Gasu_00430	Pyridoxamine 5'-phosphate oxidase isoform 1 OS=Galdieria sulphuraria OX=130081 GN=Gasu_00430 PE=3 SV=1	780	89229	M2XQZ4_GALSU		194.04	4.36	3	3	3	3	1.34391e+06	5.94023e+06	4998173	10488518	14571556	15539641	12284528	16933070	16523488	ALL CONDITIONS
M2VU83_GALSU	Gasu_56480	Nuclear pore protein OS=Galdieria sulphuraria OX=130081 GN=Gasu_56480 PE=3 SV=1	890	101684	M2VU83_GALSU		194.03	5.06	4	4	4	4				1.98357e+06	4519594	4363255	1.75742e+06	4.82987e+06	1.15355e+06	ONLY HETERO&MIXO
M2W7Y6_GALSU	Gasu_10150	Emp24/gp25L/p24 family protein OS=Galdieria sulphuraria OX=130081 GN=Gasu_10150 PE=3 SV=1	238	27584	M2W7Y6_GALSU		193.7	20.59	3	3	3	3	3.11463e+06	5219036	4286894	8754983	39418088	37917856	7.15241e+06	50790280	41062160	ALL CONDITIONS
M2W4W0_GALSU	Gasu_20100	Glucose-6-phosphate isomerase OS=Galdieria sulphuraria OX=130081 GN=Gasu_20100 PE=3 SV=1	629	70947	M2W4W0_GALSU		192.7	9.38	4	4	4	4	5.00365e+06	9052713	5.88816e+06	15393194	18125062	22882482	32629108	31266824	32731358	ALL CONDITIONS
M2XF24_GALSU	Gasu_39780	Uncharacterized protein OS=Galdieria sulphuraria OX=130081 GN=Gasu_39780 PE=4 SV=1	402	44841	M2XF24_GALSU		192.64	8.96	3	3	3	3	3.70684e+06	4053485	3.59924e+06	5.05951e+06	6994787	6.55456e+06	12820884	18776270	14799118	ALL CONDITIONS
A0A075W1E7_GALSU	rps10	Ribosomal protein S10 OS=Galdieria sulphuraria OX=130081 GN=rps10 PE=3 SV=1	105	12085	A0A075W1E7_GALSU		192.37	54.29	5	5	5	5	11195810	15590586	11784985	8862476	11359138	14470162	4.78478e+06	6362877	4916165	ALL CONDITIONS
M2XX79_GALSU	Gasu_43800	Epidermal growth factor receptor substrate 15 OS=Galdieria sulphuraria OX=130081 GN=Gasu_43800 PE=4 SV=1	511	57645	M2XX79_GALSU		192.33	7.83	4	4	4	4	19044080	21887032	18972214	28245940	35066824	44891668	29500174	36304488	30285712	ALL CONDITIONS
M2Y7R3_GALSU	Gasu_09260	Phosphoserine phosphatase OS=Galdieria sulphuraria OX=130081 GN=Gasu_09260 PE=4 SV=1	437	48421	M2Y7R3_GALSU		192.13	9.61	3	3	3	3	1146603			13287339	23158384	19798304	14355968	25532618	12953674	ALL CONDITIONS
M2VU49_GALSU	Gasu_56200	40S ribosomal protein S21 OS=Galdieria sulphuraria OX=130081 GN=Gasu_56200 PE=3 SV=1	82	8894	M2VU49_GALSU; M2WQN3_GALSU		191.87	29.27	3	3	3	3	17383568	21515932	10448123	48155012	76411584	66994436	73445640	102832120	84285568	ALL CONDITIONS
M2W3R3_GALSU	Gasu_22500	Pre-mRNA-splicing factor ATP-dependent RNA helicase OS=Galdieria sulphuraria OX=130081 GN=Gasu_22500 PE=4 SV=1	702	80004	M2W3R3_GALSU		191.73	8.69	5	5	5	5	2.63299e+06	3.78621e+06	4275677	11972946	14989336	13170390	11671168	17557812	10631120	ALL CONDITIONS
M2Y2W9_GALSU	Gasu_25400	N-acetyl-gamma-glutamyl-phosphate reductase OS=Galdieria sulphuraria OX=130081 GN=Gasu_25400 PE=3 SV=1	418	46115	M2Y2W9_GALSU		191.73	13.88	4	4	4	4	12868833	21797024	18503630	20430374	25179854	31067362	20522376	31567578	28087770	ALL CONDITIONS
M2W6G9_GALSU	Gasu_13070	Syntaxin isoform 2 OS=Galdieria sulphuraria OX=130081 GN=Gasu_13070 PE=3 SV=1	332	37690	M2W6G9_GALSU; M2X4I9_GALSU		191.53	15.96	4	4	4	4	694942	771157	608034	2603757	3707804	3.7988e+06	3874126	6.61164e+06	4940749	ALL CONDITIONS
M2Y267_GALSU	Gasu_26480	Cytochrome c-type biogenesis protein CcmE OS=Galdieria sulphuraria OX=130081 GN=Gasu_26480 PE=3 SV=1	293	33523	M2Y267_GALSU		191.25	16.38	3	3	3	3			437088	3.96853e+06	1.84237e+06		3.9691e+06	3841457	827917	ALL CONDITIONS
M2Y8U1_GALSU	Gasu_02640	Uncharacterized protein OS=Galdieria sulphuraria OX=130081 GN=Gasu_02640 PE=3 SV=1	216	25102	M2Y8U1_GALSU	M2Y9E7_GALSU	190.63	18.52	3	3	3	3	3.53618e+06	5974981	2.49228e+06	1.94169e+06	1.27151e+06		11249152	11897370	11749982	ALL CONDITIONS
M2W3B3_GALSU	Gasu_25590	Molecular chaperone DnaJ OS=Galdieria sulphuraria OX=130081 GN=Gasu_25590 PE=3 SV=1	476	52169	M2W3B3_GALSU		190.61	9.66	3	3	4	4	3253340	2.8047e+06	2.90064e+06	5937779	6.08033e+06	6.28123e+06	3.06721e+06	5013562	3.8144e+06	ALL CONDITIONS
M2W2N8_GALSU	Gasu_27400	Uncharacterized protein OS=Galdieria sulphuraria OX=130081 GN=Gasu_27400 PE=4 SV=1	286	32671	M2W2N8_GALSU		190.54	10.49	3	3	3	3	5733316	5.62621e+06	3.42235e+06	3.805e+06	4666433	6211262				ONLY PHOTO&MIXO
M2Y193_GALSU	Gasu_30230	Uncharacterized protein OS=Galdieria sulphuraria OX=130081 GN=Gasu_30230 PE=4 SV=1	233	26411	M2Y193_GALSU		190.32	12.88	4	4	4	4	23589812	27689374	23837002	9485145	10927951	20445702	17192274	17031874	5413771	ALL CONDITIONS
M2XRC5_GALSU	Gasu_01520	Glycerate kinase OS=Galdieria sulphuraria OX=130081 GN=Gasu_01520 PE=4 SV=1	330	38448	M2XRC5_GALSU		190.06	11.82	4	4	4	4	10506200	11787866	8635592	3.03699e+06	3.65323e+06	3530255	11891595	12395761	14696140	ALL CONDITIONS
M2XLJ5_GALSU	Gasu_18090	4-hydroxy-3-methylbut-2-enyl diphosphate reductase OS=Galdieria sulphuraria OX=130081 GN=Gasu_18090 PE=3 SV=1	485	55228	M2XLJ5_GALSU		189.02	11.13	4	4	4	4	1.8994e+06	2.89503e+06		1.31086e+06	5.52313e+06	6862346				ONLY PHOTO&MIXO
M2W768_GALSU	Gasu_10440	Uncharacterized protein OS=Galdieria sulphuraria OX=130081 GN=Gasu_10440 PE=4 SV=1	425	47784	M2W768_GALSU		187.61	10.59	3	3	4	4				5.3879e+06	9697254	5.00332e+06	9450968	14798922	9058825	ONLY HETERO&MIXO
M2VYZ1_GALSU	apcD	Allophycocyanin gamma subunit OS=Galdieria sulphuraria OX=130081 GN=apcD PE=3 SV=1	163	18359	M2VYZ1_GALSU		187.58	17.79	3	3	3	3	159868832	298226304	262308512	73244440	64455192	128568984	760784	33218216	35370224	ALL CONDITIONS
M2XSH1_GALSU	Gasu_60230	5' nucleotidase family protein OS=Galdieria sulphuraria OX=130081 GN=Gasu_60230 PE=4 SV=1	534	61738	M2XSH1_GALSU		187.56	6.93	4	4	4	4	495556	553170	485777	4447917	6387227	7677767	4812488	7472239	5793563	ALL CONDITIONS
M2WWU9_GALSU	argB	Acetylglutamate kinase OS=Galdieria sulphuraria OX=130081 GN=argB PE=3 SV=1	319	34935	M2WWU9_GALSU		187.45	9.4	2	2	3	3	3.65567e+06	2150109	3.55519e+06	7558597	7.12727e+06	9480462	7940198	11843680	12354528	ALL CONDITIONS
M2XWJ8_GALSU	Gasu_46290	Uncharacterized protein OS=Galdieria sulphuraria OX=130081 GN=Gasu_46290 PE=4 SV=1	375	42956	M2XWJ8_GALSU		187.23	7.2	2	2	2	2	952582	1.20161e+06	1.5002e+06	1.30019e+06	1.54297e+06	1.64485e+06				ONLY PHOTO&MIXO
M2XVW2_GALSU	Gasu_48640	SIT4 phosphatase-associated family protein OS=Galdieria sulphuraria OX=130081 GN=Gasu_48640 PE=4 SV=1	788	89531	M2XVW2_GALSU		187.08	6.85	4	4	4	4	2.58574e+06	2360920		11486910	13973330	10953086	1.99196e+06	3.44457e+06	2.58121e+06	ALL CONDITIONS
M2Y0A7_GALSU	Gasu_32790	Epidermal growth factor receptor substrate 15 OS=Galdieria sulphuraria OX=130081 GN=Gasu_32790 PE=4 SV=1	616	68577	M2Y0A7_GALSU		186.46	6.98	4	4	4	4	825977	1.16089e+06	614594	4710145	6052762	8.03465e+06	8574428	8696064	5381451	ALL CONDITIONS
M2Y3P3_GALSU	Gasu_20550	Transmembrane 9 superfamily member OS=Galdieria sulphuraria OX=130081 GN=Gasu_20550 PE=3 SV=1	630	72165	M2Y3P3_GALSU		185.72	4.44	2	1	3	1	1.2548e+06	1.1692e+06	1.02556e+06	844015	2635613		2161405	3.22684e+06	2.52865e+06	ALL CONDITIONS
M2Y5R7_GALSU	Gasu_14460	Nitrilase OS=Galdieria sulphuraria OX=130081 GN=Gasu_14460 PE=4 SV=1	341	37913	M2Y5R7_GALSU		185.7	12.61	3	3	3	3	5.18673e+06	4675796	5032465	4.32337e+06	4733647	1.63621e+06	4947543	8920699	7041344	ALL CONDITIONS
M2XMT5_GALSU	Gasu_11800	Hydrolase or acyltransferase OS=Galdieria sulphuraria OX=130081 GN=Gasu_11800 PE=4 SV=1	330	37316	M2XMT5_GALSU		185.69	9.09	2	2	2	2	3692664	4.65102e+06	3.64443e+06	694853	1.03596e+06	1.39023e+06	679300	1.21499e+06	1.00688e+06	ALL CONDITIONS
M2XHD0_GALSU	Gasu_31280	E3 ubiquitin-protein ligase TRIP12 OS=Galdieria sulphuraria OX=130081 GN=Gasu_31280 PE=4 SV=1	1729	194911	M2XHD0_GALSU		185.6	3.35	5	5	5	5				1187079	1429860	689853	6.56598e+06	6774759	2.44873e+06	ONLY HETERO&MIXO
M2XY41_GALSU	Gasu_39450	4-nitrophenyl phosphatase OS=Galdieria sulphuraria OX=130081 GN=Gasu_39450 PE=4 SV=1	351	39067	M2XY41_GALSU		185.11	7.98	2	2	2	2	12408702	13523478	11483150	8602317	7964531	11410980	5351295	6960082	5.44357e+06	ALL CONDITIONS
M2W362_GALSU	Gasu_25180	Methylmalonyl-CoA epimerase OS=Galdieria sulphuraria OX=130081 GN=Gasu_25180 PE=4 SV=1	217	23970	M2W362_GALSU		184.18	18.89	3	3	3	3	7.57179e+06	8654917	4276360	1.66731e+06	7123225	24056854	12098535	10886741	37584672	ALL CONDITIONS
M2WZS8_GALSU	Gasu_30240	Coatomer protein complex, subunit zeta OS=Galdieria sulphuraria OX=130081 GN=Gasu_30240 PE=4 SV=1	210	24230	M2WZS8_GALSU		183.92	14.76	2	2	2	2	1831211	2.67852e+06	1.66629e+06	4372715	6.64902e+06	6533330	4275074	7.62245e+06	5949707	ALL CONDITIONS
M2WSU8_GALSU	Gasu_54040	4-aminobutyrate transaminase OS=Galdieria sulphuraria OX=130081 GN=Gasu_54040 PE=3 SV=1	521	58526	M2WSU8_GALSU		183.59	5.76	3	3	4	4		1.50916e+06	1.28724e+06	4.9393e+06	8523172	17049150	20782670	18150508	33696376	ALL CONDITIONS
M2XRN0_GALSU	Gasu_60520	Ubiquitin-conjugating enzyme E2 OS=Galdieria sulphuraria OX=130081 GN=Gasu_60520 PE=3 SV=1	147	16596	M2XRN0_GALSU		183.47	38.1	3	3	3	3	1.14626e+06	3.03355e+06	2.25863e+06	20178698	36650088	25240872	19783312	42013196	36880928	ALL CONDITIONS
M2XN13_GALSU	Gasu_12670	Small nuclear ribonucleoprotein B and B OS=Galdieria sulphuraria OX=130081 GN=Gasu_12670 PE=4 SV=1	214	22391	M2XN13_GALSU		183.08	15.42	3	3	3	3	11151577	13670308	4.86673e+06	14105595	20100708	20994774	18183816	26432720	25859172	ALL CONDITIONS
M2W5F1_GALSU	Gasu_17720	Uncharacterized protein OS=Galdieria sulphuraria OX=130081 GN=Gasu_17720 PE=4 SV=1	310	34685	M2W5F1_GALSU		182.81	9.68	3	3	3	3	20349782	23783492	24062212	9677672	12656086	22528276	7.03417e+06	9685771	6796414	ALL CONDITIONS
M2XYK2_GALSU	Gasu_39280	Molecular chaperone DnaJ OS=Galdieria sulphuraria OX=130081 GN=Gasu_39280 PE=3 SV=1	883	97572	M2XYK2_GALSU		182.68	5.66	4	4	4	4				6272601	7470942	5972820	6843923	9046614	7.96922e+06	ONLY HETERO&MIXO
M2XNG2_GALSU	Gasu_11040	Uncharacterized protein OS=Galdieria sulphuraria OX=130081 GN=Gasu_11040 PE=4 SV=1	158	17890	M2XNG2_GALSU		182.32	15.19	4	4	4	4	5.21145e+06	2.30786e+06	4937177	19503206	33736380	42667720	33513358	37815456	37932480	ALL CONDITIONS
M2Y9I2_GALSU	Gasu_03040	3-hydroxy-3-methylglutaryl coenzyme A synthase OS=Galdieria sulphuraria OX=130081 GN=Gasu_03040 PE=3 SV=1	456	50972	M2Y9I2_GALSU		182.17	10.31	3	3	4	4	1.138e+06	1.25024e+06	1098905	12460054	14443613	9030654	13664216	21613022	11305675	ALL CONDITIONS
M2WTL0_GALSU	Gasu_52230	Splice factor, putative isoform 2 OS=Galdieria sulphuraria OX=130081 GN=Gasu_52230 PE=4 SV=1	422	49036	M2WTL0_GALSU; M2XV08_GALSU		182.07	8.53	3	3	3	3	1.05753e+06		618240	6911936	8497794	8855856	6693175	12005386	8486700	ALL CONDITIONS
M2XS91_GALSU	Gasu_58610	Uncharacterized protein OS=Galdieria sulphuraria OX=130081 GN=Gasu_58610 PE=4 SV=1	448	51624	M2XS91_GALSU		182.04	11.61	3	3	3	3	2402570	3.69951e+06	2.06795e+06	703598	700028	1.37289e+06				ONLY PHOTO&MIXO
M2X3V2_GALSU	Gasu_16050	1-aminocyclopropane-1-carboxylate synthase OS=Galdieria sulphuraria OX=130081 GN=Gasu_16050 PE=4 SV=1	437	49278	M2X3V2_GALSU		181.9	8.7	3	3	3	3	1.36648e+06	2.51502e+06	702338	6887544	4896088	7532617	7.89216e+06	12390063	7230440	ALL CONDITIONS
M2Y499_GALSU	Gasu_21160	Phosphoribosylformylglycinamidine cyclo-ligase isoform 1 OS=Galdieria sulphuraria OX=130081 GN=Gasu_21160 PE=3 SV=1	434	47878	M2Y499_GALSU	M2Y3W9_GALSU	181.82	10.14	3	3	3	3	4479027	5991608	4.67917e+06	7279446	12115105	15594254	8766188	11876707	12720263	ALL CONDITIONS
M2XZL6_GALSU	Gasu_35890	PAF1 complex protein OS=Galdieria sulphuraria OX=130081 GN=Gasu_35890 PE=4 SV=1	434	49320	M2XZL6_GALSU		181.54	6.91	3	3	4	4				1152959		835337	1.6932e+06	2747416	884024	ONLY HETERO&MIXO
A0A075W008_GALSU	infB	Translation initiation factor 2 OS=Galdieria sulphuraria OX=130081 GN=infB PE=4 SV=1	666	75355	A0A075W008_GALSU; M2XY03_GALSU	IF2C_GALSU	181.46	8.86	4	4	4	4	6521126	7.41833e+06	4247482	4940394	2.53148e+06	9813774	4732593	3.39961e+06	2.35456e+06	ALL CONDITIONS
M2XPZ3_GALSU	Gasu_06950	30S ribosomal protein S5 (Mitochondria) OS=Galdieria sulphuraria OX=130081 GN=Gasu_06950 PE=3 SV=1	466	52965	M2XPZ3_GALSU		181.23	11.16	4	4	4	4				3.22572e+06	5046661	4.5536e+06	2230481	4.03792e+06	3.30845e+06	ONLY HETERO&MIXO
M2XAQ9_GALSU	Gasu_54250	NADPH2 dehydrogenase-like protein OS=Galdieria sulphuraria OX=130081 GN=Gasu_54250 PE=4 SV=1	381	43298	M2XAQ9_GALSU		180.89	12.86	3	3	3	3	456132	840090	579626	12029989	17082640	11526831	15960477	19279750	10264166	ALL CONDITIONS
M2X5Z2_GALSU	Gasu_09640	Uncharacterized protein OS=Galdieria sulphuraria OX=130081 GN=Gasu_09640 PE=4 SV=1	702	77961	M2X5Z2_GALSU		180.83	4.99	4	4	5	5	6723812	5746162	2.93256e+06	8711780	3.78521e+06	10947232	11740240	14987558	14404629	ALL CONDITIONS
M2WR55_GALSU	Gasu_60610	Proteasome subunit beta OS=Galdieria sulphuraria OX=130081 GN=Gasu_60610 PE=3 SV=1	227	24736	M2WR55_GALSU		180.08	14.1	2	2	2	2	6791661	6685747	6024547	11257699	15795465	19757780	16223682	18152860	19027322	ALL CONDITIONS
M2Y8C0_GALSU	Gasu_04030	Protein mago nashi OS=Galdieria sulphuraria OX=130081 GN=Gasu_04030 PE=4 SV=1	148	17630	M2Y8C0_GALSU		179.17	40.54	4	4	4	4	2.53417e+06	3.41307e+06	2.60173e+06	6094439	8608710	8.12317e+06	3.85984e+06	4.83188e+06	3.60822e+06	ALL CONDITIONS
M2WUX3_GALSU	Gasu_47510	Rab family, other OS=Galdieria sulphuraria OX=130081 GN=Gasu_47510 PE=4 SV=1	208	23390	M2WUX3_GALSU		178.89	30.29	5	5	5	5	3515507	8931474	10407162	3.56524e+06	4711185	6.16659e+06	10620277	12594433	10591175	ALL CONDITIONS
M2Y144_GALSU	Gasu_29780	NADPH2:quinone reductase OS=Galdieria sulphuraria OX=130081 GN=Gasu_29780 PE=4 SV=1	366	40123	M2Y144_GALSU		178.7	11.2	4	4	4	4				14648697	24139336	17971102	14192399	18653040	14529032	ONLY HETERO&MIXO
M2Y0L5_GALSU	Gasu_31790	Ubiquitin-fold modifier 1 OS=Galdieria sulphuraria OX=130081 GN=Gasu_31790 PE=3 SV=1	97	10508	M2Y0L5_GALSU		178.65	51.55	3	3	3	3				5039199	7.69452e+06	9273512	6.52082e+06	11564095	8433003	ONLY HETERO&MIXO
M2XFS0_GALSU	Gasu_37470	Proteasome subunit beta OS=Galdieria sulphuraria OX=130081 GN=Gasu_37470 PE=3 SV=1	275	30259	M2XFS0_GALSU		178.36	22.18	3	3	3	3	700196	710563	627602	19830524	1.2492e+06	61299956	1.11194e+06	1.84621e+06	1.23178e+06	ALL CONDITIONS
M2XHV2_GALSU	Gasu_28950	Peptidase OS=Galdieria sulphuraria OX=130081 GN=Gasu_28950 PE=4 SV=1	199	22645	M2XHV2_GALSU		178.19	17.59	4	4	4	4	235125	292808	229367	815783	4783088	6305243	5646267	8875012	6742156	ALL CONDITIONS
M2XZL1_GALSU	Gasu_35840	N-carbamoyl-L-amino-acid hydrolase OS=Galdieria sulphuraria OX=130081 GN=Gasu_35840 PE=4 SV=1	437	48582	M2XZL1_GALSU		177.83	8.47	3	3	3	3	3407405	3.42794e+06	3.14355e+06	4823006	6928412	10367956	5827901	16670784	16636637	ALL CONDITIONS
M2Y190_GALSU	Gasu_29150	Uncharacterized protein OS=Galdieria sulphuraria OX=130081 GN=Gasu_29150 PE=4 SV=1	172	19580	M2Y190_GALSU		177.68	9.3	1	1	2	2	727818	694971	628780	978781	1.25282e+06	1.81642e+06	1.16613e+06	1.97511e+06	1.41458e+06	ALL CONDITIONS
M2WUB7_GALSU	Gasu_49630	40S ribosomal protein S27Ae OS=Galdieria sulphuraria OX=130081 GN=Gasu_49630 PE=4 SV=1	151	16946	M2WUB7_GALSU		177.62	11.26	1	1	2	2	4970863	5266660	4686233	17414350	24900536	29924964	22165400	38289608	33029572	ALL CONDITIONS
M2Y4R5_GALSU	Gasu_17150	Butyryl-CoA dehydrogenase OS=Galdieria sulphuraria OX=130081 GN=Gasu_17150 PE=3 SV=1	444	48687	M2Y4R5_GALSU	M2XSK9_GALSU	177.19	9.01	3	3	3	3	7355918	9965550	8113224	13072463	13530714	25835664	20731426	30250956	37386740	ALL CONDITIONS
M2WZ94_GALSU	Gasu_32150	Cytosolic nonspecific dipeptidase OS=Galdieria sulphuraria OX=130081 GN=Gasu_32150 PE=4 SV=1	472	53743	M2WZ94_GALSU		177.12	5.93	2	2	3	3	2.84093e+06	2.39708e+06	3158931	5314340	10200448	10369361	10661850	11982227	13687907	ALL CONDITIONS
M2X640_GALSU	Gasu_07100	Chaperonin GroES OS=Galdieria sulphuraria OX=130081 GN=Gasu_07100 PE=3 SV=1	279	30499	M2X640_GALSU		177.05	6.45	2	2	2	2	11136434	13448666	8565552	15490024	18977232	19108260	14235349	18391112	685879	ALL CONDITIONS
M2XBL3_GALSU	Gasu_51390	Phosphomethylpyrimidine kinase OS=Galdieria sulphuraria OX=130081 GN=Gasu_51390 PE=4 SV=1	710	76355	M2XBL3_GALSU		176.73	6.2	4	4	4	4	935860	740003	684610	6464641	9299814	20412368	2242676	8289213	7312750	ALL CONDITIONS
M2WSY0_GALSU	Gasu_54460	Aspartyl protease OS=Galdieria sulphuraria OX=130081 GN=Gasu_54460 PE=3 SV=1	493	53194	M2WSY0_GALSU		176.19	6.29	2	2	2	2	615096	654233	493945	1.11113e+06	3.23265e+06	6059579	3.86557e+06	5.73346e+06	5.20514e+06	ALL CONDITIONS
M2X9E3_GALSU	Gasu_59290	CCR4-NOT transcription complex subunit 9 OS=Galdieria sulphuraria OX=130081 GN=Gasu_59290 PE=4 SV=1	214	23875	M2X9E3_GALSU		175.97	21.96	3	3	3	3	1.18826e+06	1.64401e+06	1.27428e+06	3055017	3904199	5302860	2799580	5.79107e+06	3.56861e+06	ALL CONDITIONS
M2VTD7_GALSU	Gasu_59480	Replication factor C subunit 3/5 OS=Galdieria sulphuraria OX=130081 GN=Gasu_59480 PE=4 SV=1	330	37469	M2VTD7_GALSU; M2Y763_GALSU		175.52	12.73	4	4	4	4	5418326	4921352	5280795	17836858	24761444	19728734	28262680	36193004	26148084	ALL CONDITIONS
M2X7P2_GALSU	Gasu_03270	Alanine transaminase OS=Galdieria sulphuraria OX=130081 GN=Gasu_03270 PE=4 SV=1	513	57394	M2X7P2_GALSU		175.51	6.82	3	3	3	3	11079360	9501685	7871106	33169382	40801268	35317612	37847060	47304568	35570592	ALL CONDITIONS
M2X3B4_GALSU	Gasu_18880	PUA domain protein OS=Galdieria sulphuraria OX=130081 GN=Gasu_18880 PE=4 SV=1	186	20993	M2X3B4_GALSU		175.41	18.82	3	3	3	3	3.72416e+06	5163243	3.68961e+06	8177673	15191625	12328283	12942563	18805892	13385193	ALL CONDITIONS
M2VWG3_GALSU	Gasu_48810	Isocitrate dehydrogenase [NAD] subunit, mitochondrial OS=Galdieria sulphuraria OX=130081 GN=Gasu_48810 PE=3 SV=1	404	44361	M2VWG3_GALSU		175.34	16.58	4	4	4	4	3175832	4.78364e+06	2.75484e+06	10578803	15744970	21285622	26914498	37046664	35882572	ALL CONDITIONS
Q6TNY3_GALSU	psaB	Photosystem I P700 chlorophyll a apoprotein A2 (Fragment) OS=Galdieria sulphuraria OX=130081 GN=psaB PE=4 SV=1	422	46392	Q6TNY3_GALSU		174.89	9.24	3	1	3	1	1.1609e+06		1656545							ONLY PHOTOAUTOTROPHY
M2XAK9_GALSU	Gasu_54790	Reticulon-like protein OS=Galdieria sulphuraria OX=130081 GN=Gasu_54790 PE=4 SV=1	292	32585	M2XAK9_GALSU		174.89	7.88	2	2	2	2	10475776	19148488	12004518	37135776	39390104	36245156	42636196	52713260	45676612	ALL CONDITIONS
M2W4V5_GALSU	Gasu_20060	Thiopurine S-methyltransferase OS=Galdieria sulphuraria OX=130081 GN=Gasu_20060 PE=4 SV=1	212	23908	M2W4V5_GALSU		174.33	16.51	3	3	3	3	3.66681e+06	3.7137e+06	3.05552e+06	6764125	8519731	6.76603e+06	17251000	20466446	23853124	ALL CONDITIONS
M2W9B8_GALSU	Gasu_02450	Uncharacterized protein OS=Galdieria sulphuraria OX=130081 GN=Gasu_02450 PE=4 SV=1	711	80161	M2W9B8_GALSU; M2X7G7_GALSU		174.06	6.05	3	3	3	3				5.10502e+06	7.78338e+06	5979988	1.20724e+06	1.5439e+06	1.24854e+06	ONLY HETERO&MIXO
M2XXV9_GALSU	Gasu_42740	DNA repair protein RAD51 homolog OS=Galdieria sulphuraria OX=130081 GN=Gasu_42740 PE=3 SV=1	365	40092	M2XXV9_GALSU		174.05	8.49	2	2	2	2							2.14117e+06			ONLY HETEROTROPHY
M2VUN4_GALSU	Gasu_54610	Aldehyde dehydrogenase (NAD+) OS=Galdieria sulphuraria OX=130081 GN=Gasu_54610 PE=3 SV=1	504	56395	M2VUN4_GALSU		174.04	6.94	2	2	2	2	40648812	52220188	33141766	13552729	18899554	54912000	23562192	32585900	67066220	ALL CONDITIONS
M2Y582_GALSU	Gasu_17750	Mitochondrial carrier OS=Galdieria sulphuraria OX=130081 GN=Gasu_17750 PE=3 SV=1	423	47598	M2Y582_GALSU		173.72	8.98	3	3	3	3	2.99594e+06	3.62715e+06	2.76889e+06	16667481	26552570	30811910	7651573	13591271	7719493	ALL CONDITIONS
M2W407_GALSU	Gasu_21550	Serine/threonine protein kinase OS=Galdieria sulphuraria OX=130081 GN=Gasu_21550 PE=4 SV=1	504	56845	M2W407_GALSU		173.66	7.74	2	2	2	2							3.88465e+06	4595585	3.37705e+06	ONLY HETEROTROPHY
M2Y187_GALSU	Gasu_30180	NAD dependent epimerase/dehydratase family protein OS=Galdieria sulphuraria OX=130081 GN=Gasu_30180 PE=4 SV=1	325	34649	M2Y187_GALSU		173.66	11.08	2	2	2	2	17169916	23293920	18736140	9085170	14292938	27622786	30286600	31377344	60885688	ALL CONDITIONS
M2VXB1_GALSU	Gasu_45450	Syntaxin 5 isoform 1 OS=Galdieria sulphuraria OX=130081 GN=Gasu_45450 PE=3 SV=1	313	35829	M2VXB1_GALSU; M2WV92_GALSU		173.62	14.38	3	3	3	3				2.14352e+06	2.19857e+06	3.50917e+06		403325		ONLY HETERO&MIXO
M2W6T4_GALSU	Gasu_11870	Diphosphomevalonate decarboxylase OS=Galdieria sulphuraria OX=130081 GN=Gasu_11870 PE=3 SV=1	394	44213	M2W6T4_GALSU; M2X4W8_GALSU		173.37	9.64	3	3	3	3		954715	581825	3.96978e+06	5615379	5272088	6.66293e+06	9195071	6.55309e+06	ALL CONDITIONS
M2XVM1_GALSU	Gasu_50450	PsbB mRNA maturation factor Mbb1 (Plastid) OS=Galdieria sulphuraria OX=130081 GN=Gasu_50450 PE=4 SV=1	559	63939	M2XVM1_GALSU		173.37	8.77	5	5	5	5	1674880	3.3082e+06	1.17873e+06	14741331	21168742	22801664		2.18756e+06		ALL CONDITIONS
M2Y950_GALSU	Gasu_04550	Monovalent cation:H+ antiporter-2, CPA2 family OS=Galdieria sulphuraria OX=130081 GN=Gasu_04550 PE=4 SV=1	902	97560	M2Y950_GALSU		173.06	6.21	4	4	4	4	350738		282589	3290266	5604258	3061487	4541187	7700476	2.6543e+06	ALL CONDITIONS
M2XVB3_GALSU	Gasu_50650	RNA-binding protein OS=Galdieria sulphuraria OX=130081 GN=Gasu_50650 PE=4 SV=1	596	67244	M2XVB3_GALSU		173.01	15.27	4	4	4	4				4266906	3.71397e+06	2412412	734288	1.29174e+06	1382255	ONLY HETERO&MIXO
M2XSB5_GALSU	Gasu_60350	Fused signal recognition particle receptor OS=Galdieria sulphuraria OX=130081 GN=Gasu_60350 PE=4 SV=1	626	70942	M2XSB5_GALSU		173	8.95	4	4	4	4				6074481	7444516	5997088	2097229	3540942	2.47516e+06	ONLY HETERO&MIXO
M2XI55_GALSU	Gasu_27750	Translation initiation factor eIF-2 beta subunit OS=Galdieria sulphuraria OX=130081 GN=Gasu_27750 PE=4 SV=1	280	31977	M2XI55_GALSU		172.94	18.21	4	4	5	5	8595827	9053158	7979437	2935858	3189116	3.02752e+06	4763930	7698237	6.58776e+06	ALL CONDITIONS
M2VX75_GALSU	Gasu_46580	Protein disulfide isomerase OS=Galdieria sulphuraria OX=130081 GN=Gasu_46580 PE=4 SV=1	518	59274	M2VX75_GALSU		172.8	2.9	1	1	2	2	1.52601e+06	1.9535e+06	4115716	8822491	16215978	18643672	15038186	16390704	21117300	ALL CONDITIONS
M2W3V6_GALSU	Gasu_23130	Mannosyl-oligosaccharide glucosidase OS=Galdieria sulphuraria OX=130081 GN=Gasu_23130 PE=4 SV=1	865	98294	M2W3V6_GALSU		172.72	3.58	2	2	3	3	4400474		2.88471e+06	5.28216e+06	6224249					ONLY PHOTO&MIXO
M2X0X3_GALSU	Gasu_25940	Cell division control protein 42 OS=Galdieria sulphuraria OX=130081 GN=Gasu_25940 PE=4 SV=1	199	21950	M2X0X3_GALSU		172.61	18.59	4	4	4	4	3276712	5324759	4.01332e+06	42175620	59940416	33373316	45065760	62662976	42419528	ALL CONDITIONS
M2XYT0_GALSU	Gasu_37190	Uncharacterized protein OS=Galdieria sulphuraria OX=130081 GN=Gasu_37190 PE=4 SV=1	410	46653	M2XYT0_GALSU		172.55	11.46	3	3	3	3	7690731	7.37715e+06	6613124	11976482	12365979	15002516	4337790	5.31144e+06	4.15715e+06	ALL CONDITIONS
M2Y8T7_GALSU	Gasu_06630	Actin OS=Galdieria sulphuraria OX=130081 GN=Gasu_06630 PE=3 SV=1	415	46446	M2Y8T7_GALSU		172.51	11.08	4	4	4	4				4.04893e+06	4828334	2372960	1774675	8791246	4.49183e+06	ONLY HETERO&MIXO
M2XSC6_GALSU	Gasu_58060	Dihydrolipoyl dehydrogenase OS=Galdieria sulphuraria OX=130081 GN=Gasu_58060 PE=3 SV=1	562	61453	M2XSC6_GALSU		172.32	9.07	3	3	3	3	5121501	5.96687e+06	2.99984e+06	6.13844e+06	9013954	10122189	3.90661e+06	5782732	1.71232e+06	ALL CONDITIONS
M2XZZ2_GALSU	Gasu_34050	4-alpha-glucanotransferase OS=Galdieria sulphuraria OX=130081 GN=Gasu_34050 PE=4 SV=1	957	112104	M2XZZ2_GALSU		171.98	5.33	5	5	5	5	1.96775e+06	1.31705e+06	1441993	5847778	20029134	21178220	7.24462e+06	11555923	8915940	ALL CONDITIONS
M2WA66_GALSU	Gasu_01510	Bifunctional 3-hydroquinate dehydratase/shikimate 5-dehydrogenase OS=Galdieria sulphuraria OX=130081 GN=Gasu_01510 PE=3 SV=1	521	58013	M2WA66_GALSU		171.53	5.76	3	3	3	3	4.1914e+06	2.4615e+06	2.08458e+06	1.33128e+06	1.71477e+06	2.25694e+06	5.38593e+06	8.30731e+06	5259394	ALL CONDITIONS
M2XVG1_GALSU	Gasu_47920	Tyrosine aminotransferase OS=Galdieria sulphuraria OX=130081 GN=Gasu_47920 PE=4 SV=1	425	47396	M2XVG1_GALSU		171.12	10.59	4	4	4	4	4.70449e+06	6.41509e+06	5582587	3.43463e+06	7015410	4865907	4.12028e+06	8893689	2.30774e+06	ALL CONDITIONS
M2XSY1_GALSU	Gasu_58570	S-formylglutathione hydrolase OS=Galdieria sulphuraria OX=130081 GN=Gasu_58570 PE=3 SV=1	288	32486	M2XSY1_GALSU		170.98	8.68	2	2	2	2	6507954	7.71226e+06	5.6851e+06	9519943	13885026	17558748	12765844	13518545	13032868	ALL CONDITIONS
M2VU11_GALSU	Gasu_56930	3-oxoacyl-(Acyl-carrier-protein) reductase OS=Galdieria sulphuraria OX=130081 GN=Gasu_56930 PE=4 SV=1	260	28220	M2VU11_GALSU		170.88	20	4	4	4	4				1214415	2.01325e+06	3349287	21857794	11383725	8499668	ONLY HETERO&MIXO
M2WXN9_GALSU	Gasu_37110	60S ribosomal protein L12e OS=Galdieria sulphuraria OX=130081 GN=Gasu_37110 PE=3 SV=1	174	18700	M2WXN9_GALSU		170.83	22.41	3	3	3	3	31406500	38567620	31966342	91771632	127414352	114421808	116226232	156141488	111241728	ALL CONDITIONS
M2X4T4_GALSU	Gasu_14220	Mg-protoporphyrin IX chelatase OS=Galdieria sulphuraria OX=130081 GN=Gasu_14220 PE=3 SV=1	677	74205	M2X4T4_GALSU		170.82	4.58	3	3	3	3	4573128	5816037	3393957	7.38827e+06	8375072	8661742	1.11854e+06	1.67236e+06		ALL CONDITIONS
M2Y7V0_GALSU	Gasu_05720	Spermidine synthase OS=Galdieria sulphuraria OX=130081 GN=Gasu_05720 PE=3 SV=1	317	35651	M2Y7V0_GALSU		170.68	19.24	2	2	2	2	2.875e+06	4885938	3899034	395341	14707295	14232505	10331213	18999356	12744623	ALL CONDITIONS
M2Y775_GALSU	Gasu_09440	Histone H2B OS=Galdieria sulphuraria OX=130081 GN=Gasu_09440 PE=3 SV=1	66	7192	M2Y775_GALSU		170.67	43.94	3	1	3	1	373341	448666	328668	693830	1063888	1.50795e+06	933620	1.41411e+06	1.44542e+06	ALL CONDITIONS
M2WU54_GALSU	Gasu_50370	Uncharacterized protein OS=Galdieria sulphuraria OX=130081 GN=Gasu_50370 PE=4 SV=1	374	42867	M2WU54_GALSU		169.84	10.7	3	3	3	3	1.30445e+06	1525857	1.05478e+06	3.95178e+06	5198163	3.84216e+06	3.74853e+06	6942466	3.84494e+06	ALL CONDITIONS
M2XYG3_GALSU	Gasu_39000	Methionine gamma-lyase OS=Galdieria sulphuraria OX=130081 GN=Gasu_39000 PE=3 SV=1	416	45295	M2XYG3_GALSU		169.67	6.97	2	2	2	2		4.70488e+06		5922706	7.98407e+06	5930237	3.68465e+06	2945882		ALL CONDITIONS
M2WA96_GALSU	Gasu_01800	Sphingomyelin phosphodiesterase OS=Galdieria sulphuraria OX=130081 GN=Gasu_01800 PE=4 SV=1	628	71200	M2WA96_GALSU		169.48	10.35	5	5	5	5				5.88705e+06	10957701	6505066	10038377	14359384	8595256	ONLY HETERO&MIXO
B5AJT1_GALSU	Gasu_48050	Putative hexose phosphate translocator OS=Galdieria sulphuraria OX=130081 GN=Gasu_48050 PE=1 SV=1	410	45451	B5AJT1_GALSU		169.47	8.05	3	3	4	4	22697098	33206500	25761950	6211813	9776887	12828123	31237294	40974432	44304544	ALL CONDITIONS
M2X0S4_GALSU	Gasu_27340	5-oxoprolinase (ATP-hydrolysing) OS=Galdieria sulphuraria OX=130081 GN=Gasu_27340 PE=4 SV=1	1265	138586	M2X0S4_GALSU		169.4	3.48	4	4	4	4	405798	634391	310629		555177		12819234	18791274	17755322	ALL CONDITIONS
M2XSV3_GALSU	Gasu_59020	Uncharacterized protein OS=Galdieria sulphuraria OX=130081 GN=Gasu_59020 PE=3 SV=1	575	66775	M2XSV3_GALSU		169.32	3.65	2	2	3	3	10501384	11982077	9202170	33665252	34504688	39165736	26215266	35392464	30770660	ALL CONDITIONS
M2X9Q8_GALSU	Gasu_57270	Ribosomal protein L15 OS=Galdieria sulphuraria OX=130081 GN=Gasu_57270 PE=3 SV=1	204	24443	M2X9Q8_GALSU		168.71	10.29	2	2	3	3	2.99265e+06	4.5097e+06	4.43895e+06	22261310	28160280	31692754	34647688	59489684	29773734	ALL CONDITIONS
M2Y0T6_GALSU	Gasu_32500	ATP-dependent Clp protease proteolytic subunit OS=Galdieria sulphuraria OX=130081 GN=Gasu_32500 PE=3 SV=1	262	29315	M2Y0T6_GALSU		168.44	13.74	2	2	2	2	3.57591e+06	5532304	4.29409e+06	5.57379e+06	9118570	14354844	7920272	11812894	5491815	ALL CONDITIONS
M2XVK0_GALSU	Gasu_50230	Rab family, other OS=Galdieria sulphuraria OX=130081 GN=Gasu_50230 PE=4 SV=1	206	23265	M2XVK0_GALSU		168.06	15.53	3	3	3	3	36832856	40573392	30617618	50696368	67564568	90279176	24211180	31216268	34226384	ALL CONDITIONS
A0A075VZU1_GALSU	rpl1	Ribosomal protein OS=Galdieria sulphuraria OX=130081 GN=rpl1 PE=3 SV=1	230	25482	A0A075VZU1_GALSU		167.79	13.48	3	1	3	1	2629524	2.9456e+06	2.14014e+06	5.21443e+06	7691744	6733873	3.9078e+06	5255911	4644630	ALL CONDITIONS
M2X0L9_GALSU	Gasu_26720	40S ribosomal protein S26 OS=Galdieria sulphuraria OX=130081 GN=Gasu_26720 PE=3 SV=1	110	13048	M2X0L9_GALSU		167.54	23.64	3	3	3	3	23842400	25066200	17690812	65535492	86048136	90639896	4.98857e+06	8142984		ALL CONDITIONS
M2Y1J3_GALSU	Gasu_27950	dUTP pyrophosphatase OS=Galdieria sulphuraria OX=130081 GN=Gasu_27950 PE=4 SV=1	150	16131	M2Y1J3_GALSU		167.3	24.67	3	3	3	3	5621440	8799603	6.34532e+06	28628824	38962344	22792784	6117304	17226984	13006748	ALL CONDITIONS
M2XJN3_GALSU	Gasu_22360	Choline dehydrogenase OS=Galdieria sulphuraria OX=130081 GN=Gasu_22360 PE=4 SV=1	301	33181	M2XJN3_GALSU		166.89	15.95	3	3	3	3	3.65369e+06	664725	2.07021e+06	563995		653199				ONLY PHOTO&MIXO
M2XUS0_GALSU	Gasu_51000	30S ribosomal protein S18 family OS=Galdieria sulphuraria OX=130081 GN=Gasu_51000 PE=4 SV=1	279	31907	M2XUS0_GALSU		166.78	15.41	3	3	3	3	628596	343510	597456	2261832	3.01706e+06	3877509	4.60759e+06	6724493	6.69525e+06	ALL CONDITIONS
Q6JAL6_GALSU	psaA	Photosystem I P700 chlorophyll A apoprotein A1 (Fragment) OS=Galdieria sulphuraria OX=130081 GN=psaA PE=4 SV=1	465	51895	Q6JAL6_GALSU	A0A220XM15_GALSU	166.3	8.39	3	1	3	1							292119	1055594		ONLY HETEROTROPHY
M2VUW9_GALSU	Gasu_54520	60S ribosomal protein L26e OS=Galdieria sulphuraria OX=130081 GN=Gasu_54520 PE=4 SV=1	117	13402	M2VUW9_GALSU		165.97	35.9	3	3	3	3	8393868	11535280		30905328	37450496	5325190	6183182	6387543	1.89963e+06	ALL CONDITIONS
M2W998_GALSU	Gasu_05260	Fructosamine kinase isoform 1 OS=Galdieria sulphuraria OX=130081 GN=Gasu_05260 PE=3 SV=1	299	34203	M2W998_GALSU; M2XQE5_GALSU		165.96	13.38	3	3	3	3				6.54224e+06	8420592	8824376	7.04513e+06	11019120	5711742	ONLY HETERO&MIXO
M2Y5P0_GALSU	Gasu_16620	Anthranilate synthase component I OS=Galdieria sulphuraria OX=130081 GN=Gasu_16620 PE=4 SV=1	624	70569	M2Y5P0_GALSU		165.86	7.21	4	4	4	4	5.52314e+06	6.0324e+06	4252287	3.19586e+06	4165763	4.0048e+06	7727725	9676464	6.83217e+06	ALL CONDITIONS
M2X9Q0_GALSU	Gasu_58250	Phycoerythrobilin:ferredoxin oxidoreductase OS=Galdieria sulphuraria OX=130081 GN=Gasu_58250 PE=3 SV=1	313	36287	M2X9Q0_GALSU		165.71	10.22	2	2	2	2	11303096	20669748	12075830	9537306	7763842	15061983	6.15684e+06	7253519	6.0746e+06	ALL CONDITIONS
M2XK58_GALSU	Gasu_21940	Uncharacterized protein OS=Galdieria sulphuraria OX=130081 GN=Gasu_21940 PE=4 SV=1	400	44153	M2XK58_GALSU		165.31	12.25	3	3	3	3				7110122	11768742	15604024	13902362	13511019	18193566	ONLY HETERO&MIXO
M2Y579_GALSU	Gasu_16250	Nucleoside diphosphate kinase OS=Galdieria sulphuraria OX=130081 GN=Gasu_16250 PE=3 SV=1	152	17267	M2Y579_GALSU		165.13	19.74	3	3	4	4	29036486	32736186	26851766	78664552	107216240	106215048	59589080	86762760	61223820	ALL CONDITIONS
M2WSV2_GALSU	Gasu_54090	Uncharacterized protein OS=Galdieria sulphuraria OX=130081 GN=Gasu_54090 PE=4 SV=1	805	91375	M2WSV2_GALSU		165.09	3.73	2	2	2	2				1.72193e+06	2956013	3028650	378872	1.07503e+06	892474	ONLY HETERO&MIXO
M2X923_GALSU	Gasu_60470	Mercuric reductase OS=Galdieria sulphuraria OX=130081 GN=Gasu_60470 PE=3 SV=1	475	52194	M2X923_GALSU		164.88	10.32	4	4	4	4	6263493	7216843	6085843	4752336	12243512	15577343	14914571	21439876	20815688	ALL CONDITIONS
M2WVN4_GALSU	Gasu_43810	Hydroxymethylbilane synthase OS=Galdieria sulphuraria OX=130081 GN=Gasu_43810 PE=3 SV=1	378	42204	M2WVN4_GALSU		164.15	8.99	3	3	3	3	18021428	30547364	24079880	5953927	6955877	11150567	5414766	6235135	6172464	ALL CONDITIONS
M2X4C9_GALSU	Gasu_15240	Light-harvesting complex protein OS=Galdieria sulphuraria OX=130081 GN=Gasu_15240 PE=4 SV=1	209	23652	M2X4C9_GALSU		164.1	24.4	3	3	3	3	30195430	25816708	35183676	12223050	8012083	19175914	6399468	4784999		ALL CONDITIONS
M2X3U2_GALSU	Gasu_15980	Replication factor C subunit 1 OS=Galdieria sulphuraria OX=130081 GN=Gasu_15980 PE=4 SV=1	758	84646	M2X3U2_GALSU		163.84	5.01	3	3	3	3				8432468	8.11464e+06	9774190	12606495	20092512	20087452	ONLY HETERO&MIXO
M2Y0M1_GALSU	Gasu_31090	DnaJ domain-containing protein isoform 1 OS=Galdieria sulphuraria OX=130081 GN=Gasu_31090 PE=4 SV=1	330	38022	M2Y0M1_GALSU		163.43	7.88	2	2	2	2	7.23521e+06	1.25208e+06	9920027	1.8161e+06	1.89073e+06	1.88393e+06	1.61988e+06	2.31636e+06	1.27292e+06	ALL CONDITIONS
M2XVY5_GALSU	Gasu_48880	Cleavage stimulation factor subunit 3 OS=Galdieria sulphuraria OX=130081 GN=Gasu_48880 PE=4 SV=1	713	83888	M2XVY5_GALSU		163.1	4.49	3	3	3	3	1.06312e+06	924050	727276	9792820	9702693	12733704	2.83107e+06	4.03643e+06	6349888	ALL CONDITIONS
M2XSH6_GALSU	Gasu_57540	Ribonucleoside-diphosphate reductase subunit M2 OS=Galdieria sulphuraria OX=130081 GN=Gasu_57540 PE=4 SV=1	464	52694	M2XSH6_GALSU		162.93	4.74	2	1	3	1							640511	900763		ONLY HETEROTROPHY
M2XEC4_GALSU	Gasu_41680	Uncharacterized protein OS=Galdieria sulphuraria OX=130081 GN=Gasu_41680 PE=4 SV=1	1051	118194	M2XEC4_GALSU		162.79	4.19	3	3	3	3	543696	847156	386835	3.8375e+06	6.25359e+06	8178268	3.00975e+06	5220468	5386189	ALL CONDITIONS
M2W6K2_GALSU	Gasu_13450	General transcription factor IIH subunit 4 OS=Galdieria sulphuraria OX=130081 GN=Gasu_13450 PE=3 SV=1	740	85568	M2W6K2_GALSU		162.39	4.59	3	3	3	3	6.15518e+06	6919599	6361974	11580609	18285980	20577214	13900316	21709988	18675244	ALL CONDITIONS
M2XJQ2_GALSU	Gasu_22460	Histidinol dehydrogenase OS=Galdieria sulphuraria OX=130081 GN=Gasu_22460 PE=3 SV=1	459	49331	M2XJQ2_GALSU		161.86	5.23	3	3	3	3	1.63805e+06	4.19444e+06	1.72517e+06	7.23893e+06	8818700	9274867	11017196	11691764	10165050	ALL CONDITIONS
M2VYY4_GALSU	Gasu_40610	Elongation factor Ts, mitochondrial OS=Galdieria sulphuraria OX=130081 GN=Gasu_40610 PE=3 SV=1	418	47604	M2VYY4_GALSU	A0A075W3L2_GALSU; ATPI_GALSU	161.64	9.57	3	2	3	2	6907318	11917052	5962296	8345293	9393994	9265922	1.95271e+06	2841830	2.58016e+06	ALL CONDITIONS
M2Y092_GALSU	Gasu_32650	Folylpolyglutamate synthase OS=Galdieria sulphuraria OX=130081 GN=Gasu_32650 PE=4 SV=1	513	57473	M2Y092_GALSU		161.6	10.53	4	4	4	4	405669	461313	387344	4266274	5.22104e+06	2.91354e+06	4.80324e+06	8054939	5493796	ALL CONDITIONS
M2XAN0_GALSU	Gasu_55020	Uncharacterized protein OS=Galdieria sulphuraria OX=130081 GN=Gasu_55020 PE=4 SV=1	271	30992	M2XAN0_GALSU		161.57	19.93	3	3	3	3	780618	731657	643906	2899437	3.65939e+06	6852463	615216		852073	ALL CONDITIONS
M2XHW0_GALSU	Gasu_29050	SOUL heme-binding protein OS=Galdieria sulphuraria OX=130081 GN=Gasu_29050 PE=4 SV=1	408	46977	M2XHW0_GALSU		161.22	9.31	3	3	3	3	6.349e+06	8455076	5833663	2.08628e+06	10029381	14766469	12307793	4906130	7712875	ALL CONDITIONS
M2Y5M5_GALSU	Gasu_16490	Hydrolase, alpha/beta fold family protein OS=Galdieria sulphuraria OX=130081 GN=Gasu_16490 PE=4 SV=1	330	37653	M2Y5M5_GALSU		161.2	11.21	3	3	3	3				3685721	5033450	5.24511e+06	14523359	26485060	27634728	ONLY HETERO&MIXO
M2WX06_GALSU	Gasu_39240	30S ribosomal protein S1 OS=Galdieria sulphuraria OX=130081 GN=Gasu_39240 PE=4 SV=1	301	34094	M2WX06_GALSU		160.99	9.3	2	2	2	2	19571354	26559036	23525708	19468888	23193860	26351264	17593842	21081352	24091852	ALL CONDITIONS
M2XUJ8_GALSU	Gasu_50510	Uncharacterized protein OS=Galdieria sulphuraria OX=130081 GN=Gasu_50510 PE=4 SV=1	133	15048	M2XUJ8_GALSU		160.97	19.55	3	3	3	3		343436				9162338	1.03047e+06		6.93444e+06	ALL CONDITIONS
M2XSP3_GALSU	Gasu_59180	Ferritin OS=Galdieria sulphuraria OX=130081 GN=Gasu_59180 PE=3 SV=1	299	34673	M2XSP3_GALSU		160.87	10.03	3	3	3	3	60117788	65832320	47781884	34765260	45083944	60967536	39676904	50364252	42320684	ALL CONDITIONS
M2W7B1_GALSU	Gasu_10850	Uncharacterized protein OS=Galdieria sulphuraria OX=130081 GN=Gasu_10850 PE=4 SV=1	430	49031	M2W7B1_GALSU		160.56	7.91	3	3	3	3	426564		463880	5.831e+06	6112814	6.93975e+06	4981950	8028329	5.78031e+06	ALL CONDITIONS
M2WUZ5_GALSU	Gasu_46100	WD repeat-containing protein 61 OS=Galdieria sulphuraria OX=130081 GN=Gasu_46100 PE=4 SV=1	323	35879	M2WUZ5_GALSU		160.55	12.69	3	3	3	3	5.07825e+06	6896576	5.23932e+06	8874020	10434718	15467847	10428342	15945418	10733213	ALL CONDITIONS
M2Y5Z1_GALSU	Gasu_13570	Serine/threonine protein kinase OS=Galdieria sulphuraria OX=130081 GN=Gasu_13570 PE=3 SV=1	458	52045	M2Y5Z1_GALSU		160.17	12.01	4	4	4	4	352971	590911	405082	4.22849e+06	6787604	6996709	4659133	7179925	4.16305e+06	ALL CONDITIONS
M2XX98_GALSU	Gasu_42530	H+-transporting P-type ATPase OS=Galdieria sulphuraria OX=130081 GN=Gasu_42530 PE=4 SV=1	265	30988	M2XX98_GALSU		159.73	25.66	3	3	3	3	2.10648e+06	4723874	1.46089e+06	4.31548e+06	7628042	8380737	2.71052e+06	3.69825e+06		ALL CONDITIONS
M2WT56_GALSU	Gasu_53060	Mitogen-activated protein kinase OS=Galdieria sulphuraria OX=130081 GN=Gasu_53060 PE=3 SV=1	477	55367	M2WT56_GALSU		159.57	13.21	5	5	5	5				3.30683e+06	5314964	3346132	4.77966e+06	5602425	1.83532e+06	ONLY HETERO&MIXO
M2XRY9_GALSU	Gasu_59090	Phosphoserine phosphatase OS=Galdieria sulphuraria OX=130081 GN=Gasu_59090 PE=4 SV=1	441	49804	M2XRY9_GALSU		159.53	8.84	3	3	3	3				25091592	26239700	12539720	21448736	24130262	14829944	ONLY HETERO&MIXO
M2VYT7_GALSU	accA	Acetyl-coenzyme A carboxylase carboxyl transferase subunit alpha OS=Galdieria sulphuraria OX=130081 GN=accA PE=3 SV=1	342	38885	M2VYT7_GALSU		159.13	14.91	3	3	3	3	1.15978e+06	1.00971e+06	1.90161e+06	1.48574e+06	2.66548e+06	2.45717e+06	17669548	25506126	22650156	ALL CONDITIONS
M2Y7Y6_GALSU	Gasu_06010	Ribonuclease OS=Galdieria sulphuraria OX=130081 GN=Gasu_06010 PE=4 SV=1	594	69146	M2Y7Y6_GALSU		159.13	4.38	2	2	2	2	14868080	18464986	16424782	20249130	32402098	43676412	33183372	45859488	48006856	ALL CONDITIONS
M2WT23_GALSU	Gasu_53800	Uncharacterized protein OS=Galdieria sulphuraria OX=130081 GN=Gasu_53800 PE=4 SV=1	871	100168	M2WT23_GALSU		159.05	6.89	4	4	4	4	1.56896e+06	1.34129e+06	951558	1862465	2263185	2.16463e+06	1.32022e+06	2.66068e+06	2424002	ALL CONDITIONS
M2WYF8_GALSU	Gasu_34860	ABC transporter, ATP-binding protein OS=Galdieria sulphuraria OX=130081 GN=Gasu_34860 PE=4 SV=1	650	72942	M2WYF8_GALSU		158.85	6.92	4	4	4	4	3.21577e+06	3.59099e+06	3.25329e+06				1.81848e+06	2222092	1473832	ONLY PHOTO&HETERO
M2Y2I7_GALSU	Gasu_25430	Glutathione S-transferase OS=Galdieria sulphuraria OX=130081 GN=Gasu_25430 PE=3 SV=1	233	27176	M2Y2I7_GALSU		158.37	15.02	3	3	3	3	544020	879373	573657	6010681	4.4646e+06	2188549	14777306	22325524	7067981	ALL CONDITIONS
M2X0P2_GALSU	Gasu_27010	SEC-C motif domain protein OS=Galdieria sulphuraria OX=130081 GN=Gasu_27010 PE=4 SV=1	239	28172	M2X0P2_GALSU		158.35	11.72	3	3	3	3	7.01056e+06	7956700	4959808							ONLY PHOTOAUTOTROPHY
M2WWY6_GALSU	ycf39	Uncharacterized protein OS=Galdieria sulphuraria OX=130081 GN=ycf39 PE=4 SV=1	317	36940	M2WWY6_GALSU		157.91	12.93	4	4	4	4	9453221	13736501	9975022	9337784	11789599	13374200			4655909	ALL CONDITIONS
M2XQI4_GALSU	Gasu_02770	Uncharacterized protein OS=Galdieria sulphuraria OX=130081 GN=Gasu_02770 PE=4 SV=1	193	21784	M2XQI4_GALSU		157.88	9.84	2	2	2	2	43156376	70763760	50967144	45000288	54979768	74951872	26742510	33569324	25339730	ALL CONDITIONS
M2Y1S8_GALSU	Gasu_27730	N-acetyltransferase OS=Galdieria sulphuraria OX=130081 GN=Gasu_27730 PE=4 SV=1	314	36410	M2Y1S8_GALSU		157.61	11.15	3	3	3	3				1.35223e+06	4.11675e+06	2.95082e+06	1.18666e+06	1.39254e+06	2.52869e+06	ONLY HETERO&MIXO
M2XCE7_GALSU	Gasu_48950	WD repeat-containing protein 68 OS=Galdieria sulphuraria OX=130081 GN=Gasu_48950 PE=4 SV=1	357	40175	M2XCE7_GALSU		157.56	12.61	3	3	3	3	953513	1.41917e+06	875139	2.70079e+06	3.04197e+06	3.75444e+06	4.3793e+06	6567577	5161474	ALL CONDITIONS
M2W809_GALSU	Gasu_07280	Uncharacterized protein OS=Galdieria sulphuraria OX=130081 GN=Gasu_07280 PE=4 SV=1	1483	161491	M2W809_GALSU		157.18	3.17	4	4	4	4	11568827	13510736	7.37023e+06	15808723	25679472	26076556	22391702	29206578	25009340	ALL CONDITIONS
M2XKV2_GALSU	Gasu_20010	Uncharacterized protein OS=Galdieria sulphuraria OX=130081 GN=Gasu_20010 PE=4 SV=1	1152	129652	M2XKV2_GALSU; M2Y487_GALSU		156.93	2.86	2	2	2	2		319179		2.04291e+06	2.45997e+06	2.28539e+06	2.27784e+06	4.27468e+06	3.38347e+06	ALL CONDITIONS
M2XYB0_GALSU	Gasu_41290	Uncharacterized protein OS=Galdieria sulphuraria OX=130081 GN=Gasu_41290 PE=4 SV=1	677	77045	M2XYB0_GALSU		156.89	4.73	2	2	2	2	677418	525943	499356	823790	1.21865e+06			2.41197e+06	2240587	ALL CONDITIONS
M2Y6D6_GALSU	Gasu_13730	Uncharacterized protein OS=Galdieria sulphuraria OX=130081 GN=Gasu_13730 PE=4 SV=1	110	12793	M2Y6D6_GALSU		156.74	26.36	2	2	2	2	855320	619186	1.16172e+06	11149149	14929107	20339912	14222771	18361384	18958704	ALL CONDITIONS
M2Y9E4_GALSU	Gasu_00750	Sulfite reductase (NADPH) flavoprotein alpha-component OS=Galdieria sulphuraria OX=130081 GN=Gasu_00750 PE=4 SV=1	659	74274	M2Y9E4_GALSU		156.46	5.01	3	3	3	3				10015018	10754960		8940113	12677303		ONLY HETERO&MIXO
M2XZ63_GALSU	Gasu_37370	ABC transporter, sulfate transport, ATP-binding protein OS=Galdieria sulphuraria OX=130081 GN=Gasu_37370 PE=4 SV=1	483	54409	M2XZ63_GALSU		156.44	5.8	2	2	3	3	96831.2	479872	636943	879018	1.16034e+06	1585708	1.43827e+06	1282911	1.24711e+06	ALL CONDITIONS
M2X799_GALSU	Gasu_04560	Preprotein translocase, Oxa1 family OS=Galdieria sulphuraria OX=130081 GN=Gasu_04560 PE=3 SV=1	357	40240	M2X799_GALSU		156.33	8.68	3	3	4	4	2.04313e+06	1.99451e+06	2.24008e+06	8.01916e+06	10669652	4398395	8.25957e+06	8639207	7479340	ALL CONDITIONS
M2W935_GALSU	Gasu_04530	Uncharacterized protein OS=Galdieria sulphuraria OX=130081 GN=Gasu_04530 PE=4 SV=1	740	86691	M2W935_GALSU		156.23	5.27	4	4	4	4				841708	933858		8.04376e+06	10979625	386179	ONLY HETERO&MIXO
M2XTC5_GALSU	Gasu_57000	Nuclear cap-binding protein subunit 2 OS=Galdieria sulphuraria OX=130081 GN=Gasu_57000 PE=3 SV=1	195	23012	M2XTC5_GALSU		156.22	20.51	3	3	3	3				1.79065e+06	2.16429e+06	2.0798e+06	1815936		1.25866e+06	ONLY HETERO&MIXO
M2XL35_GALSU	Gasu_18530	Hit-like protein involved in cell-cycle regulation OS=Galdieria sulphuraria OX=130081 GN=Gasu_18530 PE=4 SV=1	187	21102	M2XL35_GALSU		156.21	22.99	2	2	3	3	1.8683e+06	3.0664e+06	2.50534e+06	7234592	12106450	15469598	6665149	8773600	8.12779e+06	ALL CONDITIONS
M2W7R1_GALSU	Gasu_09200	Adenylylsulfate (APS) reductase, thioredoxin-independent OS=Galdieria sulphuraria OX=130081 GN=Gasu_09200 PE=4 SV=1	422	48022	M2W7R1_GALSU		156.06	8.77	4	4	4	4	15588972	15231144	9278947	12610928	13806715	12955249	14067842	19231008	12096544	ALL CONDITIONS
M2X6K6_GALSU	Gasu_05640	26S proteasome regulatory subunit N9 OS=Galdieria sulphuraria OX=130081 GN=Gasu_05640 PE=4 SV=1	383	43971	M2X6K6_GALSU		156.01	7.05	2	2	2	2	713413	1.11868e+06	902783	6633340	9469420	11434817	7.6719e+06	11196950	8741822	ALL CONDITIONS
M2XVK7_GALSU	Gasu_48290	Bifunctional lysine-ketoglutarate reductase / saccharopine dehyrdogenase OS=Galdieria sulphuraria OX=130081 GN=Gasu_48290 PE=4 SV=1	942	105953	M2XVK7_GALSU		155.8	4.46	3	3	3	3	219227	390292		488180	1127308	630782	9792982	10960834	9978165	ALL CONDITIONS
M2X218_GALSU	Gasu_23020	Protein arginine N-methyltransferase 1 OS=Galdieria sulphuraria OX=130081 GN=Gasu_23020 PE=3 SV=1	350	39935	M2X218_GALSU		155.59	9.14	2	2	2	2				2.38685e+06	2699576	2.22921e+06	2.11589e+06	3.40309e+06	2.39476e+06	ONLY HETERO&MIXO
M2Y7Q3_GALSU	Gasu_09180	Ribosomal protein OS=Galdieria sulphuraria OX=130081 GN=Gasu_09180 PE=3 SV=1	333	38064	M2Y7Q3_GALSU		155.36	10.81	3	3	3	3	2.20993e+06	2.71001e+06	2161835	5205465	13206246	12830004	10820302	14195616	11932847	ALL CONDITIONS
M2XKZ6_GALSU	Gasu_18250	ABC transporter, subfamily B, ATP-binding & transmembrane domain OS=Galdieria sulphuraria OX=130081 GN=Gasu_18250 PE=4 SV=1	710	78434	M2XKZ6_GALSU		154.81	4.51	3	3	3	3	3.74129e+06	5.23371e+06	3422661	9418898	12562968	11229305	6.24147e+06	9668598	6.08918e+06	ALL CONDITIONS
M2X6Z0_GALSU	Gasu_06830	Uncharacterized protein OS=Galdieria sulphuraria OX=130081 GN=Gasu_06830 PE=4 SV=1	393	44442	M2X6Z0_GALSU		154.71	10.43	3	3	3	3	1.35414e+06	1.69457e+06	1131463	4.39704e+06	7311638	4.9034e+06	1.27692e+06	2.19661e+06	1.59871e+06	ALL CONDITIONS
M2XDU8_GALSU	Gasu_43430	Bifunctional orotate phosphoribosyltransferase / orotidine-5'-phosphate decarboxylase isoform 1 OS=Galdieria sulphuraria OX=130081 GN=Gasu_43430 PE=3 SV=1	502	55943	M2XDU8_GALSU; M2XX21_GALSU		154.1	7.77	4	4	4	4	5.75208e+06	6.48212e+06	5916728	9100360	11604518	11016915	21076020	14738140	11506629	ALL CONDITIONS
M2W7G2_GALSU	Gasu_11310	PfkB-type carbohydrate kinase family protein OS=Galdieria sulphuraria OX=130081 GN=Gasu_11310 PE=3 SV=1	386	42858	M2W7G2_GALSU		154.02	7.77	2	2	2	2	1.05743e+06	1.30667e+06	1.22958e+06	1.10999e+06	1.68018e+06	2832813	2146245	3.26983e+06	2.65991e+06	ALL CONDITIONS
M2Y0H0_GALSU	Gasu_32220	Elongator complex protein 1 OS=Galdieria sulphuraria OX=130081 GN=Gasu_32220 PE=3 SV=1	1353	156029	M2Y0H0_GALSU; M2Y0R0_GALSU		153.74	2.96	4	4	4	4		1.24341e+06		7.26178e+06	9563966	10923166	6071417	7896752	6409645	ALL CONDITIONS
M2Y2P8_GALSU	Gasu_24770	Mitochondrial ribosomal protein S15 OS=Galdieria sulphuraria OX=130081 GN=Gasu_24770 PE=3 SV=1	214	24914	M2Y2P8_GALSU		153.56	16.36	3	3	3	3	1.78164e+06	3285552	2.58849e+06	917808	1.43097e+06	1394405	2.47508e+06	3.94925e+06	3.36771e+06	ALL CONDITIONS
M2XR46_GALSU	Gasu_62110	DNA-directed RNA polymerase II subunit A (Fragment) OS=Galdieria sulphuraria OX=130081 GN=Gasu_62110 PE=4 SV=1	1275	141229	M2XR46_GALSU		153.42	2.98	4	4	4	4				6741863	5.7092e+06	5073785	3.77957e+06	6797412	2784301	ONLY HETERO&MIXO
M2XVN7_GALSU	Gasu_49250	X-Pro aminopeptidase OS=Galdieria sulphuraria OX=130081 GN=Gasu_49250 PE=3 SV=1	504	56811	M2XVN7_GALSU		153.1	5.56	2	2	2	2	668009			4794863	7.60689e+06	8492591	7659658	6448099	5851438	ALL CONDITIONS
M2W7V5_GALSU	Gasu_09730	Uncharacterized protein OS=Galdieria sulphuraria OX=130081 GN=Gasu_09730 PE=4 SV=1	498	56201	M2W7V5_GALSU		153	6.63	2	2	2	2					3359548		2.0522e+06	3.66533e+06	1.65592e+06	ONLY HETERO&MIXO
M2Y4N2_GALSU	Gasu_18270	Nucleic acid binding protein OS=Galdieria sulphuraria OX=130081 GN=Gasu_18270 PE=4 SV=1	370	40712	M2Y4N2_GALSU		152.92	7.57	4	4	4	4				4198337	4.81131e+06	4134713	3.72448e+06	6.78871e+06	2.40673e+06	ONLY HETERO&MIXO
M2XS40_GALSU	Gasu_61180	Electron-transferring-flavoprotein dehydrogenase OS=Galdieria sulphuraria OX=130081 GN=Gasu_61180 PE=4 SV=1	575	63896	M2XS40_GALSU		152.75	6.78	3	3	3	3	1.84527e+06	2.3411e+06	1844396	6963335	7.79455e+06	4.75288e+06	6243414	9071618	6.79883e+06	ALL CONDITIONS
M2XHD6_GALSU	Gasu_31320	Brix domain-containing protein OS=Galdieria sulphuraria OX=130081 GN=Gasu_31320 PE=4 SV=1	299	34789	M2XHD6_GALSU		152.69	11.37	3	3	3	3				21433484	24265706	5218447	14326842	17233124	10326694	ONLY HETERO&MIXO
M2WV12_GALSU	Gasu_46300	ATP-dependent Clp protease adaptor protein ClpS OS=Galdieria sulphuraria OX=130081 GN=Gasu_46300 PE=4 SV=1	206	23424	M2WV12_GALSU		152.37	9.71	2	2	2	2		1.88595e+06	2.0534e+06	6602794	8350966	4317985	5.44323e+06	8443054	3985609	ALL CONDITIONS
M2WZZ6_GALSU	Gasu_28800	Trafficking protein particle complex subunit OS=Galdieria sulphuraria OX=130081 GN=Gasu_28800 PE=3 SV=1	191	21723	M2WZZ6_GALSU		151.73	16.23	3	3	3	3	7797887	9601736	7740844	6690639	8750286	9355730	12049894	15659641	14213869	ALL CONDITIONS
M2Y872_GALSU	Gasu_06770	Transducin family protein / WD-40 repeat family protein OS=Galdieria sulphuraria OX=130081 GN=Gasu_06770 PE=4 SV=1	327	36990	M2Y872_GALSU		151.63	7.34	2	2	2	2	205765	211066	225772	841568	898552	1.14027e+06	901652	3505991	2028332	ALL CONDITIONS
M2XME0_GALSU	Gasu_13040	Protein tyrosine phosphatase OS=Galdieria sulphuraria OX=130081 GN=Gasu_13040 PE=4 SV=1	493	56110	M2XME0_GALSU		151.3	7.91	3	3	3	3	649592	1.23367e+06	733764	2479627	3.11664e+06	3036579	4.74002e+06	6.97218e+06	3.91653e+06	ALL CONDITIONS
M2WX21_GALSU	Gasu_39380	Uncharacterized protein OS=Galdieria sulphuraria OX=130081 GN=Gasu_39380 PE=4 SV=1	172	18921	M2WX21_GALSU		150.5	12.79	2	2	2	2				2828677	4508986	6739133	2.90814e+06	4.04268e+06	5064121	ONLY HETERO&MIXO
M2X4U5_GALSU	Gasu_11590	Phospholipid scramblase OS=Galdieria sulphuraria OX=130081 GN=Gasu_11590 PE=3 SV=1	418	46557	M2X4U5_GALSU		150.34	11.72	3	3	3	3	1989832	2.22396e+06	2.06041e+06	8043388	9771036	10735581	8378265	11934976	8888864	ALL CONDITIONS
M2Y4L5_GALSU	Gasu_20220	RNA-binding protein (Nab3), putative OS=Galdieria sulphuraria OX=130081 GN=Gasu_20220 PE=4 SV=1	765	83105	M2Y4L5_GALSU		149.98	4.31	3	3	3	3	3343354	3452462	2074040	11580398	14897518	17345984	2.3347e+06		5.03646e+06	ALL CONDITIONS
M2XUG1_GALSU	Gasu_51440	Putative aminopeptidase NPEPL1 isoform 1 OS=Galdieria sulphuraria OX=130081 GN=Gasu_51440 PE=4 SV=1	501	54955	M2XUG1_GALSU	M2XBL8_GALSU	149.97	10.38	3	3	3	3	2.8599e+06	4248203	1.27835e+06							ONLY PHOTOAUTOTROPHY
M2XLY9_GALSU	Gasu_14580	Uncharacterized protein OS=Galdieria sulphuraria OX=130081 GN=Gasu_14580 PE=4 SV=1	140	16047	M2XLY9_GALSU		149.88	41.43	4	4	4	4		332214		578470			9170753	10694772	9618532	ALL CONDITIONS
M2W5B3_GALSU	Gasu_17270	50S ribosomal protein L17 (Plastid) OS=Galdieria sulphuraria OX=130081 GN=Gasu_17270 PE=3 SV=1	181	20418	M2W5B3_GALSU		149.84	18.78	3	3	3	3	35688016	40090792	32241108	36243952	43751944	62229800	24108408	27556140	19163792	ALL CONDITIONS
M2WWR6_GALSU	chlL	Light-independent protochlorophyllide reductase iron-sulfur ATP-binding protein OS=Galdieria sulphuraria OX=130081 GN=chlL PE=3 SV=1	288	31642	M2WWR6_GALSU		149.84	19.79	3	3	3	3	11820341	9248371	7.18612e+06	5.76865e+06	8660410	6187258	4.64725e+06	5.01806e+06	1.47911e+06	ALL CONDITIONS
M2Y4F8_GALSU	Gasu_19640	Cytochrome P45, family 39, subfamily A (24-hydroxycholesterol7alpha-hydroxylase) OS=Galdieria sulphuraria OX=130081 GN=Gasu_19640 PE=3 SV=1	473	53969	M2Y4F8_GALSU		149.58	6.13	2	2	2	2	1212244	1.35913e+06	1.34203e+06	2479209	2.67556e+06	3.05232e+06	2802982	4040724	3.26652e+06	ALL CONDITIONS
M2VVN9_GALSU	Gasu_51460	50S ribosomal protein L1 (Plastid) OS=Galdieria sulphuraria OX=130081 GN=Gasu_51460 PE=4 SV=1	182	20515	M2VVN9_GALSU		149.46	23.08	2	2	2	2	5.66579e+06	9941746	7464852	11900855	11225425	14769030	3.84993e+06	2.67464e+06	7344362	ALL CONDITIONS
M2XJV3_GALSU	Gasu_22990	Uncharacterized protein OS=Galdieria sulphuraria OX=130081 GN=Gasu_22990 PE=4 SV=1	193	22580	M2XJV3_GALSU		149.25	15.03	2	2	2	2	2.70925e+06	2.75898e+06	956376	808129	837891		1.30451e+06	1.12933e+06	954602	ALL CONDITIONS
M2W2M3_GALSU	Gasu_27260	SPla/RYanodine receptor (SPRY) domain-containing protein OS=Galdieria sulphuraria OX=130081 GN=Gasu_27260 PE=4 SV=1	435	48696	M2W2M3_GALSU		149.17	10.8	3	3	3	3				1.02476e+06	1.37478e+06	531470	1.85117e+06	2.64034e+06	1299221	ONLY HETERO&MIXO
M2VT84_GALSU	Gasu_59990	Pre-mRNA-processing factor 4 OS=Galdieria sulphuraria OX=130081 GN=Gasu_59990 PE=4 SV=1	793	93665	M2VT84_GALSU		148.83	4.16	3	3	3	3				4.12227e+06	4705465	4909688	4607976	5504429	4.09772e+06	ONLY HETERO&MIXO
M2Y9V3_GALSU	Gasu_00310	Archaeal ATPase / transposase OS=Galdieria sulphuraria OX=130081 GN=Gasu_00310 PE=3 SV=1	792	89868	M2Y9V3_GALSU		148.82	4.04	3	2	3	2				538684	1.8166e+06	871046		1.61264e+06	1.08666e+06	ONLY HETERO&MIXO
M2X2T7_GALSU	Gasu_19400	Uncharacterized protein OS=Galdieria sulphuraria OX=130081 GN=Gasu_19400 PE=4 SV=1	1206	135951	M2X2T7_GALSU; M2Y4D0_GALSU		148.78	3.07	3	3	3	3	979399	862492		1.90174e+06			7710011	11117086	9381360	ALL CONDITIONS
M2XVE9_GALSU	Gasu_50930	Splicing factor U2AF 35 kDa subunit OS=Galdieria sulphuraria OX=130081 GN=Gasu_50930 PE=4 SV=1	285	34184	M2XVE9_GALSU		148.55	9.47	3	3	3	3	1327405	1.91585e+06	1.53627e+06	3616959	5.49994e+06	537958	8874239	14476459	9021383	ALL CONDITIONS
M2VXQ7_GALSU	Gasu_44080	Chloroplast inner membrane import protein Tic22, putative OS=Galdieria sulphuraria OX=130081 GN=Gasu_44080 PE=4 SV=1	308	34945	M2VXQ7_GALSU		148.53	11.36	3	3	3	3	8394622	7626315	5.8609e+06	10253554	12355746	14856318	3.43578e+06	4871593	2207922	ALL CONDITIONS
M2XBH2_GALSU	Gasu_52250	dTMP kinase OS=Galdieria sulphuraria OX=130081 GN=Gasu_52250 PE=3 SV=1	236	26787	M2XBH2_GALSU		148.16	15.25	3	3	3	3	2535260	9214459	5781176	2.99398e+06	2.82448e+06	8751627	1.78589e+06	9098477	5.54059e+06	ALL CONDITIONS
M2XPA8_GALSU	Gasu_07680	DNA helicase OS=Galdieria sulphuraria OX=130081 GN=Gasu_07680 PE=3 SV=1	931	104160	M2XPA8_GALSU		147.44	3.33	3	3	3	3	1124400	1.51013e+06	1.14174e+06	4.82963e+06	5.62369e+06		10474638	11455986	5284612	ALL CONDITIONS
M2Y4S5_GALSU	Gasu_18600	Transcription elongation factor SPT6 OS=Galdieria sulphuraria OX=130081 GN=Gasu_18600 PE=4 SV=1	1510	174163	M2Y4S5_GALSU		147	2.45	3	3	3	3	2679375	2.61545e+06	522477	5922166	7614901	6310672	8217314	8351832	5.48338e+06	ALL CONDITIONS
ATPH_GALSU	atpH	ATP synthase subunit c, chloroplastic OS=Galdieria sulphuraria OX=130081 GN=atpH PE=3 SV=1	83	8282	ATPH_GALSU; M2XEV2_GALSU		146.84	49.4	1	1	1	1	4.40665e+06	10096823	8163524	243069		7.59078e+06	3.19799e+06		1.59677e+06	ALL CONDITIONS
M2XTI1_GALSU	Gasu_54120	Exodeoxyribonuclease V OS=Galdieria sulphuraria OX=130081 GN=Gasu_54120 PE=4 SV=1	263	29662	M2XTI1_GALSU		146.32	10.27	2	2	2	2	10321386	11038146	10664106	13715076	15327463	16600250	14140004	18979328	16305754	ALL CONDITIONS
M2X5N6_GALSU	Gasu_08740	Histone deacetylase OS=Galdieria sulphuraria OX=130081 GN=Gasu_08740 PE=3 SV=1	475	54581	M2X5N6_GALSU		146.09	12.42	3	3	3	3	242958	291835		580729	999375	893873	1275149	1.70496e+06	1.30446e+06	ALL CONDITIONS
M2VUB2_GALSU	Gasu_55680	ABC transporter, ATP-binding protein OS=Galdieria sulphuraria OX=130081 GN=Gasu_55680 PE=4 SV=1	409	45717	M2VUB2_GALSU		145.8	7.82	3	3	3	3	1.94957e+06	3058268	2.24833e+06	3.85068e+06	4932337	5485330	3.27324e+06	3.71071e+06	3.8019e+06	ALL CONDITIONS
M2X058_GALSU	Gasu_29360	Uncharacterized protein OS=Galdieria sulphuraria OX=130081 GN=Gasu_29360 PE=4 SV=1	245	27544	M2X058_GALSU		145.44	14.29	2	2	2	2	1.07882e+06	1.3931e+06	1.17206e+06	3842472	3.83673e+06	6342317	3.89164e+06	8898530	7.96827e+06	ALL CONDITIONS
M2VU16_GALSU	Gasu_56970	Ubiquitin-protein ligase (Cullin) OS=Galdieria sulphuraria OX=130081 GN=Gasu_56970 PE=3 SV=1	827	96271	M2VU16_GALSU		145.23	6.53	4	4	4	4		393135	213661	3.90138e+06	5.50545e+06	4602085	1.31403e+06	2.481e+06		ALL CONDITIONS
M2X575_GALSU	Gasu_10260	Uncharacterized protein OS=Galdieria sulphuraria OX=130081 GN=Gasu_10260 PE=4 SV=1	1007	115708	M2X575_GALSU		145.04	2.88	3	3	3	3	272482	439169		2.84309e+06	3478513	2.80242e+06	8005632	11634172	8285641	ALL CONDITIONS
M2Y8L6_GALSU	Gasu_04860	NADH dehydrogenase (Ubiquinone) 1 beta subcomplex 9 OS=Galdieria sulphuraria OX=130081 GN=Gasu_04860 PE=3 SV=1	122	14020	M2Y8L6_GALSU		144.93	32.79	3	3	3	3	4.1085e+06	5.24804e+06	5.31156e+06	8899072	10492975	1.34112e+06	16759765	13686829	14396887	ALL CONDITIONS
M2XA57_GALSU	Gasu_56540	Microtubule associated protein (Ase1), putative OS=Galdieria sulphuraria OX=130081 GN=Gasu_56540 PE=4 SV=1	816	95242	M2XA57_GALSU		144.85	5.76	4	4	4	4				4.28523e+06		701247	13039061	12506648	4.29833e+06	ONLY HETERO&MIXO
M2Y7Z2_GALSU	Gasu_06060	Acetoacetyl-CoA synthetase OS=Galdieria sulphuraria OX=130081 GN=Gasu_06060 PE=4 SV=1	778	89826	M2Y7Z2_GALSU		143.71	5.66	4	4	4	4	1.34403e+06	1.68765e+06	1.08151e+06	5260851	10510190	8.10928e+06	9429466	14141906	12425004	ALL CONDITIONS
M2X4P7_GALSU	Gasu_13740	Thioredoxin-like protein OS=Galdieria sulphuraria OX=130081 GN=Gasu_13740 PE=4 SV=1	199	23199	M2X4P7_GALSU		143.6	15.08	2	2	3	3	7505741	13050886	9140216	14819704	19581516	21693480	22861888	24853400	11167883	ALL CONDITIONS
M2VXF4_GALSU	Gasu_45970	Large subunit ribosomal protein L13 isoform 2 OS=Galdieria sulphuraria OX=130081 GN=Gasu_45970 PE=3 SV=1	243	28079	M2VXF4_GALSU; M2XDA8_GALSU		143.41	11.93	2	2	2	2				4.06315e+06	5708246	3.33876e+06	4.61149e+06	3394275	5.39409e+06	ONLY HETERO&MIXO
M2XZ20_GALSU	Gasu_36220	ADP-ribosylation factor OS=Galdieria sulphuraria OX=130081 GN=Gasu_36220 PE=3 SV=1	188	20876	M2XZ20_GALSU		143.24	21.81	3	3	3	3				1.11569e+06	1963814	1.89743e+06	714903	2.3098e+06	1394541	ONLY HETERO&MIXO
M2W5K6_GALSU	Gasu_15730	Amino acid transporter, AAAP family isoform 1 OS=Galdieria sulphuraria OX=130081 GN=Gasu_15730 PE=4 SV=1	490	55479	M2W5K6_GALSU	M2XFZ2_GALSU	142.64	6.53	2	2	2	2	1.66221e+06	3.33662e+06	1.69484e+06	720199	2.80982e+06	5.22325e+06	2.09013e+06	4.09541e+06	2234227	ALL CONDITIONS
M2X1B8_GALSU	Gasu_25360	Metaxin 2-like protein OS=Galdieria sulphuraria OX=130081 GN=Gasu_25360 PE=4 SV=1	320	36627	M2X1B8_GALSU		142.36	18.12	3	3	3	3				1.07035e+06			2191827	3.08017e+06	2.17556e+06	ONLY HETERO&MIXO
M2XV43_GALSU	Gasu_51320	O-acyltransferase OS=Galdieria sulphuraria OX=130081 GN=Gasu_51320 PE=3 SV=1	418	48898	M2XV43_GALSU		142.31	8.61	3	3	3	3				3.33352e+06	3671979	5836343		3.50446e+06	6169849	ONLY HETERO&MIXO
M2X3A9_GALSU	Gasu_18830	Zinc-finger protein OS=Galdieria sulphuraria OX=130081 GN=Gasu_18830 PE=4 SV=1	563	63814	M2X3A9_GALSU		142.21	8.53	3	3	3	3				4480649	3.92143e+06	3.71206e+06	5736925	7690659	6.49415e+06	ONLY HETERO&MIXO
M2X3H0_GALSU	Gasu_17120	Carboxymethylenebutenolidase OS=Galdieria sulphuraria OX=130081 GN=Gasu_17120 PE=4 SV=1	241	27302	M2X3H0_GALSU		142.17	14.94	3	3	3	3	999111	1220898	1.25942e+06	2.56977e+06	3.19414e+06	4229925	5.85919e+06	8339595	2611022	ALL CONDITIONS
B5AJT0_GALSU	Gasu_53050	Phosphoenolpyruvate/phosphate translocator OS=Galdieria sulphuraria OX=130081 GN=Gasu_53050 PE=4 SV=1	407	44984	B5AJT0_GALSU		141.86	9.83	3	3	3	3	3.7042e+06	4.15808e+06	3.79449e+06	22897482	28598284	29339904	24212940	39706920	27960764	ALL CONDITIONS
M2X1V0_GALSU	Gasu_22340	Protoporphyrinogen oxidase OS=Galdieria sulphuraria OX=130081 GN=Gasu_22340 PE=4 SV=1	357	40292	M2X1V0_GALSU		141.78	9.8	3	3	3	3	584934	946084	505093	5.94986e+06	9304840	7773610	10073949	14987645	10776802	ALL CONDITIONS
M2WUE9_GALSU	Gasu_48560	Mitochondrial carrier (BOU / S-adenosylmethionine carrier) OS=Galdieria sulphuraria OX=130081 GN=Gasu_48560 PE=3 SV=1	336	37485	M2WUE9_GALSU		141.74	14.29	3	3	3	3	5519953	6250566	5532371	3.02529e+06	3088863	7.67811e+06	2724734	4.24053e+06	3.21032e+06	ALL CONDITIONS
M2XZI5_GALSU	Gasu_34570	Uncharacterized protein OS=Galdieria sulphuraria OX=130081 GN=Gasu_34570 PE=4 SV=1	647	71694	M2XZI5_GALSU		141.65	4.64	3	3	3	3	5752919	5517094	6738129	15133176	19164246	15921396	16484506	18841894	15132368	ALL CONDITIONS
M2XA30_GALSU	Gasu_56310	Structural maintenance of chromosomes protein OS=Galdieria sulphuraria OX=130081 GN=Gasu_56310 PE=3 SV=1	1235	142571	M2XA30_GALSU		141.46	2.43	2	2	2	2				419760			351154	1.81072e+06		ONLY HETERO&MIXO
M2WYG4_GALSU	Gasu_34910	Peptidase, M50 family protein OS=Galdieria sulphuraria OX=130081 GN=Gasu_34910 PE=4 SV=1	629	69191	M2WYG4_GALSU		141.43	3.82	2	2	2	2	9823308	9963664	6.65775e+06	715452	851939	1.33712e+06	405113	708044	508431	ALL CONDITIONS
M2WVP5_GALSU	Gasu_43930	Anthranilate phosphoribosyltransferase OS=Galdieria sulphuraria OX=130081 GN=Gasu_43930 PE=3 SV=1	513	56180	M2WVP5_GALSU		140.81	6.04	2	2	2	2	1.86239e+06	2665358	2.26821e+06	2979588	3.82723e+06	3.5012e+06	2.66592e+06	4318478	2.6469e+06	ALL CONDITIONS
M2X0F7_GALSU	Gasu_28160	Uncharacterized protein OS=Galdieria sulphuraria OX=130081 GN=Gasu_28160 PE=4 SV=1	992	112411	M2X0F7_GALSU		140.78	2.82	2	2	2	2				1.35676e+06	1.11534e+06	1385928	1.40593e+06	2.31091e+06	1.44658e+06	ONLY HETERO&MIXO
M2XYS6_GALSU	Gasu_38670	Cystathionine gamma-lyase OS=Galdieria sulphuraria OX=130081 GN=Gasu_38670 PE=3 SV=1	380	41854	M2XYS6_GALSU		140.68	8.16	2	2	2	2	2.68862e+06	2.8962e+06	2.2324e+06	4.824e+06	8.19769e+06	8743881	6.1773e+06	9406680	6739352	ALL CONDITIONS
M2Y1C3_GALSU	Gasu_30510	Collagen-related protein OS=Galdieria sulphuraria OX=130081 GN=Gasu_30510 PE=4 SV=1	496	55147	M2Y1C3_GALSU		140.24	9.68	3	3	3	3							126198		2.42812e+06	ONLY HETEROTROPHY
M2XX11_GALSU	Gasu_43340	PfkB-type carbohydrate kinase family protein OS=Galdieria sulphuraria OX=130081 GN=Gasu_43340 PE=4 SV=1	378	41880	M2XX11_GALSU		140.24	11.38	3	3	3	3	753985	964168	957358	76080784	84991688	104291984	4787322	8232075	15686810	ALL CONDITIONS
M2Y4P2_GALSU	Gasu_16820	Metal ion binding protein OS=Galdieria sulphuraria OX=130081 GN=Gasu_16820 PE=4 SV=1	445	50486	M2Y4P2_GALSU		140.2	7.19	3	2	3	2				1264731	1.33577e+06	1.40854e+06	1.54307e+06	1.30148e+06	724623	ONLY HETERO&MIXO
M2Y8R1_GALSU	Gasu_05350	NADPH:adrenodoxin oxidoreductase, mitochondrial OS=Galdieria sulphuraria OX=130081 GN=Gasu_05350 PE=3 SV=1	518	58460	M2Y8R1_GALSU		140.2	4.83	2	2	2	2				675908	977897	1.03161e+06	2.23503e+06	2433820	1.78432e+06	ONLY HETERO&MIXO
M2X9Z6_GALSU	Gasu_57060	Molecular chaperone GrpE (Plastid) OS=Galdieria sulphuraria OX=130081 GN=Gasu_57060 PE=3 SV=1	315	36250	M2X9Z6_GALSU		140.18	10.79	2	2	2	2	15615380	15252974	3.04524e+06	5.27408e+06	36799552	3.59465e+06				ONLY PHOTO&MIXO
M2Y3A9_GALSU	Gasu_24500	Mitochondrial protein translocase, MPT family OS=Galdieria sulphuraria OX=130081 GN=Gasu_24500 PE=3 SV=1	76	8553	M2Y3A9_GALSU		139.63	46.05	3	3	3	3	2.25898e+06	2.17062e+06	1.64494e+06	5068517	7888262	8452851	1.78329e+06	8611727	7777065	ALL CONDITIONS
M2W6S8_GALSU	Gasu_11790	Uncharacterized protein OS=Galdieria sulphuraria OX=130081 GN=Gasu_11790 PE=4 SV=1	109	12692	M2W6S8_GALSU		139.59	30.28	2	2	2	2	3038954	3594264	3.26692e+06	5564658	9332015	9694725	10317385	17368786	19739702	ALL CONDITIONS
M2XZA6_GALSU	Gasu_36380	60S ribosomal protein L17e OS=Galdieria sulphuraria OX=130081 GN=Gasu_36380 PE=3 SV=1	186	21103	M2XZA6_GALSU		139.47	15.59	4	4	4	4	29892458	47237412	39369972	3.73495e+06	3.46083e+06		12125840	107487768	71232616	ALL CONDITIONS
M2W681_GALSU	Gasu_15060	Arginine/serine-rich splicing factor, putative OS=Galdieria sulphuraria OX=130081 GN=Gasu_15060 PE=4 SV=1	483	57065	M2W681_GALSU		139.42	4.97	2	2	2	2	709996	938792	479757	11673157	14732472	17136468	12522392	20490636	12607159	ALL CONDITIONS
M2XCY4_GALSU	Gasu_46400	Carotenoid cis-trans isomerase, CrtH-like protein OS=Galdieria sulphuraria OX=130081 GN=Gasu_46400 PE=4 SV=1	591	65242	M2XCY4_GALSU		139.36	6.26	2	2	2	2				470248	1.19098e+06	1.23849e+06	2.59937e+06	3.79933e+06	3155481	ONLY HETERO&MIXO
M2Y413_GALSU	Gasu_19430	Uncharacterized protein OS=Galdieria sulphuraria OX=130081 GN=Gasu_19430 PE=4 SV=1	136	15812	M2Y413_GALSU		138.97	22.79	3	3	3	3	2.48472e+06	3.33666e+06	2.60617e+06	10919354	16510431	19535068	12722192	21240388	24955768	ALL CONDITIONS
M2Y8J8_GALSU	Gasu_04630	Uncharacterized protein OS=Galdieria sulphuraria OX=130081 GN=Gasu_04630 PE=4 SV=1	266	31035	M2Y8J8_GALSU	M2XQ86_GALSU	138.9	10.9	2	2	2	2				2.11717e+06	2.87743e+06	2.5566e+06	1.40688e+06	3.42718e+06	3.36717e+06	ONLY HETERO&MIXO
M2XM57_GALSU	Gasu_15210	F-type H+-transporting ATPase subunit d OS=Galdieria sulphuraria OX=130081 GN=Gasu_15210 PE=4 SV=1	225	26809	M2XM57_GALSU		138.8	14.67	2	2	2	2	5099812	7068396	5.22525e+06	15413492	20961096	31861122	18869420	27834510	24124436	ALL CONDITIONS
M2X541_GALSU	Gasu_12700	ABC-2 type transport system, ATP-binding protein OS=Galdieria sulphuraria OX=130081 GN=Gasu_12700 PE=4 SV=1	956	109052	M2X541_GALSU		138.62	4.08	3	3	3	3	232258	349904		1.7936e+06	1569505	2.33261e+06	1.10891e+06	2240530	1.00811e+06	ALL CONDITIONS
M2XU86_GALSU	Gasu_52090	Nuclear cap-binding protein subunit 1 OS=Galdieria sulphuraria OX=130081 GN=Gasu_52090 PE=4 SV=1	819	94081	M2XU86_GALSU		138.59	4.64	3	3	3	3	914247	1.5663e+06	507000	1.25205e+06	1246303	1.46544e+06	5.40878e+06	4.82652e+06	3.73742e+06	ALL CONDITIONS
M2W771_GALSU	Gasu_10490	Enhancer of mRNA-decapping protein 4 OS=Galdieria sulphuraria OX=130081 GN=Gasu_10490 PE=4 SV=1	1108	126075	M2W771_GALSU		138.54	2.44	3	3	3	3	4.25901e+06	4.5124e+06	2.1002e+06	23454694	17863640	13426396	16433724	35939404	18292104	ALL CONDITIONS
M2Y2F0_GALSU	Gasu_25780	Short-chain dehydrogenase/reductase (SDR) family protein OS=Galdieria sulphuraria OX=130081 GN=Gasu_25780 PE=4 SV=1	311	33962	M2Y2F0_GALSU		138.47	11.25	2	2	2	2	2.25625e+06	2.37411e+06	2.24304e+06	900026	4.89476e+06	3.98759e+06	3328846	6925464	10095178	ALL CONDITIONS
M2XW96_GALSU	Gasu_45430	Uncharacterized protein OS=Galdieria sulphuraria OX=130081 GN=Gasu_45430 PE=4 SV=1	286	33170	M2XW96_GALSU		137.78	7.69	3	1	3	1							1.65537e+06	2771805	486108	ONLY HETEROTROPHY
M2Y274_GALSU	Gasu_26950	Photolyase/blue-light receptor OS=Galdieria sulphuraria OX=130081 GN=Gasu_26950 PE=4 SV=1	444	49833	M2Y274_GALSU		137.76	9.68	3	3	3	3	2235064	2501893	1616925	3.31864e+06	3.89857e+06	2.75672e+06	521335	1.52441e+06		ALL CONDITIONS
M2WYZ3_GALSU	Gasu_32930	Synaptobrevin homolog YKT6 OS=Galdieria sulphuraria OX=130081 GN=Gasu_32930 PE=3 SV=1	200	23120	M2WYZ3_GALSU		137.61	12	3	3	3	3	160835	426507	169248	13749693	19391786	17436906	5.99835e+06	8146400	5656083	ALL CONDITIONS
M2WT37_GALSU	Gasu_53940	Vps35 protein OS=Galdieria sulphuraria OX=130081 GN=Gasu_53940 PE=4 SV=1	774	88357	M2WT37_GALSU		137.53	4.91	4	4	4	4		1085651	583792	7798164	8756521	9354012	12695294	15532534	12072546	ALL CONDITIONS
M2W9F3_GALSU	Gasu_02910	Glycosyltransferase family 5 protein OS=Galdieria sulphuraria OX=130081 GN=Gasu_02910 PE=4 SV=1	250	28830	M2W9F3_GALSU		137.2	14.4	2	2	2	2	9887073	12690666	9583288				566249	636944	621700	ONLY PHOTO&HETERO
M2WZ21_GALSU	Gasu_33260	Uncharacterized protein OS=Galdieria sulphuraria OX=130081 GN=Gasu_33260 PE=3 SV=1	555	63439	M2WZ21_GALSU		137.16	3.24	1	1	1	1	483672	2688435	1.91193e+06	3.76919e+06	6.14007e+06	5.14995e+06	5.57138e+06	8742827	5273150	ALL CONDITIONS
M2XP40_GALSU	Gasu_10020	Uncharacterized protein OS=Galdieria sulphuraria OX=130081 GN=Gasu_10020 PE=4 SV=1	159	18540	M2XP40_GALSU		136.76	20.13	2	2	2	2	3.02602e+06	4634251	3.39154e+06	8.06743e+06	9769083	11442727	7.73498e+06	16020481	11083035	ALL CONDITIONS
M2Y4I4_GALSU	Gasu_19930	Uncharacterized protein OS=Galdieria sulphuraria OX=130081 GN=Gasu_19930 PE=4 SV=1	170	19350	M2Y4I4_GALSU		136.39	18.24	3	3	3	3	1.32772e+06	1.60799e+06	1176475	1.56589e+06	5.07086e+06	4413347	4.43205e+06	6313305	3952773	ALL CONDITIONS
M2XLC2_GALSU	Gasu_17280	Phenylpyruvate tautomerase OS=Galdieria sulphuraria OX=130081 GN=Gasu_17280 PE=4 SV=1	114	12423	M2XLC2_GALSU		136.34	24.56	2	2	2	2	43448288	52170836	41050076	4644998	6860558	8604320	7.16598e+06	8387711	10439317	ALL CONDITIONS
M2WUB0_GALSU	Gasu_49540	Uncharacterized protein OS=Galdieria sulphuraria OX=130081 GN=Gasu_49540 PE=4 SV=1	903	99615	M2WUB0_GALSU		136.33	4.1	3	3	3	3				7156659	7485266	1.14625e+06	5.34109e+06	8347581	4456939	ONLY HETERO&MIXO
M2X7Z4_GALSU	Gasu_00460	DNAJ heat shock family protein OS=Galdieria sulphuraria OX=130081 GN=Gasu_00460 PE=4 SV=1	201	23200	M2X7Z4_GALSU		136.21	14.93	2	2	2	2	726082	1.23806e+06	800541	3.51868e+06	5.80508e+06	4.35662e+06	4428389	6.17732e+06	3.92337e+06	ALL CONDITIONS
M2XFY2_GALSU	Gasu_36730	Phosphatidylinositol 4-kinase OS=Galdieria sulphuraria OX=130081 GN=Gasu_36730 PE=3 SV=1	964	110422	M2XFY2_GALSU		135.96	3.32	3	3	3	3				2.61836e+06	4.05587e+06	4947480	3680813	6.5985e+06	3.36605e+06	ONLY HETERO&MIXO
M2XL52_GALSU	Gasu_18810	40S ribosomal protein S7 OS=Galdieria sulphuraria OX=130081 GN=Gasu_18810 PE=3 SV=1	201	22739	M2XL52_GALSU		135.91	7.46	2	2	2	2	1.95241e+06	2770383	2.25211e+06	10015372	14719024	11400362	11009241	16730498	10499028	ALL CONDITIONS
M2Y096_GALSU	Gasu_33200	DNA binding protein OS=Galdieria sulphuraria OX=130081 GN=Gasu_33200 PE=4 SV=1	411	45701	M2Y096_GALSU		135.8	10.46	4	4	4	4	1209705	1.2451e+06	843893	49063676	79825928	72799336	26976812	43470460	27344666	ALL CONDITIONS
M2X6G7_GALSU	Gasu_08520	Ethanolaminephosphotransferase OS=Galdieria sulphuraria OX=130081 GN=Gasu_08520 PE=3 SV=1	1063	122114	M2X6G7_GALSU		135.78	2.63	2	2	2	2				593465	566643		2.5977e+06	3333885	1.73432e+06	ONLY HETERO&MIXO
M2Y7P8_GALSU	Gasu_09130	(S)-2-hydroxy-acid oxidase OS=Galdieria sulphuraria OX=130081 GN=Gasu_09130 PE=3 SV=1	394	43486	M2Y7P8_GALSU	M2W7F2_GALSU	135.23	5.58	2	2	2	2	3.14047e+06	4783360	4.19749e+06	4966713	11036176	19349758	13766782	14724652	24553732	ALL CONDITIONS
M2XSX7_GALSU	Gasu_58530	Uncharacterized protein OS=Galdieria sulphuraria OX=130081 GN=Gasu_58530 PE=4 SV=1	1309	153101	M2XSX7_GALSU		135.13	3.51	4	4	4	4				1.56748e+06			3.74767e+06	4484157	353066	ONLY HETERO&MIXO
M2Y0Z8_GALSU	Gasu_30420	N-acetyltransferase OS=Galdieria sulphuraria OX=130081 GN=Gasu_30420 PE=4 SV=1	166	19420	M2Y0Z8_GALSU		134.78	33.13	3	3	3	3	2.44064e+06	2.25001e+06	2.27672e+06	6552708	6.97687e+06	10245532	6690006	10439923	5785204	ALL CONDITIONS
M2W8X6_GALSU	Gasu_04110	Uncharacterized protein OS=Galdieria sulphuraria OX=130081 GN=Gasu_04110 PE=4 SV=1	248	28427	M2W8X6_GALSU		134.76	13.31	3	3	3	3	1.65084e+06	2552854	1.79782e+06	8566620	11610420	11772650	2.69676e+06	2996407	2234136	ALL CONDITIONS
D4NY69_GALSU	psbE	Cytochrome b559 subunit alpha OS=Galdieria sulphuraria OX=130081 GN=psbE PE=3 SV=1	84	9524	D4NY69_GALSU		134.75	21.43	2	2	2	2	63360132	87609336	56862128	29802396	28173762	51002748	13299024	17071280	13911227	ALL CONDITIONS
M2XIU4_GALSU	Gasu_26090	DNA polymerase OS=Galdieria sulphuraria OX=130081 GN=Gasu_26090 PE=3 SV=1	1070	121516	M2XIU4_GALSU		134.34	3.64	3	3	3	3				1.6285e+06		1.32242e+06	2.86378e+06	6619701	1.95213e+06	ONLY HETERO&MIXO
M2Y4B4_GALSU	Gasu_20210	Mitochondrial protein translocase, MPT family OS=Galdieria sulphuraria OX=130081 GN=Gasu_20210 PE=4 SV=1	925	104515	M2Y4B4_GALSU		134.04	4.76	3	3	3	3				1.09818e+06	968098	511548	966440	1360693	616479	ONLY HETERO&MIXO
A5JW34_GALSU	Prx03	Peroxidase OS=Galdieria sulphuraria OX=130081 GN=Prx03 PE=2 SV=1	297	31749	A5JW34_GALSU		133.98	7.07	2	2	2	2	16308497	23758082	14723188	17508472	24673942	88651048	30617684	42632148	97297872	ALL CONDITIONS
M2X7F4_GALSU	Gasu_05280	Uncharacterized protein OS=Galdieria sulphuraria OX=130081 GN=Gasu_05280 PE=4 SV=1	550	62383	M2X7F4_GALSU		133.94	6.73	3	3	3	3	1.03511e+06	834360		694857	2217536	2.36084e+06	6150291	9030930	8424284	ALL CONDITIONS
M2X0R6_GALSU	Gasu_27250	Uncharacterized protein OS=Galdieria sulphuraria OX=130081 GN=Gasu_27250 PE=4 SV=1	277	31974	M2X0R6_GALSU		133.89	11.55	2	2	2	2	465327	692897	617665				1.80691e+06	2.72459e+06	2.29588e+06	ONLY PHOTO&HETERO
M2XFH0_GALSU	Gasu_38060	60S ribosomal protein L27 OS=Galdieria sulphuraria OX=130081 GN=Gasu_38060 PE=3 SV=1	137	16014	M2XFH0_GALSU		133.76	27.74	3	3	3	3	4717546	3838833	6182818	358723	2.43648e+06		3.18589e+06	3.82366e+06	2560017	ALL CONDITIONS
M2XVW9_GALSU	Gasu_48740	Serine O-acetyltransferase OS=Galdieria sulphuraria OX=130081 GN=Gasu_48740 PE=4 SV=1	323	36097	M2XVW9_GALSU		133.36	8.05	2	2	2	2				1.71172e+06	1.48668e+06		2.60857e+06	3.95616e+06	2.12061e+06	ONLY HETERO&MIXO
M2Y7A1_GALSU	Gasu_09750	Beta-phosphoglucomutase OS=Galdieria sulphuraria OX=130081 GN=Gasu_09750 PE=4 SV=1	240	26527	M2Y7A1_GALSU		133.29	9.17	3	3	3	3	8532556	10427960	8815136	8276282	15101596	18763490	6.6521e+06	9236344	3.12914e+06	ALL CONDITIONS
M2Y8H4_GALSU	Gasu_04400	Peptidyl-prolyl cis-trans isomerase-like-protein isoform 2 OS=Galdieria sulphuraria OX=130081 GN=Gasu_04400 PE=4 SV=1	324	36592	M2Y8H4_GALSU		132.9	10.49	2	2	2	2				11458413	13488632	12322506	15417470	21064758	8536018	ONLY HETERO&MIXO
M2Y2Q1_GALSU	Gasu_23780	NADH dehydrogenase [ubiquinone] 1 alpha subcomplex subunit 12 OS=Galdieria sulphuraria OX=130081 GN=Gasu_23780 PE=3 SV=1	167	19820	M2Y2Q1_GALSU		132.86	12.57	2	2	2	2	10834549	11027766	10528249	19011846	26258224	31867132	28423426	36617336	36534004	ALL CONDITIONS
M2VZT7_GALSU	Gasu_37390	Glycine-rich RNA binding protein isoform 1 OS=Galdieria sulphuraria OX=130081 GN=Gasu_37390 PE=4 SV=1	149	16795	M2VZT7_GALSU		132.84	18.79	1	1	1	1				6.09971e+06	9673268	4.95773e+06	8903580	12873878		ONLY HETERO&MIXO
M2XIP7_GALSU	Gasu_27500	Beta-galactosidase OS=Galdieria sulphuraria OX=130081 GN=Gasu_27500 PE=3 SV=1	1038	118205	M2XIP7_GALSU		132.75	5.97	4	4	4	4							3841779	2.94283e+06	4.93433e+06	ONLY HETEROTROPHY
M2XX96_GALSU	Gasu_44010	Methylmalonyl-CoA epimerase OS=Galdieria sulphuraria OX=130081 GN=Gasu_44010 PE=4 SV=1	166	18378	M2XX96_GALSU		132.59	16.87	2	2	2	2	837890	1437393	794771	2.27209e+06	1.85098e+06	3883577	3.15974e+06	3.8017e+06	5096207	ALL CONDITIONS
M2Y6K6_GALSU	Gasu_10510	E3 ubiquitin-protein ligase UBR1 OS=Galdieria sulphuraria OX=130081 GN=Gasu_10510 PE=4 SV=1	1795	205607	M2Y6K6_GALSU		132.49	1.78	3	3	3	3		288210	90994.6	2.63682e+06	3.03702e+06	966371				ONLY PHOTO&MIXO
M2VTS8_GALSU	Gasu_57260	60S ribosomal protein L1e OS=Galdieria sulphuraria OX=130081 GN=Gasu_57260 PE=4 SV=1	212	24422	M2VTS8_GALSU		132.49	9.43	2	2	2	2	2.78766e+06	6.25408e+06	4.48266e+06	22976340	30690312	27399016	19456260	34003484	24558574	ALL CONDITIONS
M2Y3T4_GALSU	Gasu_20870	Uncharacterized protein OS=Galdieria sulphuraria OX=130081 GN=Gasu_20870 PE=4 SV=1	119	13994	M2Y3T4_GALSU		132.07	26.05	3	3	3	3	3.12203e+06	4368548	3.25415e+06	6.83746e+06	10441442	11743386	6283208	8456858	6.51177e+06	ALL CONDITIONS
M2X715_GALSU	Gasu_07020	Antioxidant/ oxidoreductase isoform 1 OS=Galdieria sulphuraria OX=130081 GN=Gasu_07020 PE=4 SV=1	238	26986	M2X715_GALSU		131.68	15.13	2	2	2	2	5172366	6055815	5188659	2618291	645080	5.27721e+06				ONLY PHOTO&MIXO
M2XPV2_GALSU	Gasu_06560	Uncharacterized protein OS=Galdieria sulphuraria OX=130081 GN=Gasu_06560 PE=4 SV=1	266	29990	M2XPV2_GALSU		131.34	11.28	2	2	2	2							3.07582e+06	3729521	3.36094e+06	ONLY HETEROTROPHY
M2X6S4_GALSU	Gasu_06240	Pentafunctional 3-hydroxyacyl-CoA dehydrogenase / enoyl-CoA hydratase /3-hydroxyacyl-CoA epimerase / enoyl-CoA isomerase / 3-ketoacyl-CoA thiolase OS=Galdieria sulphuraria OX=130081 GN=Gasu_06240 PE=4 SV=1	236	26415	M2X6S4_GALSU		131.21	11.86	2	2	2	2					2.86485e+06	2567081			3780331	ONLY HETERO&MIXO
M2W7V3_GALSU	Gasu_09680	Lactoylglutathione lyase OS=Galdieria sulphuraria OX=130081 GN=Gasu_09680 PE=3 SV=1	324	37285	M2W7V3_GALSU		131.18	7.41	2	2	3	3	11819678	27866472	16565994	26103116	37397964	55037904	21144348	24437594	36519792	ALL CONDITIONS
M2W0H3_GALSU	Gasu_35010	Uncharacterized protein OS=Galdieria sulphuraria OX=130081 GN=Gasu_35010 PE=4 SV=1	85	9281	M2W0H3_GALSU		131.04	20	1	1	1	1	4661344		4125957	7071254	11522172	9640049	12218117	15657087	14333459	ALL CONDITIONS
M2W502_GALSU	Gasu_18330	Transducin family protein / WD-40 repeat family protein OS=Galdieria sulphuraria OX=130081 GN=Gasu_18330 PE=4 SV=1	583	63668	M2W502_GALSU		130.96	7.89	3	3	3	3		344865		2043470	2360513	2383333	2.13149e+06	3.35609e+06	2.34257e+06	ALL CONDITIONS
M2XEX8_GALSU	Gasu_39260	Probable cytosolic iron-sulfur protein assembly protein CIAO1 homolog OS=Galdieria sulphuraria OX=130081 GN=Gasu_39260 PE=3 SV=1	392	44318	M2XEX8_GALSU		130.95	7.14	2	2	2	2			1316503	1.92837e+06	3240698	2.92407e+06	4945177	7.02055e+06	3.20609e+06	ALL CONDITIONS
M2XPA4_GALSU	Gasu_07630	Cystathionine beta-lyase OS=Galdieria sulphuraria OX=130081 GN=Gasu_07630 PE=3 SV=1	438	49357	M2XPA4_GALSU		130.91	11.64	3	3	3	3	2.62364e+06	3278652	2.66259e+06	2.56688e+06	3047877	3870961	1.49943e+06	2.31234e+06	2574683	ALL CONDITIONS
M2Y9N3_GALSU	Gasu_01430	Rab family, other OS=Galdieria sulphuraria OX=130081 GN=Gasu_01430 PE=4 SV=1	178	20390	M2Y9N3_GALSU		130.65	16.29	3	3	3	3	4723055	5534683	4675815	7144906	7352638	10325036	7704675	9949660	7808356	ALL CONDITIONS
M2W6K5_GALSU	Gasu_13500	DNA helicase OS=Galdieria sulphuraria OX=130081 GN=Gasu_13500 PE=3 SV=1	786	89845	M2W6K5_GALSU		130.63	4.96	3	3	3	3	623838	720841	837266	574794	629933		550442	665674		ALL CONDITIONS
M2W198_GALSU	Gasu_32370	Vesicle transport V-snare protein OS=Galdieria sulphuraria OX=130081 GN=Gasu_32370 PE=4 SV=1	171	19844	M2W198_GALSU		130.62	14.04	2	2	2	2	4304719	3443977	2.7428e+06	7046182	6.45582e+06	6.80121e+06	7637095	8864897	8030903	ALL CONDITIONS
M2X9H3_GALSU	Gasu_58850	Tight junction plaque protein Symplekin-like protein OS=Galdieria sulphuraria OX=130081 GN=Gasu_58850 PE=4 SV=1	1188	134017	M2X9H3_GALSU		130.32	3.62	4	4	4	4	2.69637e+06	3.90178e+06	1.88731e+06	1.02916e+06	1.59413e+06	1.95885e+06	2095798	5233501	3.50358e+06	ALL CONDITIONS
M2XHP4_GALSU	Gasu_30460	Glutathione S-transferase OS=Galdieria sulphuraria OX=130081 GN=Gasu_30460 PE=4 SV=1	152	17194	M2XHP4_GALSU		130.13	20.39	2	2	2	2	7.29645e+06	10319750	7.27158e+06	22316168	34818468	44197144	37001252	48524948	40909800	ALL CONDITIONS
YCF3_GALSU	ycf3	Photosystem I assembly protein Ycf3 OS=Galdieria sulphuraria OX=130081 GN=ycf3 PE=3 SV=1	167	19072	YCF3_GALSU	M2XEU9_GALSU	129.89	19.76	2	2	2	2	3.04333e+06	6044812	4.02397e+06							ONLY PHOTOAUTOTROPHY
A0A075W1G1_GALSU	rps3	Ribosomal protein S3 OS=Galdieria sulphuraria OX=130081 GN=rps3 PE=3 SV=1	210	24536	A0A075W1G1_GALSU; M2XET2_GALSU		129.65	10	2	2	2	2	18787058	18166824	14561114	20284668	19802220	25738094				ONLY PHOTO&MIXO
M2X7R7_GALSU	Gasu_03600	U3 snoRNP component Sof1p OS=Galdieria sulphuraria OX=130081 GN=Gasu_03600 PE=4 SV=1	450	51302	M2X7R7_GALSU		129.54	8.67	3	3	3	3				1597227			4.12008e+06	7.15209e+06	2.16881e+06	ONLY HETERO&MIXO
M2XTQ1_GALSU	Gasu_53780	Uncharacterized protein OS=Galdieria sulphuraria OX=130081 GN=Gasu_53780 PE=4 SV=1	514	58617	M2XTQ1_GALSU		129.35	5.84	2	2	2	2				2.19638e+06	2.63545e+06	2.23742e+06				ONLY MIXOTROPHY
M2XZW9_GALSU	Gasu_33800	Alpha-galactosidase OS=Galdieria sulphuraria OX=130081 GN=Gasu_33800 PE=4 SV=1	992	112971	M2XZW9_GALSU		129.34	4.44	3	3	3	3	1.49753e+06	1.90364e+06	545183	2.12444e+06	3.11644e+06	4397823	1.63655e+06	3.39182e+06	3.30441e+06	ALL CONDITIONS
M2WZK1_GALSU	Gasu_31480	Crooked neck protein, putative OS=Galdieria sulphuraria OX=130081 GN=Gasu_31480 PE=4 SV=1	694	83435	M2WZK1_GALSU		128.81	5.33	3	3	3	3	1.27296e+06	473335	1.23955e+06	1.31996e+06	1.45304e+06	1.42055e+06	1.20608e+06	2.01622e+06	1.31904e+06	ALL CONDITIONS
A0A075W2Q6_GALSU	ycf60	Uncharacterized protein OS=Galdieria sulphuraria OX=130081 GN=ycf60 PE=4 SV=1	307	36472	A0A075W2Q6_GALSU; M2XXW7_GALSU		128.5	5.21	2	2	2	2	3.26116e+06	4211083	4.04054e+06	5.79714e+06	8205258	9568112	6.60387e+06	8151852	5.89751e+06	ALL CONDITIONS
M2XZH5_GALSU	Gasu_34490	60S ribosomal protein L8e OS=Galdieria sulphuraria OX=130081 GN=Gasu_34490 PE=3 SV=1	263	28254	M2XZH5_GALSU		128.38	6.08	1	1	1	1	2.43831e+06	2.32609e+06	2297078	6.94461e+06	10044025	7914684	9026182	14899952	9695201	ALL CONDITIONS
M2XNT1_GALSU	Gasu_09010	ATP-dependent HslUV protease, peptidase subunit HslV isoform 1 OS=Galdieria sulphuraria OX=130081 GN=Gasu_09010 PE=4 SV=1	222	24289	M2XNT1_GALSU		128.32	9.91	1	1	1	1				4045570	2.98828e+06		2952584	4361704		ONLY HETERO&MIXO
M2W3S2_GALSU	Gasu_22650	Uncharacterized protein OS=Galdieria sulphuraria OX=130081 GN=Gasu_22650 PE=4 SV=1	1107	128313	M2W3S2_GALSU		128.18	3.07	3	3	3	3	262870	346160		799259	1.66382e+06	1.13068e+06	1245487	2.3483e+06	1.21447e+06	ALL CONDITIONS
M2WTJ9_GALSU	Gasu_52110	Uncharacterized protein OS=Galdieria sulphuraria OX=130081 GN=Gasu_52110 PE=4 SV=1	228	24906	M2WTJ9_GALSU		127.81	7.02	1	1	1	1	3.94755e+06	3.37094e+06	2.64941e+06	9304890	11380415	2.73169e+06	10909702	10826903	7240653	ALL CONDITIONS
M2XQW5_GALSU	Gasu_00100	Small nuclear ribonucleoprotein Sm D2 OS=Galdieria sulphuraria OX=130081 GN=Gasu_00100 PE=3 SV=1	119	13313	M2XQW5_GALSU		127.56	24.37	3	3	3	3	5838066	8496623	5943977	15027166	23132128	23192092	30728826	38214596	32261520	ALL CONDITIONS
M2XTK9_GALSU	Gasu_56460	Pre-mRNA-splicing factor CDC5/CEF1 OS=Galdieria sulphuraria OX=130081 GN=Gasu_56460 PE=4 SV=1	795	92499	M2XTK9_GALSU		127.46	6.16	3	3	4	4					1279712		1.80677e+06	2.72288e+06		ONLY HETERO&MIXO
A0A075W2S3_GALSU	atp9	ATP synthase subunit 9, mitochondrial OS=Galdieria sulphuraria OX=130081 GN=atp9 PE=3 SV=1	76	7747	A0A075W2S3_GALSU		127.22	40.79	1	1	1	1	802633	3.56402e+06	2.94015e+06	1372124			4996281	10091879	8579532	ALL CONDITIONS
M2WYC3_GALSU	Gasu_34510	Iron-sulfur cluster assembly protein OS=Galdieria sulphuraria OX=130081 GN=Gasu_34510 PE=3 SV=1	161	17809	M2WYC3_GALSU		127.02	22.36	2	2	2	2				2.53812e+06	3395715	3709736	3.14839e+06	4.52233e+06	4741092	ONLY HETERO&MIXO
M2Y574_GALSU	Gasu_16200	Phycobilisome core linker protein (ApcC) OS=Galdieria sulphuraria OX=130081 GN=Gasu_16200 PE=4 SV=1	138	15192	M2Y574_GALSU		127.02	17.39	2	2	2	2	22835634	34430560	27646106	18004462	15615298	22701040	2763957	4050343	2.95669e+06	ALL CONDITIONS
M2W0X9_GALSU	Gasu_32810	Short chain dehydrogenase OS=Galdieria sulphuraria OX=130081 GN=Gasu_32810 PE=4 SV=1	332	37101	M2W0X9_GALSU		126.94	9.34	2	2	2	2	738260	904260	836751	2231655	4364719	2465366	3017546	5.1726e+06	2.84345e+06	ALL CONDITIONS
M2XY85_GALSU	Gasu_41020	Cyanate hydratase OS=Galdieria sulphuraria OX=130081 GN=Gasu_41020 PE=3 SV=1	197	22018	M2XY85_GALSU		126.63	7.61	1	1	1	1	2.75556e+06	3.29418e+06	2.52144e+06	4322042	5.22384e+06	4112792	6384793	7327439	6722896	ALL CONDITIONS
M2WQ63_GALSU	Gasu_64340	Uncharacterized protein (Fragment) OS=Galdieria sulphuraria OX=130081 GN=Gasu_64340 PE=3 SV=1	227	26578	M2WQ63_GALSU		126.45	14.1	3	2	3	2	4.45269e+06	4236999	4076805	4004684	5037505	10003795				ONLY PHOTO&MIXO
M2XPJ7_GALSU	Gasu_05520	Cleavage and polyadenylation specificity factor subunit-like protein OS=Galdieria sulphuraria OX=130081 GN=Gasu_05520 PE=4 SV=1	1454	164777	M2XPJ7_GALSU		126.29	2.13	3	3	3	3					1.33782e+06	1.01121e+06	1.56343e+06	2.51699e+06	1.71313e+06	ONLY HETERO&MIXO
M2W4W6_GALSU	Gasu_20150	mRNA splicing factor, putative isoform 1 OS=Galdieria sulphuraria OX=130081 GN=Gasu_20150 PE=4 SV=1	291	30931	M2W4W6_GALSU; M2XKX0_GALSU		126.19	6.19	1	1	2	2		252074	232557	426121	440192		507857	555282		ALL CONDITIONS
M2X1P6_GALSU	Gasu_24200	Chorismate mutase OS=Galdieria sulphuraria OX=130081 GN=Gasu_24200 PE=4 SV=1	327	37379	M2X1P6_GALSU		126.16	6.73	2	2	2	2	2.02851e+06	1.68563e+06	1.11919e+06	2.93738e+06	4.17844e+06	4820105	1.817e+06	2672349	1.34566e+06	ALL CONDITIONS
M2W2G2_GALSU	Gasu_28610	Uncharacterized protein OS=Galdieria sulphuraria OX=130081 GN=Gasu_28610 PE=4 SV=1	175	18910	M2W2G2_GALSU		125.76	19.43	2	2	2	2	13049138	12387200	6.00897e+06							ONLY PHOTOAUTOTROPHY
M2WYX5_GALSU	Gasu_32760	Polyphosphate kinase isoform 1 OS=Galdieria sulphuraria OX=130081 GN=Gasu_32760 PE=4 SV=1	1073	122089	M2WYX5_GALSU	M2W0X2_GALSU	125.31	4.01	3	3	3	3	1.19929e+06	1.63141e+06	806281	1.48414e+06	2.32151e+06	1.998e+06	3.76481e+06	6679219	1.62243e+06	ALL CONDITIONS
M2XFU7_GALSU	Gasu_36360	Uncharacterized protein OS=Galdieria sulphuraria OX=130081 GN=Gasu_36360 PE=3 SV=1	486	55075	M2XFU7_GALSU		125.26	9.26	3	3	3	3				1.53883e+06	2696153		433659	762922		ONLY HETERO&MIXO
M2XK56_GALSU	Gasu_21890	Mannose-1-phosphate guanylyltransferase OS=Galdieria sulphuraria OX=130081 GN=Gasu_21890 PE=4 SV=1	428	47249	M2XK56_GALSU		125.21	10.05	3	3	3	3						6310575	1.96526e+06	13138719	6.81455e+06	ONLY HETERO&MIXO
M2X7E7_GALSU	Gasu_05200	Uncharacterized protein OS=Galdieria sulphuraria OX=130081 GN=Gasu_05200 PE=4 SV=1	126	14395	M2X7E7_GALSU		125.05	14.29	3	3	3	3	15306478	27598320	19191820	19802840	29472636	29015908	17319250	30510588	26081850	ALL CONDITIONS
M2Y2D0_GALSU	Gasu_24990	Uncharacterized protein OS=Galdieria sulphuraria OX=130081 GN=Gasu_24990 PE=4 SV=1	459	54963	M2Y2D0_GALSU		124.96	6.32	2	2	2	2							3226905	3.9287e+06		ONLY HETEROTROPHY
M2W150_GALSU	Gasu_31810	Uncharacterized protein OS=Galdieria sulphuraria OX=130081 GN=Gasu_31810 PE=4 SV=1	305	34757	M2W150_GALSU		124.88	9.18	3	3	3	3	13184304	14929424	13825309	11417534	12394166	18291320				ONLY PHOTO&MIXO
M2XTF4_GALSU	Gasu_54940	Ras-related GTP-binding protein OS=Galdieria sulphuraria OX=130081 GN=Gasu_54940 PE=4 SV=1	409	45590	M2XTF4_GALSU		124.71	6.11	2	2	2	2				1.11973e+06	1.37244e+06	1.44366e+06	1.58851e+06	3533202	2.38086e+06	ONLY HETERO&MIXO
D5KXJ1_GALSU	psbQ'	Photosystem II extrinsic protein OS=Galdieria sulphuraria OX=130081 GN=psbQ' PE=4 SV=1	228	25502	D5KXJ1_GALSU; D6PTH0_GALSU		124.67	11.84	2	2	2	2	19087834	27082972	24735854	7.83681e+06	8.14482e+06	14522559	5119094	8894851	5.78157e+06	ALL CONDITIONS
M2X786_GALSU	Gasu_04380	Vacuolar protein sorting protein OS=Galdieria sulphuraria OX=130081 GN=Gasu_04380 PE=3 SV=1	670	75714	M2X786_GALSU		124.51	4.33	2	2	2	2				664141	694603		1261886	2.02725e+06	775484	ONLY HETERO&MIXO
M2VW41_GALSU	Gasu_50420	Photosystem II stability/assembly factor HCF136 OS=Galdieria sulphuraria OX=130081 GN=Gasu_50420 PE=4 SV=1	438	49048	M2VW41_GALSU		124.44	7.08	2	2	2	2	892816	1825667	1.16873e+06		4.30991e+06	5110876	1.92482e+06	1.86381e+06	1.62907e+06	ALL CONDITIONS
M2W027_GALSU	Gasu_35360	Ribosomal protein L20 family protein OS=Galdieria sulphuraria OX=130081 GN=Gasu_35360 PE=4 SV=1	99	11555	M2W027_GALSU		124.43	24.24	2	2	2	2				1.47082e+06	3.91557e+06	1.4849e+06		1.5515e+06		ONLY HETERO&MIXO
ATPD_GALSU	atpD	ATP synthase subunit delta, chloroplastic OS=Galdieria sulphuraria OX=130081 GN=atpD PE=3 SV=1	177	20514	ATPD_GALSU		124.07	7.91	2	2	2	2	7895696	12268363	11376180	8617640	10607036	14554508	2.43624e+06	3.55784e+06	2.25269e+06	ALL CONDITIONS
M2XH66_GALSU	Gasu_32330	Mitochondrial ribosomal protein L22 OS=Galdieria sulphuraria OX=130081 GN=Gasu_32330 PE=3 SV=1	220	25072	M2XH66_GALSU		123.99	9.55	2	2	2	2	1.5399e+06	1174134	1.89944e+06	3.65178e+06	4.48732e+06	5.12997e+06	3.95578e+06	6117316	4797398	ALL CONDITIONS
M2XPQ1_GALSU	Gasu_06050	Glutathione S-transferase OS=Galdieria sulphuraria OX=130081 GN=Gasu_06050 PE=3 SV=1	297	34513	M2XPQ1_GALSU		123.83	9.09	2	2	2	2	9383992	10414457	8000465	5593411	7836191	12123731	1.02794e+06	1.51657e+06		ALL CONDITIONS
M2WU74_GALSU	Gasu_49120	Archaeal ATPase (Fragment) OS=Galdieria sulphuraria OX=130081 GN=Gasu_49120 PE=4 SV=1	416	47827	M2WU74_GALSU; M2XQD2_GALSU	M2WPP9_GALSU; M2WQC4_GALSU; M2WRT2_GALSU; M2WXE1_GALSU; M2X0A4_GALSU; M2X3D8_GALSU; M2X7N3_GALSU; M2X7U2_GALSU; M2X7Y1_GALSU; M2X856_GALSU; M2X8U2_GALSU; M2XEJ5_GALSU; M2XFC7_GALSU; M2XH86_GALSU; M2XLK1_GALSU; M2XP57_GALSU; M2XQJ7_GALSU; M2XQS4_GALSU; M2XQZ8_GALSU; M2XRX8_GALSU; M2XTF3_GALSU; M2XUC2_GALSU; M2XVG5_GALSU; M2XWH2_GALSU; M2XXD6_GALSU; M2XZE2_GALSU; M2Y030_GALSU; M2Y139_GALSU; M2Y1Z7_…	123.68	3.12	2	1	2	1	1.70106e+06	1.80561e+06	1.18674e+06	1.78097e+06	3.26063e+06	4542466	4.51596e+06	5.48408e+06	2.42715e+06	ALL CONDITIONS
M2XKR7_GALSU	Gasu_19710	Amino acid transporter, AAAP family OS=Galdieria sulphuraria OX=130081 GN=Gasu_19710 PE=4 SV=1	409	44161	M2XKR7_GALSU		123.6	10.02	2	2	2	2	664761	801391	688856	649850	702124	2.42549e+06		624544	482641	ALL CONDITIONS
M2XWA1_GALSU	Gasu_45470	Pre-mRNA-splicing factor ATP-dependent RNA helicase OS=Galdieria sulphuraria OX=130081 GN=Gasu_45470 PE=4 SV=1	1118	125892	M2XWA1_GALSU		123.55	3.49	3	3	3	3				2.27351e+06	1366718	920141		2.82529e+06	925847	ONLY HETERO&MIXO
M2W9M5_GALSU	Gasu_03740	Potassium channel beta subunit OS=Galdieria sulphuraria OX=130081 GN=Gasu_03740 PE=4 SV=1	312	35527	M2W9M5_GALSU		123.53	17.63	3	3	3	3				2896663			5308142	7231458	4.88798e+06	ONLY HETERO&MIXO
M2VVW4_GALSU	Gasu_50850	Nuclear transport factor 2 (NTF2) family protein / RNA recognition motif (RRM)-containing protein OS=Galdieria sulphuraria OX=130081 GN=Gasu_50850 PE=4 SV=1	472	51198	M2VVW4_GALSU		123.46	5.93	2	2	2	2	3.43628e+06	3.76491e+06	3486424	53659192	64129200	50834392	70742392	83457680	52985908	ALL CONDITIONS
M2VWZ2_GALSU	Gasu_47570	F-type H+-transporting ATPase subunit delta OS=Galdieria sulphuraria OX=130081 GN=Gasu_47570 PE=3 SV=1	163	17509	M2VWZ2_GALSU		123.45	12.88	2	2	2	2	2.14421e+06	3033436	2.36108e+06	9001390	9493583	10185546	9155104	11502905	9774635	ALL CONDITIONS
M2W7T7_GALSU	Gasu_09510	Uncharacterized protein OS=Galdieria sulphuraria OX=130081 GN=Gasu_09510 PE=4 SV=1	191	21466	M2W7T7_GALSU		123.14	13.61	2	2	2	2	12418911	14146563	10049446	12644342	15313392	17500654	10631013	16943756	10819155	ALL CONDITIONS
M2Y1B1_GALSU	Gasu_29340	Trehalase OS=Galdieria sulphuraria OX=130081 GN=Gasu_29340 PE=3 SV=1	548	63600	M2Y1B1_GALSU		123.03	5.11	2	2	2	2	4035085	7146212	3.30689e+06	1165666	1.72457e+06	1.43744e+06	1.61089e+06	2.71591e+06	2122631	ALL CONDITIONS
M2Y5J2_GALSU	Gasu_16210	Iron-sulfur cluster scaffold protein OS=Galdieria sulphuraria OX=130081 GN=Gasu_16210 PE=4 SV=1	450	50662	M2Y5J2_GALSU		123.02	8.22	3	3	3	3	3.13636e+06	3.0735e+06	6117190	6808619	7831139	5223625				ONLY PHOTO&MIXO
M2VW52_GALSU	Gasu_49180	Glutamate--cysteine ligase catalytic subunit OS=Galdieria sulphuraria OX=130081 GN=Gasu_49180 PE=4 SV=1	738	84199	M2VW52_GALSU		122.99	4.88	4	4	4	4				1.11819e+06			6418252	8527994	4.57236e+06	ONLY HETERO&MIXO
M2XQ93_GALSU	Gasu_04710	tRNA modification GTPase isoform 1 OS=Galdieria sulphuraria OX=130081 GN=Gasu_04710 PE=3 SV=1	552	62924	M2XQ93_GALSU	M2Y8K5_GALSU	122.87	4.35	2	2	2	2				4.16848e+06	808528	1.0772e+06	467832	994261	597563	ONLY HETERO&MIXO
M2X344_GALSU	Gasu_18190	Sucrose transporter, GPH family isoform 1 OS=Galdieria sulphuraria OX=130081 GN=Gasu_18190 PE=4 SV=1	471	51308	M2X344_GALSU; M2Y4M4_GALSU		122.77	4.25	1	1	1	1	808643	913320	815501	1091187	1.45983e+06	1.91909e+06	1.23543e+06	2.07694e+06	1.73942e+06	ALL CONDITIONS
M2XPD2_GALSU	Gasu_07970	Serine racemase OS=Galdieria sulphuraria OX=130081 GN=Gasu_07970 PE=4 SV=1	512	55696	M2XPD2_GALSU		122.76	5.27	2	2	2	2	806579	1.23803e+06	904366	2.14992e+06	3.5454e+06	3.23083e+06	14411900	4.29975e+06	17781680	ALL CONDITIONS
M2W386_GALSU	Gasu_25370	Uncharacterized protein OS=Galdieria sulphuraria OX=130081 GN=Gasu_25370 PE=4 SV=1	833	93303	M2W386_GALSU		122.48	4.44	3	3	3	3					3.54678e+06		5332002	8395089	4303381	ONLY HETERO&MIXO
M2X7H1_GALSU	Gasu_02480	Metal ion binding protein OS=Galdieria sulphuraria OX=130081 GN=Gasu_02480 PE=4 SV=1	433	49982	M2X7H1_GALSU		122.46	5.31	2	1	2	1	1.141e+06	758328		1.50383e+06	2.46836e+06	2.54831e+06	1.94572e+06	2.52315e+06	2313358	ALL CONDITIONS
M2X006_GALSU	Gasu_28890	2-oxoisovalerate dehydrogenase E1 component, beta subunit OS=Galdieria sulphuraria OX=130081 GN=Gasu_28890 PE=4 SV=1	366	40513	M2X006_GALSU		121.91	6.28	2	2	2	2		809783	501796				5415589	8499353	4.91695e+06	ONLY PHOTO&HETERO
M2XIS5_GALSU	Gasu_25910	Dual-specificity tyrosine-(Y)-phosphorylation regulated kinase OS=Galdieria sulphuraria OX=130081 GN=Gasu_25910 PE=4 SV=1	780	87932	M2XIS5_GALSU		121.73	2.95	2	2	2	2	924264	1.28329e+06	526730	3.69979e+06	3565011	2192608	2717122	2566395	2713706	ALL CONDITIONS
M2XQA5_GALSU	Gasu_04890	Vacuolar assembly protein Vps41 OS=Galdieria sulphuraria OX=130081 GN=Gasu_04890 PE=4 SV=1	881	99459	M2XQA5_GALSU		121.3	3.18	2	2	2	2				433825	1.28151e+06	2349559	1.69378e+06	2.02318e+06	2.13074e+06	ONLY HETERO&MIXO
M2X857_GALSU	Gasu_01090	Oxysterol-binding protein-like protein OS=Galdieria sulphuraria OX=130081 GN=Gasu_01090 PE=3 SV=1	731	82483	M2X857_GALSU		121.26	3.42	2	2	2	2	754580	972430	747143	743568			1.27268e+06	1272559	1384854	ALL CONDITIONS
M2W4A2_GALSU	Gasu_20480	Tyrosine--tRNA ligase OS=Galdieria sulphuraria OX=130081 GN=Gasu_20480 PE=3 SV=1	501	56384	M2W4A2_GALSU		120.88	4.19	2	2	3	3	587023	548657	520952	607624	1.22434e+06	1.4808e+06	534614	773074	2.9337e+06	ALL CONDITIONS
M2VXP3_GALSU	Gasu_43900	6-phosphogluconolactonase OS=Galdieria sulphuraria OX=130081 GN=Gasu_43900 PE=4 SV=1	345	38979	M2VXP3_GALSU		120.39	8.41	3	3	3	3	9291654	11243880	7.87321e+06	25244304	39759844	49106252	32757310	48023304	32038272	ALL CONDITIONS
M2X3W2_GALSU	Gasu_16140	Leukotriene-A4 hydrolase OS=Galdieria sulphuraria OX=130081 GN=Gasu_16140 PE=4 SV=1	652	75043	M2X3W2_GALSU		120.34	3.83	2	2	2	2	5072496	6579818	3.86943e+06	2040120	4125752	5.44541e+06	3.59061e+06	4612873	5685627	ALL CONDITIONS
M2XWJ4_GALSU	Gasu_44910	AAA-type ATPase OS=Galdieria sulphuraria OX=130081 GN=Gasu_44910 PE=4 SV=1	578	65387	M2XWJ4_GALSU		120.26	6.57	3	3	3	3				1.85709e+06	2.66531e+06	508114	324675	733796		ONLY HETERO&MIXO
M2XC82_GALSU	Gasu_49700	50S ribosomal protein L2 (Plastid) OS=Galdieria sulphuraria OX=130081 GN=Gasu_49700 PE=4 SV=1	345	38616	M2XC82_GALSU		120.21	9.57	3	3	3	3	916934		1.09397e+06	5.42583e+06	2474514	3.52774e+06	9713195	11064183	9745262	ALL CONDITIONS
M2XX82_GALSU	Gasu_42400	Adenosylmethionine-8-amino-7-oxononanoate aminotransferase OS=Galdieria sulphuraria OX=130081 GN=Gasu_42400 PE=4 SV=1	628	71168	M2XX82_GALSU		119.95	4.46	2	2	2	2							2.38419e+06	4.37348e+06	3.05028e+06	ONLY HETEROTROPHY
M2XLA2_GALSU	Gasu_17000	Kinesin family member OS=Galdieria sulphuraria OX=130081 GN=Gasu_17000 PE=3 SV=1	855	98592	M2XLA2_GALSU		119.59	3.39	2	2	2	2				1.2456e+06	544169	1.41831e+06	1.26759e+06	1.45975e+06	943587	ONLY HETERO&MIXO
M2XTN6_GALSU	Gasu_56690	Uncharacterized protein OS=Galdieria sulphuraria OX=130081 GN=Gasu_56690 PE=4 SV=1	313	35275	M2XTN6_GALSU		119.58	10.22	3	3	3	3				5340301	6836585	2.95965e+06	9752837	15668640	6909830	ONLY HETERO&MIXO
M2X0N7_GALSU	Gasu_26960	3-ketoacyl-CoA synthase OS=Galdieria sulphuraria OX=130081 GN=Gasu_26960 PE=3 SV=1	544	61406	M2X0N7_GALSU		119.17	8.27	3	3	3	3				4.77591e+06	7.94896e+06	1.42305e+06		1.41683e+06	491852	ONLY HETERO&MIXO
M2W0V4_GALSU	Gasu_34360	Signal recognition particle receptor subunit beta OS=Galdieria sulphuraria OX=130081 GN=Gasu_34360 PE=4 SV=1	250	28237	M2W0V4_GALSU		119.14	6.8	1	1	1	1	898670	696863	655527	1.23534e+06	1335107	1.94325e+06	1783290	2750399	1.89959e+06	ALL CONDITIONS
M2XJ66_GALSU	Gasu_25290	Ubiquitin carboxyl-terminal hydrolase OS=Galdieria sulphuraria OX=130081 GN=Gasu_25290 PE=3 SV=1	299	34717	M2XJ66_GALSU		119.12	6.69	2	2	2	2	1.92299e+06	2887048	1.92098e+06	3.63772e+06	5157006	6.33301e+06	2196457	5.97955e+06	4950812	ALL CONDITIONS
M2WWK2_GALSU	Gasu_40810	Uncharacterized protein OS=Galdieria sulphuraria OX=130081 GN=Gasu_40810 PE=4 SV=1	312	35479	M2WWK2_GALSU		119.1	12.18	2	2	2	2				6486263	11179146	13926584	6.50536e+06	7.14993e+06	6.83835e+06	ONLY HETERO&MIXO
M2VUS0_GALSU	Gasu_55060	Transcription initiation factor TFIID TATA-box-binding protein OS=Galdieria sulphuraria OX=130081 GN=Gasu_55060 PE=3 SV=1	206	23014	M2VUS0_GALSU		118.99	19.42	2	2	2	2				1.1769e+06	1.90113e+06		1.77346e+06	2.41783e+06	2.06356e+06	ONLY HETERO&MIXO
M2XXS3_GALSU	Gasu_42410	Uncharacterized protein OS=Galdieria sulphuraria OX=130081 GN=Gasu_42410 PE=4 SV=1	319	36983	M2XXS3_GALSU		118.95	9.09	2	2	2	2	1.7311e+06	2.56775e+06	2.27784e+06	7.14803e+06	9392690	7609366	9400120	13644955	10136566	ALL CONDITIONS
M2Y164_GALSU	Gasu_29950	Poly(A) binding protein OS=Galdieria sulphuraria OX=130081 GN=Gasu_29950 PE=4 SV=1	301	34842	M2Y164_GALSU		118.87	7.64	3	3	3	3	4055996	6328944	5.24204e+06	9173485	9209970		16145209	33364108	24850858	ALL CONDITIONS
M2XQJ6_GALSU	Gasu_02920	Uncharacterized protein OS=Galdieria sulphuraria OX=130081 GN=Gasu_02920 PE=4 SV=1	251	29345	M2XQJ6_GALSU		118.83	6.77	2	2	2	2	112780096	141031616	96905760	75712480	81618792	148939136	61437424	84423928	84389256	ALL CONDITIONS
M2W9W5_GALSU	Gasu_00680	THO complex subunit 2 OS=Galdieria sulphuraria OX=130081 GN=Gasu_00680 PE=4 SV=1	1437	164894	M2W9W5_GALSU		118.79	2.16	3	3	3	3				1.03176e+06	2.40081e+06	1.42912e+06	1192468	2.03808e+06	1.38032e+06	ONLY HETERO&MIXO
M2XZ35_GALSU	Gasu_36420	Amino acid transporter, AAAP family OS=Galdieria sulphuraria OX=130081 GN=Gasu_36420 PE=4 SV=1	473	53861	M2XZ35_GALSU		118.26	8.88	3	3	3	3				3.93432e+06	4236205		3.16768e+06	5.35707e+06	653927	ONLY HETERO&MIXO
M2VWM7_GALSU	Gasu_47950	Charged multivesicular body protein 2A OS=Galdieria sulphuraria OX=130081 GN=Gasu_47950 PE=4 SV=1	213	24836	M2VWM7_GALSU		117.93	13.15	2	2	2	2				2.94393e+06	4.04999e+06	4089817	3671095	7772155	4745874	ONLY HETERO&MIXO
M2XUB9_GALSU	Gasu_52260	Nuclear transcription factor Y, gamma OS=Galdieria sulphuraria OX=130081 GN=Gasu_52260 PE=4 SV=1	248	28621	M2XUB9_GALSU		117.84	8.47	2	2	3	3	9951693	12778782	8036252	3.62973e+06	6318643	6503727				ONLY PHOTO&MIXO
M2XJT1_GALSU	Gasu_22750	Eukaryotic translation initiation factor SUI1 family protein OS=Galdieria sulphuraria OX=130081 GN=Gasu_22750 PE=4 SV=1	595	67899	M2XJT1_GALSU		117.65	5.55	2	2	2	2				8262162	1.5704e+06	1.41058e+06	1.50012e+06	2.09735e+06	1.23794e+06	ONLY HETERO&MIXO
M2WZH0_GALSU	Gasu_31210	Uncharacterized protein OS=Galdieria sulphuraria OX=130081 GN=Gasu_31210 PE=4 SV=1	244	27589	M2WZH0_GALSU		117.6	14.75	3	3	3	3				1.58306e+06	3.34997e+06	4.34764e+06	3677268	6789051	3363030	ONLY HETERO&MIXO
M2VW74_GALSU	Gasu_49410	Gamma-glutamyl-gamma-aminobutyrate hydrolase, putative OS=Galdieria sulphuraria OX=130081 GN=Gasu_49410 PE=4 SV=1	450	51079	M2VW74_GALSU		117.58	5.33	2	2	2	2	958768	1.25841e+06	466878	734126	904826	989352	708916	1.41808e+06	1.04789e+06	ALL CONDITIONS
M2W6Q5_GALSU	Gasu_14230	3-oxoacyl-[acyl-carrier-protein] synthase II OS=Galdieria sulphuraria OX=130081 GN=Gasu_14230 PE=3 SV=1	482	52219	M2W6Q5_GALSU		117.49	4.56	1	1	1	1		4.84631e+06	2.74456e+06	14047027	16946746	16495420	19766292	27724128	13520751	ALL CONDITIONS
M2WZE8_GALSU	Gasu_30970	Serine palmitoyltransferase OS=Galdieria sulphuraria OX=130081 GN=Gasu_30970 PE=4 SV=1	545	61562	M2WZE8_GALSU		117.29	7.34	3	3	3	3				4.86731e+06	6.56658e+06	4745662	4341337	6.46268e+06	4.39898e+06	ONLY HETERO&MIXO
M2XUK4_GALSU	Gasu_50550	Sodium/hydrogen exchanger OS=Galdieria sulphuraria OX=130081 GN=Gasu_50550 PE=3 SV=1	653	72374	M2XUK4_GALSU		117.23	4.13	2	2	2	2				819848	937003	1.04481e+06	2.07804e+06	1.84007e+06	1.84451e+06	ONLY HETERO&MIXO
M2XE37_GALSU	Gasu_42620	V-type proton ATPase subunit F OS=Galdieria sulphuraria OX=130081 GN=Gasu_42620 PE=3 SV=1	122	13642	M2XE37_GALSU		117.23	31.15	2	2	2	2	585502	304282	731980	1.04894e+06	1.42453e+06	1.41646e+06	962636	1.05496e+06	964764	ALL CONDITIONS
M2W2L8_GALSU	Gasu_27210	Serine/threonine protein phosphatase 2A regulatory subunit OS=Galdieria sulphuraria OX=130081 GN=Gasu_27210 PE=3 SV=1	553	63024	M2W2L8_GALSU		117.16	4.88	2	2	3	3				1.01492e+06	594186		1.96333e+06	2.41119e+06	934776	ONLY HETERO&MIXO
M2XS10_GALSU	Gasu_59300	Stromal membrane-associated protein OS=Galdieria sulphuraria OX=130081 GN=Gasu_59300 PE=4 SV=1	419	47792	M2XS10_GALSU		116.81	4.77	2	2	3	3	2.72392e+06	6.59533e+06	3.94281e+06	5.08669e+06	6.0695e+06	9143759	7.19832e+06	7963745	8429609	ALL CONDITIONS
M2Y0G7_GALSU	Gasu_32170	Transducin family protein / WD-40 repeat family protein OS=Galdieria sulphuraria OX=130081 GN=Gasu_32170 PE=4 SV=1	802	91425	M2Y0G7_GALSU		116.66	4.11	2	2	2	2				2.94256e+06	5239523	7.13478e+06	4403572	7685113	5421290	ONLY HETERO&MIXO
M2Y971_GALSU	Gasu_00150	Uncharacterized protein OS=Galdieria sulphuraria OX=130081 GN=Gasu_00150 PE=4 SV=1	179	20456	M2Y971_GALSU		116.5	9.5	1	1	1	1	1.05545e+06	2856513	2.27036e+06	1.70842e+06	1.80824e+06	2.83001e+06			1.546e+06	ALL CONDITIONS
M2Y2B3_GALSU	Gasu_24850	Short-chain dehydrogenase/reductase SDR isoform 1 OS=Galdieria sulphuraria OX=130081 GN=Gasu_24850 PE=4 SV=1	266	29376	M2Y2B3_GALSU		116.41	16.92	3	3	3	3	14799806	19454782	15819460			2650835	7.15442e+06	13727100	12372019	ALL CONDITIONS
M2Y7S5_GALSU	Gasu_09400	Heme binding protein OS=Galdieria sulphuraria OX=130081 GN=Gasu_09400 PE=3 SV=1	180	20197	M2Y7S5_GALSU		116.19	12.78	2	2	2	2	4000522	4977777	2882209	11723785	15433207	15710110	11267771	20372212	14164870	ALL CONDITIONS
M2XIV8_GALSU	Gasu_26240	Iron-sulfur protein ISA2-like protein OS=Galdieria sulphuraria OX=130081 GN=Gasu_26240 PE=4 SV=1	167	18484	M2XIV8_GALSU		115.83	16.77	2	2	2	2					792738	433592	5.07966e+06	6386399	605010	ONLY HETERO&MIXO
M2WY23_GALSU	Gasu_35400	Uncharacterized protein OS=Galdieria sulphuraria OX=130081 GN=Gasu_35400 PE=4 SV=1	279	32578	M2WY23_GALSU		115.78	6.09	2	2	3	3				6249338	6.91031e+06	8231507	5484360	8.35102e+06	5.74165e+06	ONLY HETERO&MIXO
M2X1T7_GALSU	Gasu_24550	RNA-binding protein OS=Galdieria sulphuraria OX=130081 GN=Gasu_24550 PE=4 SV=1	384	44523	M2X1T7_GALSU		115.64	6.51	2	2	2	2				12489504	13183738	17498444	8716715	14027491	9103071	ONLY HETERO&MIXO
M2VSH0_GALSU	Gasu_62670	Valyl-tRNA synthetase (Fragment) OS=Galdieria sulphuraria OX=130081 GN=Gasu_62670 PE=3 SV=1	551	64989	M2VSH0_GALSU; M2XAX8_GALSU		115.62	4.17	2	2	2	2	9426425	13702352	6474986	8362705	10079057	13839594	5487235	6576815	6748889	ALL CONDITIONS
A0A075W0B3_GALSU	nad1	NADH-ubiquinone oxidoreductase chain 1 OS=Galdieria sulphuraria OX=130081 GN=nad1 PE=3 SV=1	321	34981	A0A075W0B3_GALSU		115.2	8.72	2	2	2	2	1632633	2.84744e+06	1.95268e+06	7648218	8649686	10992072	9479350	7001264	12038383	ALL CONDITIONS
M2X1Y3_GALSU	Gasu_22540	Uncharacterized protein OS=Galdieria sulphuraria OX=130081 GN=Gasu_22540 PE=4 SV=1	89	9517	M2X1Y3_GALSU		114.66	22.47	1	1	1	1	1.65772e+06	1.74459e+06	1.38116e+06	3.03181e+06	3.59624e+06	3322433	4.00549e+06	5462793	3990746	ALL CONDITIONS
M2XBT3_GALSU	Gasu_50680	MFS transporter, anion:cation symporter (ACS) family OS=Galdieria sulphuraria OX=130081 GN=Gasu_50680 PE=4 SV=1	530	58465	M2XBT3_GALSU		114.64	6.98	3	3	3	3	2.07874e+06	2.32008e+06	1.87078e+06	1.50299e+06	2.10671e+06	3.42152e+06	1.04241e+06	1.2566e+06	1028881	ALL CONDITIONS
M2Y3X4_GALSU	Gasu_21960	NADH dehydrogenase (Ubiquinone) Fe-S protein 7 OS=Galdieria sulphuraria OX=130081 GN=Gasu_21960 PE=3 SV=1	206	22909	M2Y3X4_GALSU		114.42	11.17	2	2	2	2		3.31653e+06	1.94637e+06		8.03151e+06	9480990	3.46268e+06	17233422	17043192	ALL CONDITIONS
M2VVL7_GALSU	Gasu_51240	Vesicle-associated membrane protein-associated protein A isoform 2 OS=Galdieria sulphuraria OX=130081 GN=Gasu_51240 PE=4 SV=1	353	39846	M2VVL7_GALSU; M2WTN1_GALSU		114.31	7.08	3	2	3	2				18888924	23487964	28850076				ONLY MIXOTROPHY
M2XY98_GALSU	Gasu_41160	NADH dehydrogenase (Ubiquinone) 1 alpha subcomplex 6 isoform 1 OS=Galdieria sulphuraria OX=130081 GN=Gasu_41160 PE=3 SV=1	219	26159	M2XY98_GALSU		114.29	9.59	2	2	2	2				885520	2.14096e+06	1.39995e+06	1150964	2.13981e+06	1.60535e+06	ONLY HETERO&MIXO
M2XYJ6_GALSU	Gasu_37750	Uncharacterized protein OS=Galdieria sulphuraria OX=130081 GN=Gasu_37750 PE=4 SV=1	260	29088	M2XYJ6_GALSU		114.24	12.69	3	3	3	3	3.19344e+06		1822857	3.64652e+06	4479432	4740072	4.16233e+06	5653036	4202389	ALL CONDITIONS
M2XL82_GALSU	Gasu_16770	DNA-directed RNA polymerase subunit (Fragment) OS=Galdieria sulphuraria OX=130081 GN=Gasu_16770 PE=3 SV=1	741	82791	M2XL82_GALSU		114.18	8.1	3	3	3	3				4052939	4749052	3.49449e+06	5182344	10340657	5.1359e+06	ONLY HETERO&MIXO
M2Y529_GALSU	Gasu_15820	Serine/threonine protein kinase OS=Galdieria sulphuraria OX=130081 GN=Gasu_15820 PE=4 SV=1	443	50513	M2Y529_GALSU		113.96	14	3	3	3	3		1.24458e+06	926010	2985579	2.41464e+06	5274572	3.72443e+06	4815245	3904018	ALL CONDITIONS
M2WVZ1_GALSU	Gasu_43310	Serine O-acetyltransferase OS=Galdieria sulphuraria OX=130081 GN=Gasu_43310 PE=4 SV=1	344	37698	M2WVZ1_GALSU		113.47	8.14	2	2	2	2	343671	422621		657197	896097	770964	718172	2.2584e+06	1.39462e+06	ALL CONDITIONS
M2WZB1_GALSU	Gasu_32310	RNA-binding protein OS=Galdieria sulphuraria OX=130081 GN=Gasu_32310 PE=4 SV=1	106	11798	M2WZB1_GALSU		113.45	30.19	2	2	2	2				3.85318e+06	2.97781e+06		1.98699e+06	4.75308e+06		ONLY HETERO&MIXO
M2W4P0_GALSU	Gasu_19540	Uncharacterized protein OS=Galdieria sulphuraria OX=130081 GN=Gasu_19540 PE=4 SV=1	360	41420	M2W4P0_GALSU		113.34	5.28	2	2	2	2				561797	1.1201e+06	1.0404e+06	2.02749e+06	1.76813e+06	738981	ONLY HETERO&MIXO
M2Y0I8_GALSU	Gasu_32490	Charged multivesicular body protein 5 OS=Galdieria sulphuraria OX=130081 GN=Gasu_32490 PE=4 SV=1	218	24947	M2Y0I8_GALSU		113.3	12.84	2	2	2	2				671099		832212	3313619	2.47069e+06	2.09946e+06	ONLY HETERO&MIXO
M2WVX8_GALSU	Gasu_43180	Uncharacterized protein OS=Galdieria sulphuraria OX=130081 GN=Gasu_43180 PE=4 SV=1	203	23447	M2WVX8_GALSU		113.25	11.82	2	2	2	2	1.42695e+06	2.75504e+06	1988250			2.03844e+06	1.22105e+06	2.42476e+06	2.58395e+06	ALL CONDITIONS
M2W1Z1_GALSU	FEN1	Flap endonuclease 1 OS=Galdieria sulphuraria OX=130081 GN=FEN1 PE=3 SV=1	377	42577	M2W1Z1_GALSU		113.21	8.49	2	2	2	2	1187361	1.5072e+06	977673	1.89972e+06	2.10039e+06	2.40229e+06	2.38261e+06	3.05758e+06	3.6273e+06	ALL CONDITIONS
B5AJS9_GALSU	Gasu_21660	Sugar-phosphate:phosphate translocator, DMT family OS=Galdieria sulphuraria OX=130081 GN=Gasu_21660 PE=4 SV=1	407	45826	B5AJS9_GALSU		113.17	3.93	1	1	1	1	3.87712e+06	6536018	4304668	2.94973e+06	3.26138e+06	6262522				ONLY PHOTO&MIXO
M2Y577_GALSU	Gasu_17700	Cytochrome b5 OS=Galdieria sulphuraria OX=130081 GN=Gasu_17700 PE=3 SV=1	130	14833	M2Y577_GALSU		113.17	20	3	3	3	3	1853024	2.99493e+06	2101962	2400286	2.2889e+06	1.90411e+06				ONLY PHOTO&MIXO
M2W2J6_GALSU	Gasu_26920	Uncharacterized protein OS=Galdieria sulphuraria OX=130081 GN=Gasu_26920 PE=4 SV=1	1751	197655	M2W2J6_GALSU		112.96	1.2	2	2	2	2	438120	606582	290638	1.16738e+06	1.24897e+06	1.708e+06	2.24469e+06	3388988	2.10977e+06	ALL CONDITIONS
M2XHL9_GALSU	Gasu_30210	Farnesyl pyrophosphate synthase OS=Galdieria sulphuraria OX=130081 GN=Gasu_30210 PE=3 SV=1	327	37955	M2XHL9_GALSU		112.83	5.5	1	1	1	1				3.61878e+06	6873460		4376926	5983087	4.99907e+06	ONLY HETERO&MIXO
M2WVL3_GALSU	Gasu_45140	RNA helicase OS=Galdieria sulphuraria OX=130081 GN=Gasu_45140 PE=3 SV=1	460	52154	M2WVL3_GALSU		112.72	6.96	3	3	3	3				3271031	5.1474e+06	3288513	8552404	12006965	5200509	ONLY HETERO&MIXO
M2VYL1_GALSU	Gasu_42090	1-deoxy-D-xylulose-5-phosphate synthase OS=Galdieria sulphuraria OX=130081 GN=Gasu_42090 PE=3 SV=1	804	88374	M2VYL1_GALSU		112.19	4.73	3	3	3	3	3.78202e+06	3.31964e+06	1.90794e+06	5585817	6.04163e+06	7884623	702062	908316	624842	ALL CONDITIONS
M2XMW3_GALSU	Gasu_12070	Carbon-sulfur lyase OS=Galdieria sulphuraria OX=130081 GN=Gasu_12070 PE=4 SV=1	182	20375	M2XMW3_GALSU		112.05	13.19	2	2	2	2	9705664	13824541	11669639	14542368	26279140	36360748	838696	31368020	34610680	ALL CONDITIONS
M2Y766_GALSU	Gasu_09350	NADPH2:quinone reductase isoform 1 OS=Galdieria sulphuraria OX=130081 GN=Gasu_09350 PE=4 SV=1	343	37578	M2Y766_GALSU	M2Y7S1_GALSU	111.93	8.16	2	2	2	2	3.22616e+06	44260456	24187878	3.76667e+06	6.45947e+06	8208667	3.68439e+06	6464373	6.16108e+06	ALL CONDITIONS
M2XC50_GALSU	Gasu_49330	Translation initiation factor eIF-5 OS=Galdieria sulphuraria OX=130081 GN=Gasu_49330 PE=4 SV=1	466	51254	M2XC50_GALSU		111.88	7.73	3	3	3	3			1.81735e+06	4765948	5545686	3899952	5004399	16521980	8485092	ALL CONDITIONS
M2XQE2_GALSU	Gasu_05220	Prefoldin alpha subunit OS=Galdieria sulphuraria OX=130081 GN=Gasu_05220 PE=3 SV=1	144	16533	M2XQE2_GALSU		111.75	22.92	2	2	2	2	513742	661524	634597	3581333	5610437	2.24737e+06	4671764	5.90359e+06	5664011	ALL CONDITIONS
M2WS61_GALSU	Gasu_56920	Ferredoxin component (Biphenyl dioxygenase, Rieske iron-sulfur component related protein) OS=Galdieria sulphuraria OX=130081 GN=Gasu_56920 PE=4 SV=1	209	23094	M2WS61_GALSU		111.68	10.53	2	2	2	2	114626224	152818816	106436648	29814924	39290472	64462472	20806944	21112122	14998451	ALL CONDITIONS
M2X4V3_GALSU	Gasu_11680	SNARE-interacting protein-like protein OS=Galdieria sulphuraria OX=130081 GN=Gasu_11680 PE=3 SV=1	1219	133045	M2X4V3_GALSU		111.61	1.39	1	1	1	1	1.04519e+06	1.27171e+06	720272	2913351	2.44028e+06	2.27342e+06	1.94225e+06	3.32062e+06	1.98066e+06	ALL CONDITIONS
M2Y3T3_GALSU	Gasu_21530	Trafficking protein particle complex 1 OS=Galdieria sulphuraria OX=130081 GN=Gasu_21530 PE=4 SV=1	149	17053	M2Y3T3_GALSU		111.09	18.12	3	3	3	3	1.82171e+06	2.75762e+06	2.06474e+06	4550840	5073663	5.44848e+06	4.73835e+06	7.50382e+06	5.45144e+06	ALL CONDITIONS
M2Y5D6_GALSU	Gasu_15750	Protein-L-isoaspartate O-methyltransferase OS=Galdieria sulphuraria OX=130081 GN=Gasu_15750 PE=3 SV=1	313	35125	M2Y5D6_GALSU		111.04	8.95	2	2	2	2				563255			1.99162e+06	3.12036e+06	4891108	ONLY HETERO&MIXO
M2XYB4_GALSU	Gasu_41330	ADP-ribosylation factor GTPase-activating protein 2/3 OS=Galdieria sulphuraria OX=130081 GN=Gasu_41330 PE=4 SV=1	446	49639	M2XYB4_GALSU		110.63	5.61	2	2	2	2				2.74959e+06	4282572	4.77403e+06	6712675	9636312	7275450	ONLY HETERO&MIXO
M2XPX8_GALSU	Gasu_06800	Uncharacterized protein OS=Galdieria sulphuraria OX=130081 GN=Gasu_06800 PE=4 SV=1	1220	139942	M2XPX8_GALSU		110.55	1.72	2	2	2	2	630101	1.3592e+06		3.1366e+06	3957662	5503091	3.36621e+06	4087405	3.48409e+06	ALL CONDITIONS
M2XF19_GALSU	Gasu_39730	Glutamyl-tRNA reductase OS=Galdieria sulphuraria OX=130081 GN=Gasu_39730 PE=3 SV=1	559	62447	M2XF19_GALSU		110.43	5.55	3	3	3	3	1072496	1.1504e+06	921345	2.2489e+06	3.37058e+06	675398	959210	1.24314e+06		ALL CONDITIONS
RK21_GALSU	rpl21	50S ribosomal protein L21, chloroplastic OS=Galdieria sulphuraria OX=130081 GN=rpl21 PE=3 SV=1	110	12862	RK21_GALSU		110.08	19.09	2	2	2	2	21771088	22072056	20615450				3.55712e+06	5671470	3920445	ONLY PHOTO&HETERO
M2WRR4_GALSU	Gasu_58440	Seryl-tRNA synthetase OS=Galdieria sulphuraria OX=130081 GN=Gasu_58440 PE=4 SV=1	501	56890	M2WRR4_GALSU		109.96	2.99	1	1	2	2	2406648	2.76623e+06	2686839	2166555	2.95948e+06	4.03189e+06		2767765	2.83574e+06	ALL CONDITIONS
M2VSB8_GALSU	Gasu_63220	Uncharacterized protein OS=Galdieria sulphuraria OX=130081 GN=Gasu_63220 PE=4 SV=1	597	67652	M2VSB8_GALSU; M2WQF8_GALSU		109.8	6.53	3	3	3	3				3.2385e+06	5.3415e+06	6.88787e+06	3898196	8808310	5441071	ONLY HETERO&MIXO
M2XTQ2_GALSU	Gasu_55810	Dynamin family protein OS=Galdieria sulphuraria OX=130081 GN=Gasu_55810 PE=4 SV=1	745	85336	M2XTQ2_GALSU		109.8	4.56	2	2	2	2	577602	715199	575184	2.38295e+06	2.82506e+06	3213362	1132886	1.68418e+06	1.17282e+06	ALL CONDITIONS
M2WA39_GALSU	Gasu_01290	Diphosphoinositol polyphosphate phosphohydrolase-like protein OS=Galdieria sulphuraria OX=130081 GN=Gasu_01290 PE=4 SV=1	169	19595	M2WA39_GALSU		109.76	7.1	1	1	2	2	387977	509900	422087	1.2956e+06	680740	683386		3729830	2074684	ALL CONDITIONS
M2Y476_GALSU	Gasu_20930	40S ribosomal protein S19e OS=Galdieria sulphuraria OX=130081 GN=Gasu_20930 PE=4 SV=1	148	16839	M2Y476_GALSU		109.54	16.89	2	2	2	2	3.07736e+06	4507760	3.82596e+06	9465639	13194685	13305706	12336618	20388606	12745825	ALL CONDITIONS
M2XAC7_GALSU	Gasu_56110	Uncharacterized protein OS=Galdieria sulphuraria OX=130081 GN=Gasu_56110 PE=4 SV=1	437	49621	M2XAC7_GALSU		109.03	5.49	2	2	2	2				936337	1.3965e+06		1.61856e+06	1941589	947123	ONLY HETERO&MIXO
M2Y744_GALSU	Gasu_09120	DNA/RNA-binding protein translin/TB-RBP-like protein OS=Galdieria sulphuraria OX=130081 GN=Gasu_09120 PE=4 SV=1	215	24940	M2Y744_GALSU		109	8.84	2	2	2	2	1455532	2.09385e+06	1.37183e+06	4.07092e+06	5.95706e+06	7.87242e+06	6148136	8.00824e+06	7.8122e+06	ALL CONDITIONS
M2VY02_GALSU	Gasu_43460	Ubiquitin fusion degradation protein OS=Galdieria sulphuraria OX=130081 GN=Gasu_43460 PE=4 SV=1	335	36976	M2VY02_GALSU		108.9	9.85	2	2	2	2	1.39967e+06	2072001	1.35728e+06	2275605	5.03664e+06	5900050	1.83742e+06	1.73666e+06	1.81182e+06	ALL CONDITIONS
M2XEL6_GALSU	Gasu_41010	Aldo/keto reductase isoform 2 OS=Galdieria sulphuraria OX=130081 GN=Gasu_41010 PE=4 SV=1	372	42316	M2XEL6_GALSU; M2XXR9_GALSU		108.82	6.99	2	2	3	3				2302119	1.95832e+06	1.28485e+06	1.84972e+06	2.08874e+06	988373	ONLY HETERO&MIXO
D4NY70_GALSU	psbF	Cytochrome b559 subunit beta OS=Galdieria sulphuraria OX=130081 GN=psbF PE=3 SV=1	44	5103	D4NY70_GALSU		108.52	34.09	1	1	1	1	18944570	23884964	19209114	12415916	12476286	25323678				ONLY PHOTO&MIXO
A0A075W3E7_GALSU	rps12	Ribosomal protein S12 OS=Galdieria sulphuraria OX=130081 GN=rps12 PE=3 SV=1	124	13818	A0A075W3E7_GALSU	M2VYV9_GALSU	108.48	28.23	2	2	2	2	9071534	12663755	8510997	10424978	11089552		2.11318e+06	3908763	2.71057e+06	ALL CONDITIONS
M2WAF7_GALSU	Gasu_02170	Salt tolerance protein 5-like protein OS=Galdieria sulphuraria OX=130081 GN=Gasu_02170 PE=4 SV=1	177	20144	M2WAF7_GALSU		108.09	13.56	2	2	2	2	11438035	13899238	10140402	36453664	42600468	46879128	39069688	58041132	34864004	ALL CONDITIONS
M2VZ40_GALSU	Gasu_39620	ABC transporter, subfamily B, ATP-binding & transmembrane domain isoform 1 OS=Galdieria sulphuraria OX=130081 GN=Gasu_39620 PE=4 SV=1	948	106014	M2VZ40_GALSU; M2WX40_GALSU		107.95	2.32	2	2	2	2	2.20995e+06	2329764	2.43244e+06	9141868	11867399	5524062	11871768	15048125	11051802	ALL CONDITIONS
M2VV19_GALSU	Gasu_53900	Mitochondrial ribosomal protein S17 OS=Galdieria sulphuraria OX=130081 GN=Gasu_53900 PE=4 SV=1	279	33409	M2VV19_GALSU		107.77	7.53	2	2	2	2				10718493	17055400	14083436	3.80065e+06	4.77622e+06	3282804	ONLY HETERO&MIXO
M2XW03_GALSU	Gasu_46410	Cyclin-dependent serine/threonine protein kinase OS=Galdieria sulphuraria OX=130081 GN=Gasu_46410 PE=3 SV=1	318	36289	M2XW03_GALSU		107.76	7.86	2	2	2	2			514174	6645455	6.32405e+06	1.52312e+06	1.78615e+06	2672615		ALL CONDITIONS
M2VSV8_GALSU	Gasu_61200	Cytochrome-b5 reductase OS=Galdieria sulphuraria OX=130081 GN=Gasu_61200 PE=4 SV=1	623	70110	M2VSV8_GALSU		107.64	2.89	2	2	2	2	11460551	15686622	12786314	9576894	10243863	19400092				ONLY PHOTO&MIXO
M2X690_GALSU	Gasu_07710	Uncharacterized protein OS=Galdieria sulphuraria OX=130081 GN=Gasu_07710 PE=4 SV=1	199	22248	M2X690_GALSU		107.59	10.05	2	2	2	2	34912456	44124352	34022908	2.35412e+06	3596146	14298416	7312554	5.17603e+06	11986916	ALL CONDITIONS
A5JW33_GALSU	Prx02	Peroxidase OS=Galdieria sulphuraria OX=130081 GN=Prx02 PE=2 SV=1	345	36617	A5JW33_GALSU		107.39	6.67	1	1	1	1	3.54653e+06	3.9906e+06					6.7667e+06	8511487	5673588	ONLY PHOTO&HETERO
M2Y7Q7_GALSU	Gasu_08550	3-oxoacyl-[acyl-carrier-protein] synthase II OS=Galdieria sulphuraria OX=130081 GN=Gasu_08550 PE=3 SV=1	473	51186	M2Y7Q7_GALSU		107.39	7.82	2	2	2	2	923162	1.16999e+06	912751	1.95558e+06	2.80263e+06	3.79683e+06	3.72561e+06	5962674	3.13506e+06	ALL CONDITIONS
M2VTL0_GALSU	Gasu_58640	tRNA-splicing endonuclease positive effector-related protein OS=Galdieria sulphuraria OX=130081 GN=Gasu_58640 PE=3 SV=1	1362	159921	M2VTL0_GALSU		107.25	1.69	2	2	2	2				301659	1.79733e+06	1.94278e+06	526544	3906270	841390	ONLY HETERO&MIXO
M2XS86_GALSU	Gasu_58560	Ferrochelatase OS=Galdieria sulphuraria OX=130081 GN=Gasu_58560 PE=3 SV=1	462	52680	M2XS86_GALSU		107.15	5.19	2	2	2	2	2443390	4622893	3.30428e+06	5373813	4836667	6.49707e+06	1.47251e+06	3.26218e+06	2.54457e+06	ALL CONDITIONS
M2XF01_GALSU	Gasu_39540	50S ribosomal protein L11 (Mitochondrial) OS=Galdieria sulphuraria OX=130081 GN=Gasu_39540 PE=3 SV=1	147	16052	M2XF01_GALSU		107.11	21.09	3	3	3	3				1.45729e+06	2.53496e+06	2.50827e+06	7263279	10671931	5756601	ONLY HETERO&MIXO
M2XR68_GALSU	Gasu_01110	Phospholipid-transporting ATPase OS=Galdieria sulphuraria OX=130081 GN=Gasu_01110 PE=3 SV=1	1374	155372	M2XR68_GALSU		107.11	2.69	3	3	3	3	12676519	14949331	10597003	8045080	7.23554e+06	14737342				ONLY PHOTO&MIXO
M2Y1L9_GALSU	Gasu_29300	Uncharacterized protein OS=Galdieria sulphuraria OX=130081 GN=Gasu_29300 PE=4 SV=1	192	22605	M2Y1L9_GALSU		107.07	12.5	2	2	2	2					2.48818e+06	2.17687e+06	1.19576e+06	1.12896e+06		ONLY HETERO&MIXO
M2Y173_GALSU	Gasu_30030	Guanylate kinase OS=Galdieria sulphuraria OX=130081 GN=Gasu_30030 PE=3 SV=1	211	24092	M2Y173_GALSU		106.82	13.27	2	2	2	2	887041	1.18398e+06	876994	486384	1.43942e+06	1.67167e+06	1.23959e+06	1.87411e+06	1.32458e+06	ALL CONDITIONS
M2XSG3_GALSU	Gasu_57390	Uncharacterized protein OS=Galdieria sulphuraria OX=130081 GN=Gasu_57390 PE=4 SV=1	754	85538	M2XSG3_GALSU		106.66	4.91	3	3	3	3							3.81897e+06	6197359	4248162	ONLY HETEROTROPHY
M2XR49_GALSU	Gasu_15230	Light-harvesting complex protein OS=Galdieria sulphuraria OX=130081 GN=Gasu_15230 PE=4 SV=1	227	25143	M2XR49_GALSU	Q9FEM1_GALSU	106.44	7.05	2	2	2	2	161821760	197420288	143977136	8.11449e+06	6556788	37369336				ONLY PHOTO&MIXO
M2Y907_GALSU	Gasu_04180	3-phosphoshikimate 1-carboxyvinyltransferase OS=Galdieria sulphuraria OX=130081 GN=Gasu_04180 PE=3 SV=1	493	53381	M2Y907_GALSU		106.32	6.09	2	2	2	2	1.96251e+06	2133008	1.91187e+06	4.37446e+06	6.97563e+06	5767292	4756937	7.45201e+06	5434005	ALL CONDITIONS
M2Y5H3_GALSU	Gasu_16040	Uncharacterized protein OS=Galdieria sulphuraria OX=130081 GN=Gasu_16040 PE=4 SV=1	122	13780	M2Y5H3_GALSU		106.2	14.75	1	1	1	1				664096		986492	837309	1.12943e+06	1.13449e+06	ONLY HETERO&MIXO
M2XL65_GALSU	Gasu_19000	Mitochondrial ribosomal protein L21 OS=Galdieria sulphuraria OX=130081 GN=Gasu_19000 PE=3 SV=1	268	30877	M2XL65_GALSU		106.18	9.33	2	2	2	2					1440184	1399241	5.32226e+06	7711442	5030312	ONLY HETERO&MIXO
M2WTZ4_GALSU	Gasu_50980	Protochlorophyllide reductase OS=Galdieria sulphuraria OX=130081 GN=Gasu_50980 PE=3 SV=1	310	34705	M2WTZ4_GALSU		105.93	8.06	2	2	2	2	7082422	9395603	6646002	3.16548e+06	2.48009e+06	2.58652e+06	3043685	3.40805e+06	1951461	ALL CONDITIONS
M2W5I0_GALSU	Gasu_17990	26S proteasome regulatory subunit N7 OS=Galdieria sulphuraria OX=130081 GN=Gasu_17990 PE=4 SV=1	384	43539	M2W5I0_GALSU		105.64	8.07	3	3	3	3	1.34369e+06	1.53498e+06		2.69218e+06	3.56431e+06	4206915	4671554	5.09401e+06	3.16928e+06	ALL CONDITIONS
M2WUD1_GALSU	Gasu_48400	MPBQ/MSBQ methyltransferase OS=Galdieria sulphuraria OX=130081 GN=Gasu_48400 PE=4 SV=1	344	39574	M2WUD1_GALSU		105.61	8.72	3	3	3	3	6414004	8406956	5.1526e+06	1.18076e+06	1.44331e+06	2.14906e+06	635086			ALL CONDITIONS
M2X1Q8_GALSU	Gasu_24280	DNA ligase OS=Galdieria sulphuraria OX=130081 GN=Gasu_24280 PE=3 SV=1	741	83177	M2X1Q8_GALSU		105.52	4.59	2	2	2	2				905179	1.66717e+06	2.41323e+06	2077654	3.03991e+06	2.47773e+06	ONLY HETERO&MIXO
M2XTM4_GALSU	Gasu_53530	tRNA (guanine(26)-N(2))-dimethyltransferase OS=Galdieria sulphuraria OX=130081 GN=Gasu_53530 PE=3 SV=1	589	66656	M2XTM4_GALSU		105.5	5.09	2	2	2	2				2.78218e+06	2.667e+06	1.80413e+06	4.95147e+06	1.62373e+06	4.09727e+06	ONLY HETERO&MIXO
M2Y0D3_GALSU	Gasu_33020	Mitochondrial protein translocase, MPT family OS=Galdieria sulphuraria OX=130081 GN=Gasu_33020 PE=4 SV=1	134	15117	M2Y0D3_GALSU		105.33	20.9	2	2	2	2				1.44991e+06	1.41048e+06		1.4232e+06	1.66917e+06		ONLY HETERO&MIXO
M2Y1P9_GALSU	Gasu_29610	Uncharacterized protein OS=Galdieria sulphuraria OX=130081 GN=Gasu_29610 PE=4 SV=1	422	46931	M2Y1P9_GALSU		105.16	7.58	3	3	3	3	3.78004e+06	3.55095e+06		16298590	14412342		10808740	9110505	5181016	ALL CONDITIONS
M2Y535_GALSU	Gasu_15870	Aminopeptidase OS=Galdieria sulphuraria OX=130081 GN=Gasu_15870 PE=3 SV=1	883	101405	M2Y535_GALSU		104.94	3.62	3	2	3	2				4.39879e+06	3863638		4.77336e+06	7156098	4.00131e+06	ONLY HETERO&MIXO
M2VV46_GALSU	Gasu_53070	Nucleocytoplasmic transporter OS=Galdieria sulphuraria OX=130081 GN=Gasu_53070 PE=4 SV=1	1316	150893	M2VV46_GALSU		104.85	1.82	2	2	2	2				1.30895e+06	1.15049e+06	2.0136e+06	1.78248e+06	2.93193e+06	1202240	ONLY HETERO&MIXO
M2XQ41_GALSU	Gasu_65970	Calcium-transporting P-type ATPase (Fragment) OS=Galdieria sulphuraria OX=130081 GN=Gasu_65970 PE=4 SV=1	877	96760	M2XQ41_GALSU	M2VZA1_GALSU; M2XF79_GALSU	104.85	4.22	3	3	3	3	1.31576e+06	1569647	1.0174e+06	2.66608e+06	8059841	3.67715e+06	8737032	14040272	8625031	ALL CONDITIONS
M2XR30_GALSU	Gasu_00780	Uncharacterized protein OS=Galdieria sulphuraria OX=130081 GN=Gasu_00780 PE=4 SV=1	226	25941	M2XR30_GALSU		104.84	16.37	3	3	3	3	6534297	6814705	5048273	11128041	14372672	16182225	13526526	20453368	14041928	ALL CONDITIONS
M2X975_GALSU	Gasu_60260	Terpene cyclase/mutase family member OS=Galdieria sulphuraria OX=130081 GN=Gasu_60260 PE=3 SV=1	761	88235	M2X975_GALSU		104.8	4.86	3	3	3	3							7.40415e+06	10419832	11122025	ONLY HETEROTROPHY
M2XBT5_GALSU	Gasu_50730	U4/U6 small nuclear ribonucleoprotein SNU13 OS=Galdieria sulphuraria OX=130081 GN=Gasu_50730 PE=4 SV=1	129	14235	M2XBT5_GALSU		104.73	31.01	2	2	2	2							1.4673e+06	4.10979e+06	3.08178e+06	ONLY HETEROTROPHY
M2VT47_GALSU	Gasu_60070	Fatty acid hydroxylase OS=Galdieria sulphuraria OX=130081 GN=Gasu_60070 PE=3 SV=1	269	31745	M2VT47_GALSU		104.69	9.67	2	2	2	2				2.05468e+06	4247096	8329317	4.31802e+06	5.86609e+06	6.688e+06	ONLY HETERO&MIXO
M2XKB5_GALSU	Gasu_20440	Serine/threonine protein kinase, aurora kinase OS=Galdieria sulphuraria OX=130081 GN=Gasu_20440 PE=3 SV=1	466	53553	M2XKB5_GALSU		104.36	6.22	2	2	2	2				387340	597246		550478	683623		ONLY HETERO&MIXO
M2VXS5_GALSU	Gasu_44280	Thioredoxin f OS=Galdieria sulphuraria OX=130081 GN=Gasu_44280 PE=4 SV=1	198	22169	M2VXS5_GALSU		104.19	12.12	2	2	2	2	43787716	48357524	30911262	928129	1.62522e+06	2.24627e+06	607316	812416		ALL CONDITIONS
M2WU99_GALSU	Gasu_49400	AAA-type ATPase OS=Galdieria sulphuraria OX=130081 GN=Gasu_49400 PE=3 SV=1	438	48755	M2WU99_GALSU		103.85	5.71	2	1	2	1				1.22187e+06	1.61297e+06				1.01729e+06	ONLY HETERO&MIXO
M2Y1L0_GALSU	Gasu_29200	Uncharacterized protein OS=Galdieria sulphuraria OX=130081 GN=Gasu_29200 PE=4 SV=1	150	17714	M2Y1L0_GALSU		103.85	18.67	2	2	2	2				1.21065e+06	2.82413e+06	2958119	1.13965e+06	2.19695e+06	2047683	ONLY HETERO&MIXO
M2YA83_GALSU	Gasu_01490	CpcT/CpeT protein family member OS=Galdieria sulphuraria OX=130081 GN=Gasu_01490 PE=3 SV=1	251	29288	M2YA83_GALSU		103.61	9.16	2	2	2	2	7503772	10561227	7545100			4.54428e+06				ONLY PHOTO&MIXO
M2XCI3_GALSU	Gasu_47960	Splicing factor 3B subunit 4 OS=Galdieria sulphuraria OX=130081 GN=Gasu_47960 PE=4 SV=1	265	29619	M2XCI3_GALSU		103.6	12.83	2	2	2	2		904157			2.16719e+06	2.58084e+06	1.82867e+06	3.44645e+06	2.09057e+06	ALL CONDITIONS
M2WUU7_GALSU	Gasu_47270	Mitochondrial protein translocase, MPT family OS=Galdieria sulphuraria OX=130081 GN=Gasu_47270 PE=3 SV=1	93	10731	M2WUU7_GALSU		103.5	31.18	2	2	2	2	3.65778e+06	4312053	2741688	3.04869e+06	4.26612e+06	4068972	1340951	4.38219e+06	4725033	ALL CONDITIONS
M2XRW6_GALSU	Gasu_59550	AarF domain-containing kinase OS=Galdieria sulphuraria OX=130081 GN=Gasu_59550 PE=4 SV=1	721	82592	M2XRW6_GALSU		103.43	4.44	3	3	3	3	636178	637530	580239		1.56931e+06	2.50943e+06				ONLY PHOTO&MIXO
M2X7Q3_GALSU	Gasu_03420	Replication factor C OS=Galdieria sulphuraria OX=130081 GN=Gasu_03420 PE=4 SV=1	354	40243	M2X7Q3_GALSU		103.43	5.65	2	2	2	2	3492401	2.55623e+06		8786485	12833525	9149076	1212884	2055941	1.41786e+06	ALL CONDITIONS
M2WTB1_GALSU	Gasu_52480	Acetylornithine deacetylase OS=Galdieria sulphuraria OX=130081 GN=Gasu_52480 PE=4 SV=1	444	49103	M2WTB1_GALSU		103.27	5.41	2	2	2	2	5284193	4.28883e+06		5.30157e+06	18505668	21638902	11565637			ALL CONDITIONS
M2Y1B8_GALSU	Gasu_29380	Ubiquitin-protein ligase (Cullin) isoform 1 OS=Galdieria sulphuraria OX=130081 GN=Gasu_29380 PE=3 SV=1	777	90548	M2Y1B8_GALSU; M2Y1M7_GALSU		103.21	4.5	3	3	3	3				7369805	12340250	14605382	10308304	16319780	11898521	ONLY HETERO&MIXO
M2Y003_GALSU	Gasu_34140	Pre-mRNA-splicing factor ATP-dependent RNA helicase OS=Galdieria sulphuraria OX=130081 GN=Gasu_34140 PE=4 SV=1	1040	118629	M2Y003_GALSU		103.14	2.21	2	2	2	2	1.26268e+06	1.33205e+06	708188	1.52395e+06	1734989	701894		709526	548380	ALL CONDITIONS
M2XVR6_GALSU	Gasu_49580	Indigoidine synthase A family protein OS=Galdieria sulphuraria OX=130081 GN=Gasu_49580 PE=3 SV=1	316	34569	M2XVR6_GALSU		103.11	5.38	1	1	1	1				705230		918431	725059	1.02131e+06	809728	ONLY HETERO&MIXO
M2W1J8_GALSU	Gasu_29840	Triosephosphate isomerase OS=Galdieria sulphuraria OX=130081 GN=Gasu_29840 PE=3 SV=1	298	32882	M2W1J8_GALSU		102.87	8.05	2	2	2	2	10840132	14971822	12229083	11574639	17725256	27110222	13416961	20610800	19272312	ALL CONDITIONS
M2XS61_GALSU	Gasu_59050	Splicing factor 3B subunit 2 OS=Galdieria sulphuraria OX=130081 GN=Gasu_59050 PE=4 SV=1	614	70716	M2XS61_GALSU		102.75	6.35	3	3	3	3				1.32644e+06	1.96967e+06	1.25579e+06	5.20887e+06	6293967	6606629	ONLY HETERO&MIXO
M2WQP5_GALSU	Gasu_62360	Ubiquitin carboxyl-terminal hydrolase (Fragment) OS=Galdieria sulphuraria OX=130081 GN=Gasu_62360 PE=4 SV=1	2138	242789	M2WQP5_GALSU		102.74	0.89	2	2	2	2	843376	1.35384e+06		1.94565e+06	2.61316e+06	2.94172e+06	1057141	1246359	841253	ALL CONDITIONS
M2VWT2_GALSU	Gasu_46960	Inositol-phosphate phosphatase OS=Galdieria sulphuraria OX=130081 GN=Gasu_46960 PE=4 SV=1	635	72915	M2VWT2_GALSU		102.56	3.62	2	2	2	2	635453	327420	211127	405927	603179	648041	429288			ALL CONDITIONS
M2Y8Z7_GALSU	Gasu_03250	Poly(A) polymerase OS=Galdieria sulphuraria OX=130081 GN=Gasu_03250 PE=4 SV=1	584	67024	M2Y8Z7_GALSU		102.51	3.08	1	1	1	1				546177	670954	843254		820704	545941	ONLY HETERO&MIXO
M2XFN2_GALSU	Gasu_37130	Translation initiation factor eIF-1A OS=Galdieria sulphuraria OX=130081 GN=Gasu_37130 PE=3 SV=1	136	15605	M2XFN2_GALSU		102.25	16.18	2	2	2	2	2.701e+06	2.82818e+06	2.93033e+06	3.28616e+06	3851411	4357229	6368983	12830582	9775804	ALL CONDITIONS
A0A075W0A1_GALSU	rps17	Ribosomal protein S17 OS=Galdieria sulphuraria OX=130081 GN=rps17 PE=3 SV=1	88	10188	A0A075W0A1_GALSU		102.16	23.86	2	2	2	2	56211548	57609928	46095704	64079548	74548312	95865728	29148650	38620600	23690930	ALL CONDITIONS
M2XXH5_GALSU	Gasu_43070	30S ribosomal protein S1 (Plastid) OS=Galdieria sulphuraria OX=130081 GN=Gasu_43070 PE=4 SV=1	523	57646	M2XXH5_GALSU		102.12	3.63	1	1	1	1	3.04259e+06	3.0387e+06	2571788	4.53573e+06	6.47609e+06	7.74511e+06	2977457	5022928	3.971e+06	ALL CONDITIONS
M2YAB5_GALSU	Gasu_01780	Uncharacterized protein OS=Galdieria sulphuraria OX=130081 GN=Gasu_01780 PE=4 SV=1	97	10914	M2YAB5_GALSU		102.1	25.77	2	2	2	2				3.42609e+06	3.68848e+06	6404928	3.39446e+06	7.17004e+06	6797070	ONLY HETERO&MIXO
M2XAU4_GALSU	Gasu_53520	NADH dehydrogenase (Ubiquinone) 1 alpha subcomplex 5 OS=Galdieria sulphuraria OX=130081 GN=Gasu_53520 PE=4 SV=1	119	14169	M2XAU4_GALSU		102.08	21.01	2	2	2	2	4.03496e+06	4560261	2.61896e+06	11482790	16145578	18907350	45110052	50265776	54397268	ALL CONDITIONS
M2XXL6_GALSU	Gasu_41880	Small nuclear ribonucleoprotein Sm D1 OS=Galdieria sulphuraria OX=130081 GN=Gasu_41880 PE=3 SV=1	122	13040	M2XXL6_GALSU		101.9	19.67	2	2	2	2	4851975	6.10353e+06	4.01107e+06	21230832	24499120	26545862	21830388	29961100	27942904	ALL CONDITIONS
M2XZM6_GALSU	Gasu_35980	Long-chain acyl-CoA synthetase OS=Galdieria sulphuraria OX=130081 GN=Gasu_35980 PE=4 SV=1	762	86558	M2XZM6_GALSU		101.74	6.43	3	3	3	3	1.09487e+06	1.44371e+06	1.28823e+06	2.81081e+06	3.30493e+06	2.1168e+06		1.34248e+06	2.79065e+06	ALL CONDITIONS
M2W498_GALSU	Gasu_20430	AAA-type ATPase OS=Galdieria sulphuraria OX=130081 GN=Gasu_20430 PE=3 SV=1	699	77427	M2W498_GALSU		101.65	4.58	3	3	3	3				8.14247e+06	11866757	8771780	2.1489e+06	3.01502e+06	1.51571e+06	ONLY HETERO&MIXO
M2WZK6_GALSU	Gasu_31520	KUP system potassium uptake protein OS=Galdieria sulphuraria OX=130081 GN=Gasu_31520 PE=4 SV=1	732	80883	M2WZK6_GALSU		101.63	2.6	2	2	2	2	434432	544150	427294	2655365	4.31448e+06	1.39235e+06				ONLY PHOTO&MIXO
M2W3E6_GALSU	Gasu_23810	Epsin OS=Galdieria sulphuraria OX=130081 GN=Gasu_23810 PE=4 SV=1	505	56247	M2W3E6_GALSU		101.47	5.54	2	2	2	2		2.20138e+06		2.67305e+06	3.01724e+06	3.87122e+06	6.60545e+06	7.25965e+06	5.66002e+06	ALL CONDITIONS
M2W760_GALSU	Gasu_10360	Uncharacterized protein OS=Galdieria sulphuraria OX=130081 GN=Gasu_10360 PE=4 SV=1	243	27498	M2W760_GALSU		101.39	14.81	3	3	3	3	4628172	5.86368e+06	4147784	3587033	5616370	6026261				ONLY PHOTO&MIXO
M2W866_GALSU	Gasu_08060	Uncharacterized protein OS=Galdieria sulphuraria OX=130081 GN=Gasu_08060 PE=4 SV=1	248	28515	M2W866_GALSU		101.06	14.11	3	3	3	3	4260806	2.11212e+06	3791291				598467	1.08047e+06		ONLY PHOTO&HETERO
M2XUP5_GALSU	Gasu_50740	DnaJ homolog subfamily C member 19 OS=Galdieria sulphuraria OX=130081 GN=Gasu_50740 PE=4 SV=1	111	12072	M2XUP5_GALSU		101.03	23.42	2	2	2	2	1.07165e+06			2.69004e+06	3485539	803629	1.20783e+06	2.17484e+06	1.19675e+06	ALL CONDITIONS
M2XTE0_GALSU	Gasu_54800	Uncharacterized protein OS=Galdieria sulphuraria OX=130081 GN=Gasu_54800 PE=4 SV=1	465	53535	M2XTE0_GALSU		100.97	9.03	3	3	3	3				8880066	12448162	8885441	16441354	18538856	16367891	ONLY HETERO&MIXO
M2XXE9_GALSU	Gasu_41510	Uncharacterized protein OS=Galdieria sulphuraria OX=130081 GN=Gasu_41510 PE=4 SV=1	180	21208	M2XXE9_GALSU		100.91	11.11	2	2	2	2				7758773	8059890	4.1973e+06	3476968	3890699	3.89615e+06	ONLY HETERO&MIXO
M2XTN1_GALSU	Gasu_56650	Transcription initiation factor IIF beta subunit (TFIIF-beta) family protein OS=Galdieria sulphuraria OX=130081 GN=Gasu_56650 PE=4 SV=1	306	34776	M2XTN1_GALSU		100.9	6.54	2	2	2	2							3.05522e+06	4355837	2.94592e+06	ONLY HETEROTROPHY
M2Y7L6_GALSU	Gasu_08030	Haloacid dehalogenaselike hydrolase OS=Galdieria sulphuraria OX=130081 GN=Gasu_08030 PE=4 SV=1	236	26766	M2Y7L6_GALSU		100.42	12.71	2	2	2	2	7300360	12184017	8.23155e+06			1.05459e+06				ONLY PHOTO&MIXO
M2Y3S9_GALSU	Gasu_21480	50S ribosomal protein L24 (Mitochondrial) OS=Galdieria sulphuraria OX=130081 GN=Gasu_21480 PE=4 SV=1	212	23858	M2Y3S9_GALSU		100.39	8.02	1	1	1	1					8193818	7728159		8225104	8.09815e+06	ONLY HETERO&MIXO
M2X9A6_GALSU	Gasu_59540	Uncharacterized protein OS=Galdieria sulphuraria OX=130081 GN=Gasu_59540 PE=4 SV=1	262	29908	M2X9A6_GALSU		100.24	11.45	2	2	2	2	876364		655196	4340792	4608206	1.79132e+06	5.42052e+06	3615128	3.65782e+06	ALL CONDITIONS
M2X0Z8_GALSU	Gasu_26220	E3 ubiquitin-protein ligase HERC2 OS=Galdieria sulphuraria OX=130081 GN=Gasu_26220 PE=4 SV=1	432	46304	M2X0Z8_GALSU		99.86	11.34	3	3	3	3	307499	551904	337642	4707324	8129487	8977008	1.3152e+06		2235929	ALL CONDITIONS
M2XS72_GALSU	Gasu_58420	Uncharacterized protein OS=Galdieria sulphuraria OX=130081 GN=Gasu_58420 PE=4 SV=1	938	110742	M2XS72_GALSU		99.4	3.41	2	2	2	2	473511	467958	370611	991132	1.76508e+06	1.89869e+06	1.16691e+06	1.90212e+06	1.28503e+06	ALL CONDITIONS
M2XXU3_GALSU	Gasu_41280	Cytochrome c oxidase (Complex IV) subunit Vb OS=Galdieria sulphuraria OX=130081 GN=Gasu_41280 PE=4 SV=1	158	18543	M2XXU3_GALSU		99.2	16.46	2	2	2	2							1.18262e+06	1.35961e+06	1.94511e+06	ONLY HETEROTROPHY
M2XTU0_GALSU	Gasu_56170	Archaeal ATPase OS=Galdieria sulphuraria OX=130081 GN=Gasu_56170 PE=4 SV=1	669	77127	M2XTU0_GALSU; M2Y1F5_GALSU; M2Y8A8_GALSU	M2VRS6_GALSU; M2VS10_GALSU; M2W5K1_GALSU; M2W7Y9_GALSU; M2WPP9_GALSU; M2WQC4_GALSU; M2WQT9_GALSU; M2WQZ2_GALSU; M2WRT2_GALSU; M2WXE1_GALSU; M2X0A4_GALSU; M2X3D8_GALSU; M2X7N3_GALSU; M2X7U2_GALSU; M2X7Y1_GALSU; M2X856_GALSU; M2X8U2_GALSU; M2XEJ5_GALSU; M2XFC7_GALSU; M2XH86_GALSU; M2XLK1_GALSU; M2XP57_GALSU; M2XQJ7_GALSU; M2XQK2_GALSU; M2XQM3_GALSU; M2XQS4_GALSU; M2XQZ8_GALSU; M2XR00_GALSU; M2XRC6_…	99.17	2.84	2	1	2	1								443441		ONLY HETEROTROPHY
M2VZJ0_GALSU	Gasu_38050	UDP-N-acetylglucosamine pyrophosphorylase OS=Galdieria sulphuraria OX=130081 GN=Gasu_38050 PE=4 SV=1	401	45705	M2VZJ0_GALSU		99.13	6.98	2	2	2	2				3.34866e+06	5887607	5.75778e+06	4.03675e+06	6196006	5.03752e+06	ONLY HETERO&MIXO
M2X559_GALSU	Gasu_12900	Magnesium chelatase subunit H OS=Galdieria sulphuraria OX=130081 GN=Gasu_12900 PE=4 SV=1	1440	161785	M2X559_GALSU		98.92	1.94	3	3	3	3	1.82304e+06	3098257	314084	2.07056e+06	2.47091e+06	2.61837e+06				ONLY PHOTO&MIXO
M2W6H4_GALSU	Gasu_13110	Pyruvate dehydrogenase kinase OS=Galdieria sulphuraria OX=130081 GN=Gasu_13110 PE=4 SV=1	413	46664	M2W6H4_GALSU		98.61	7.75	2	2	2	2	2392806	2.41313e+06	2.06314e+06				569391	997143	1.17259e+06	ONLY PHOTO&HETERO
M2XUR5_GALSU	Gasu_50970	1,4-alpha-glucan branching enzyme isoform 2 OS=Galdieria sulphuraria OX=130081 GN=Gasu_50970 PE=4 SV=1	706	81988	M2XUR5_GALSU; M2XVF3_GALSU		98.54	2.97	2	2	2	2	371561	207094		2342084	3.22443e+06	728199	298850	513883		ALL CONDITIONS
M2Y6H0_GALSU	Gasu_12980	Microtubule organization 1 protein-like protein OS=Galdieria sulphuraria OX=130081 GN=Gasu_12980 PE=4 SV=1	2204	246035	M2Y6H0_GALSU		98.4	1.13	3	3	3	3				834716	990477	2.30134e+06	1.3738e+06	2193042	147667	ONLY HETERO&MIXO
M2XR26_GALSU	Gasu_00740	Regulatory associated protein of mTOR OS=Galdieria sulphuraria OX=130081 GN=Gasu_00740 PE=4 SV=1	1293	145557	M2XR26_GALSU	M2Y5M9_GALSU	97.59	1.7	2	2	2	2				1.6902e+06	1.66103e+06	1.50694e+06	926867	2.3182e+06	1.47035e+06	ONLY HETERO&MIXO
M2XIG7_GALSU	Gasu_28660	Mitochondrial ribosomal protein L27 OS=Galdieria sulphuraria OX=130081 GN=Gasu_28660 PE=4 SV=1	158	18017	M2XIG7_GALSU		97.57	13.92	2	2	2	2		779284	707938	2082377	6.82759e+06	7817201	8679055	10771294	8782170	ALL CONDITIONS
A0A075VZT2_GALSU	ycf19	Uncharacterized protein OS=Galdieria sulphuraria OX=130081 GN=ycf19 PE=4 SV=1	98	11550	A0A075VZT2_GALSU; YCF19_GALSU		97.51	11.22	2	2	2	2	2.30917e+06	3.22041e+06	2.41028e+06	4182552	5084222	6261142	3.32958e+06	5969104	3942254	ALL CONDITIONS
M2YA60_GALSU	Gasu_01270	Lipase OS=Galdieria sulphuraria OX=130081 GN=Gasu_01270 PE=3 SV=1	432	49439	M2YA60_GALSU		97.49	5.56	2	2	2	2	815456	779304		780441	983572		2.69287e+06	5.19239e+06	1.61452e+06	ALL CONDITIONS
M2X4W4_GALSU	Gasu_11830	ERO1-like protein beta OS=Galdieria sulphuraria OX=130081 GN=Gasu_11830 PE=4 SV=1	488	56915	M2X4W4_GALSU		97.27	6.97	3	3	3	3							10412621	11333830	826213	ONLY HETEROTROPHY
M2XT05_GALSU	Gasu_57980	Glycerol dehydrogenase OS=Galdieria sulphuraria OX=130081 GN=Gasu_57980 PE=4 SV=1	397	43903	M2XT05_GALSU		97.13	9.32	2	2	2	2						960571			3.11272e+06	ONLY HETERO&MIXO
M2XF11_GALSU	Gasu_39630	Transcription elongation factor SPT5 OS=Galdieria sulphuraria OX=130081 GN=Gasu_39630 PE=3 SV=1	1029	116168	M2XF11_GALSU		97.02	3.79	3	3	3	3		490157		1.10296e+06	1577476	276373	1.21118e+06	1.84951e+06	1.3928e+06	ALL CONDITIONS
M2VXZ8_GALSU	Gasu_43420	Uncharacterized protein OS=Galdieria sulphuraria OX=130081 GN=Gasu_43420 PE=4 SV=1	230	26981	M2VXZ8_GALSU		96.96	10.87	2	2	2	2	3.05678e+06	3.01765e+06	2641463	784181	680547	1.16989e+06				ONLY PHOTO&MIXO
M2Y3L2_GALSU	Gasu_23060	Uncharacterized protein OS=Galdieria sulphuraria OX=130081 GN=Gasu_23060 PE=4 SV=1	175	19540	M2Y3L2_GALSU		96.88	10.86	2	2	2	2	348041792	400975680	330054304	128200568	115691456	138914080	59966616	65503680	49828184	ALL CONDITIONS
M2XX87_GALSU	Gasu_42450	Ubiquitin conjugation factor E4 B OS=Galdieria sulphuraria OX=130081 GN=Gasu_42450 PE=4 SV=1	1129	129556	M2XX87_GALSU		96.74	2.75	3	3	3	3				12878897	1.59033e+06	9019908	4.5716e+06	6411795	1666687	ONLY HETERO&MIXO
M2X9D6_GALSU	Gasu_59200	Uncharacterized protein OS=Galdieria sulphuraria OX=130081 GN=Gasu_59200 PE=4 SV=1	360	40704	M2X9D6_GALSU		96.74	4.44	1	1	1	1	10470218	12630917	10088147	7010253	7608946	15727546	4973055	7.5496e+06	6392909	ALL CONDITIONS
M2XVP1_GALSU	Gasu_49300	60S acidic ribosomal protein P2 OS=Galdieria sulphuraria OX=130081 GN=Gasu_49300 PE=3 SV=1	115	11963	M2XVP1_GALSU	M2W1D9_GALSU	96.67	20.87	2	2	2	2	1.00981e+06	1.69401e+06	1.28042e+06	8725216	13207047	8396770	8.24819e+06	6440298	9261701	ALL CONDITIONS
M2XVN4_GALSU	Gasu_47020	Zinc finger (CCCH-type) family protein OS=Galdieria sulphuraria OX=130081 GN=Gasu_47020 PE=4 SV=1	536	59699	M2XVN4_GALSU		96.4	5.04	3	3	3	3	7732716	6800571	6128586	1.04453e+06		1.86631e+06	1.42934e+06	1.66032e+06	1.74416e+06	ALL CONDITIONS
M2XUA9_GALSU	Gasu_52180	Uncharacterized protein OS=Galdieria sulphuraria OX=130081 GN=Gasu_52180 PE=4 SV=1	424	50033	M2XUA9_GALSU; M2XV04_GALSU		96.34	6.13	1	1	1	1				692520	974112		1.06711e+06	1.48924e+06		ONLY HETERO&MIXO
M2Y547_GALSU	Gasu_17420	Uncharacterized protein OS=Galdieria sulphuraria OX=130081 GN=Gasu_17420 PE=4 SV=1	834	95721	M2Y547_GALSU		96.26	2.4	2	2	2	2				1.88846e+06	2.00209e+06	2.49864e+06	2.63837e+06	3.2846e+06	2.73917e+06	ONLY HETERO&MIXO
M2X7N7_GALSU	Gasu_03190	4-hydroxybenzoyl-CoA thioesterase OS=Galdieria sulphuraria OX=130081 GN=Gasu_03190 PE=4 SV=1	290	32931	M2X7N7_GALSU		96.26	9.66	2	2	2	2	994870	1.1996e+06	790385	4.72976e+06	6.07381e+06	6043029	4.42074e+06	7110901	4.52252e+06	ALL CONDITIONS
M2XQX9_GALSU	Gasu_00240	Uncharacterized protein OS=Galdieria sulphuraria OX=130081 GN=Gasu_00240 PE=3 SV=1	830	93964	M2XQX9_GALSU		96.07	3.37	2	2	3	3		1.33567e+06		950833	1.19523e+06		3.58422e+06	3.368e+06	3974592	ALL CONDITIONS
M2XL93_GALSU	Gasu_16900	Proteasome subunit alpha type OS=Galdieria sulphuraria OX=130081 GN=Gasu_16900 PE=3 SV=1	294	33233	M2XL93_GALSU		96.06	9.86	2	2	2	2				2.64273e+06	4.31387e+06	5.48871e+06	33386756	51684308	45631156	ONLY HETERO&MIXO
M2W4X1_GALSU	Gasu_20190	Ubiquitin-conjugating enzyme E2 OS=Galdieria sulphuraria OX=130081 GN=Gasu_20190 PE=3 SV=1	170	19409	M2W4X1_GALSU		95.82	15.29	2	2	2	2				11376368	15333455		14694045	18676788	13805024	ONLY HETERO&MIXO
M2WW79_GALSU	Gasu_42600	MFS transporter, SP family, sugar:H+ symporter OS=Galdieria sulphuraria OX=130081 GN=Gasu_42600 PE=3 SV=1	547	60415	M2WW79_GALSU		95.77	4.75	2	2	2	2	1.48549e+06	1.42613e+06	1.87991e+06	7.56122e+06	11965650	6643017	15454229	24238288	10059740	ALL CONDITIONS
M2XQV0_GALSU	Gasu_63210	Uncharacterized protein (Fragment) OS=Galdieria sulphuraria OX=130081 GN=Gasu_63210 PE=4 SV=1	236	26908	M2XQV0_GALSU; M2XRF3_GALSU		95.71	12.29	2	2	2	2	1.9489e+06	2161001	1.54602e+06	5.98965e+06	6.55405e+06	7285159	7937313	11750609	6606579	ALL CONDITIONS
A0A075W3T5_GALSU	nblA	Phycobilisome degradation protein OS=Galdieria sulphuraria OX=130081 GN=nblA PE=4 SV=1	62	7557	A0A075W3T5_GALSU; YCF18_GALSU		95.63	35.48	2	2	2	2	1336469	2.54776e+06	1582031	766150	1.17147e+06	1.49849e+06	494926	861653	668461	ALL CONDITIONS
M2W3T4_GALSU	Gasu_22830	RNA binding S1 domain protein OS=Galdieria sulphuraria OX=130081 GN=Gasu_22830 PE=4 SV=1	440	49264	M2W3T4_GALSU		95.57	5.23	2	2	2	2	51680344	65320520	46997712	55503404	60971808	85300400	26693174	29552588	30185488	ALL CONDITIONS
A0A075W1K3_GALSU	atpG	ATP synthase CF0 B' subunit OS=Galdieria sulphuraria OX=130081 GN=atpG PE=3 SV=1	158	18270	A0A075W1K3_GALSU		95.55	10.76	2	1	2	1	44511156	56997388	37435424							ONLY PHOTOAUTOTROPHY
M2XZP5_GALSU	Gasu_35070	Pentatricopeptide (PPR) repeat-containing protein OS=Galdieria sulphuraria OX=130081 GN=Gasu_35070 PE=4 SV=1	1309	153487	M2XZP5_GALSU		95.49	2.14	2	2	2	2				1.20371e+06	1.67785e+06	1.76163e+06	1783847	2.2611e+06	1734758	ONLY HETERO&MIXO
M2WWN4_GALSU	Gasu_41030	Nucleolar GTP-binding protein 1 OS=Galdieria sulphuraria OX=130081 GN=Gasu_41030 PE=3 SV=1	627	72918	M2WWN4_GALSU		95.33	3.83	2	2	2	2		311404	100379	1.88451e+06	2.55372e+06	860430	1.6348e+06	2.75969e+06	612811	ALL CONDITIONS
M2W825_GALSU	Gasu_07520	Vesicle-associated membrane protein-associated protein A OS=Galdieria sulphuraria OX=130081 GN=Gasu_07520 PE=4 SV=1	290	32469	M2W825_GALSU		95.26	7.24	2	1	2	1				6.02722e+06	8522443	7.58407e+06				ONLY MIXOTROPHY
M2XZU6_GALSU	Gasu_34990	Uncharacterized protein OS=Galdieria sulphuraria OX=130081 GN=Gasu_34990 PE=4 SV=1	367	42097	M2XZU6_GALSU		94.96	7.63	2	2	2	2	436690	384006	349711				1.17769e+06	7287863	6.19337e+06	ONLY PHOTO&HETERO
M2WXQ7_GALSU	Gasu_37250	60S ribosomal protein L38e OS=Galdieria sulphuraria OX=130081 GN=Gasu_37250 PE=3 SV=1	70	8262	M2WXQ7_GALSU		94.41	28.57	2	2	2	2	15119192	18185098	12735643	33280952	52005448	51332468	37251768	60161916	43780832	ALL CONDITIONS
M2XWX6_GALSU	Gasu_45860	Uncharacterized protein OS=Galdieria sulphuraria OX=130081 GN=Gasu_45860 PE=4 SV=1	519	57142	M2XWX6_GALSU		94.12	3.66	2	2	2	2		3.98895e+06	4.53455e+06	9772394	14247220	15018756	15017254	6583332	20629214	ALL CONDITIONS
M2Y458_GALSU	Gasu_20750	Uncharacterized protein OS=Galdieria sulphuraria OX=130081 GN=Gasu_20750 PE=4 SV=1	440	50006	M2Y458_GALSU		93.72	3.64	1	1	1	1							1.29099e+06	1.47946e+06	1.07121e+06	ONLY HETEROTROPHY
M2W3V0_GALSU	Gasu_23030	Histone H1 OS=Galdieria sulphuraria OX=130081 GN=Gasu_23030 PE=3 SV=1	232	25556	M2W3V0_GALSU		93.7	5.17	2	2	2	2	8818159	13967798	9540501	13867812	17943084	45193780	16830072	28590666	48390320	ALL CONDITIONS
A0A075W868_GALSU	nad4	NADH-ubiquinone oxidoreductase chain 4 OS=Galdieria sulphuraria OX=130081 GN=nad4 PE=3 SV=1	449	50928	A0A075W868_GALSU		93.68	4.45	1	1	1	1								2.70698e+06	3742903	ONLY HETEROTROPHY
M2WWJ2_GALSU	Gasu_42080	Uncharacterized protein OS=Galdieria sulphuraria OX=130081 GN=Gasu_42080 PE=4 SV=1	241	26904	M2WWJ2_GALSU		93.61	12.45	2	2	2	2		354477	267912	2.17903e+06	2.96835e+06					ONLY PHOTO&MIXO
M2WVP2_GALSU	Gasu_43890	Uncharacterized protein OS=Galdieria sulphuraria OX=130081 GN=Gasu_43890 PE=4 SV=1	707	80080	M2WVP2_GALSU		93.57	1.7	1	1	1	1								2.40193e+06	2.13781e+06	ONLY HETEROTROPHY
M2XTK0_GALSU	Gasu_54340	4-aminobutyrate transaminase OS=Galdieria sulphuraria OX=130081 GN=Gasu_54340 PE=3 SV=1	482	54479	M2XTK0_GALSU		93.44	6.64	3	3	3	3		1.30933e+06	1.3117e+06	722698	1.35211e+06	1.75122e+06	431427	1.35188e+06	1.87483e+06	ALL CONDITIONS
M2XJ75_GALSU	Gasu_25380	Spindle pole body component OS=Galdieria sulphuraria OX=130081 GN=Gasu_25380 PE=3 SV=1	777	89771	M2XJ75_GALSU		93.33	2.96	2	2	2	2				973926	1.1205e+06	1.35802e+06	4.0677e+06	4606650	3.68163e+06	ONLY HETERO&MIXO
M2W702_GALSU	Gasu_12610	Cysteinyl-tRNA synthetase OS=Galdieria sulphuraria OX=130081 GN=Gasu_12610 PE=3 SV=1	454	53257	M2W702_GALSU		93.32	5.51	2	2	2	2	2.3217e+06	2339997	2058588	2.5858e+06	2352627	930847				ONLY PHOTO&MIXO
M2X5C6_GALSU	Gasu_10740	Uncharacterized protein OS=Galdieria sulphuraria OX=130081 GN=Gasu_10740 PE=4 SV=1	326	38339	M2X5C6_GALSU		93.2	7.36	2	2	2	2	985654	1.11328e+06	661772	2.69528e+06	3.01327e+06	4.33705e+06	3.92753e+06	5.65437e+06	4780210	ALL CONDITIONS
M2Y8W8_GALSU	Gasu_06920	Diaminopimelate epimerase OS=Galdieria sulphuraria OX=130081 GN=Gasu_06920 PE=3 SV=1	360	40474	M2Y8W8_GALSU		93.05	4.72	1	1	1	1	1.4883e+06	1.38669e+06	1.5586e+06	2.3137e+06	3.57849e+06	3.76155e+06	4.05822e+06	5568226	3.10876e+06	ALL CONDITIONS
M2W000_GALSU	Gasu_36670	Uncharacterized protein OS=Galdieria sulphuraria OX=130081 GN=Gasu_36670 PE=4 SV=1	1451	166715	M2W000_GALSU		92.94	1.24	2	2	2	2	344946	356837	209580	1641388	2.00432e+06	1.92934e+06	1435905	2.65873e+06	2.00414e+06	ALL CONDITIONS
M2XYX1_GALSU	Gasu_38180	Aspartate aminotransferase OS=Galdieria sulphuraria OX=130081 GN=Gasu_38180 PE=4 SV=1	485	55430	M2XYX1_GALSU		92.75	3.3	2	2	2	2				14946142	19289220	23900146	5.57715e+06	7.82236e+06	5584770	ONLY HETERO&MIXO
M2X782_GALSU	Gasu_04330	Putative family 31 glucosidase OS=Galdieria sulphuraria OX=130081 GN=Gasu_04330 PE=3 SV=1	389	45007	M2X782_GALSU		92.5	5.66	2	2	2	2				1.08729e+06		1.58373e+06	5.66999e+06	6697517	6098421	ONLY HETERO&MIXO
M2XUL1_GALSU	Gasu_53290	Alpha-mannosidase II OS=Galdieria sulphuraria OX=130081 GN=Gasu_53290 PE=4 SV=1	1027	119301	M2XUL1_GALSU		92.35	3.21	2	2	2	2	572641	567595	284706	684961	966023	979762	2.05528e+06	4258844	2.84401e+06	ALL CONDITIONS
M2Y8S2_GALSU	Gasu_06480	ABC transporter, ATP-binding & transmembrane domain OS=Galdieria sulphuraria OX=130081 GN=Gasu_06480 PE=4 SV=1	664	76114	M2Y8S2_GALSU		92.3	1.81	2	2	2	2				2.04167e+06	3.129e+06		1.81821e+06	1.12462e+06	2.32229e+06	ONLY HETERO&MIXO
M2VW82_GALSU	Gasu_49500	Mitochondrial ribosomal protein L19 OS=Galdieria sulphuraria OX=130081 GN=Gasu_49500 PE=4 SV=1	133	15342	M2VW82_GALSU		91.87	16.54	2	2	2	2	767820	810141	762428	3338975	4520650	4002948	5271611	6.28402e+06	5471252	ALL CONDITIONS
M2Y0E7_GALSU	Gasu_33160	(S)-2-hydroxy-acid oxidase OS=Galdieria sulphuraria OX=130081 GN=Gasu_33160 PE=3 SV=1	398	44123	M2Y0E7_GALSU		91.86	5.78	2	2	2	2				415571	1.09816e+06	605037	1.55662e+06	2.64804e+06		ONLY HETERO&MIXO
M2VWI7_GALSU	Gasu_49030	Cytochrome b5-like protein OS=Galdieria sulphuraria OX=130081 GN=Gasu_49030 PE=3 SV=1	128	14615	M2VWI7_GALSU		91.48	14.84	1	1	1	1				2.09839e+06	2478124	2837492				ONLY MIXOTROPHY
M2Y6Y4_GALSU	Gasu_08720	DnaJ homolog subfamily C member 11 isoform 1 OS=Galdieria sulphuraria OX=130081 GN=Gasu_08720 PE=4 SV=1	562	63452	M2Y6Y4_GALSU	M2XNM9_GALSU	91.36	6.94	2	2	2	2					11454925			2.37592e+06		ONLY HETERO&MIXO
M2XT37_GALSU	Gasu_57280	Uncharacterized protein OS=Galdieria sulphuraria OX=130081 GN=Gasu_57280 PE=4 SV=1	212	24597	M2XT37_GALSU		91.36	11.79	2	2	2	2	5341315	3.1103e+06	4.72466e+06		938006	1572157	897487	1165902	1.15713e+06	ALL CONDITIONS
M2XXH9_GALSU	Gasu_41730	Putative signal-transduction protein containing cAMP-binding and CBS domains isoform 2 OS=Galdieria sulphuraria OX=130081 GN=Gasu_41730 PE=4 SV=1	348	39217	M2XXH9_GALSU; M2XY16_GALSU		91.16	4.6	1	1	2	2				4516259	7855810	13492853	8253085	8649486	14268053	ONLY HETERO&MIXO
M2Y437_GALSU	Gasu_19600	Ras-related GTP-binding protein isoform 2 OS=Galdieria sulphuraria OX=130081 GN=Gasu_19600 PE=4 SV=1	309	35836	M2Y437_GALSU; M2Y4F4_GALSU		91.11	8.09	2	2	2	2	622078	676077	520358	1.28047e+06	1.50191e+06	1.89137e+06	1348976	2.92902e+06	1.61788e+06	ALL CONDITIONS
M2XWF8_GALSU	Gasu_44550	Alpha-xylosidase OS=Galdieria sulphuraria OX=130081 GN=Gasu_44550 PE=3 SV=1	945	110262	M2XWF8_GALSU		91.09	3.28	2	2	2	2				1.83845e+06	2405836	2111202	726673	1.11986e+06	512539	ONLY HETERO&MIXO
M2Y389_GALSU	Gasu_23190	LAO/AO transport system kinase isoform 2 OS=Galdieria sulphuraria OX=130081 GN=Gasu_23190 PE=4 SV=1	351	38607	M2Y389_GALSU; M2Y3M5_GALSU		91.09	7.69	2	2	2	2	1.56432e+06	1742703	1.32917e+06	2.2217e+06	3.114e+06	3.77712e+06	525982	4233029	4350079	ALL CONDITIONS
M2W411_GALSU	Gasu_21600	5'-nucleotidase OS=Galdieria sulphuraria OX=130081 GN=Gasu_21600 PE=4 SV=1	324	36150	M2W411_GALSU		91.02	9.88	2	2	2	2				3.64811e+06	6.08387e+06	3.82624e+06	5.32929e+06	9974291	8262016	ONLY HETERO&MIXO
M2XR36_GALSU	Gasu_00830	60S ribosomal protein L24e OS=Galdieria sulphuraria OX=130081 GN=Gasu_00830 PE=4 SV=1	167	19988	M2XR36_GALSU		90.97	17.96	2	2	2	2				954324	1.35641e+06		1.55469e+06	3206194		ONLY HETERO&MIXO
M2VZY2_GALSU	Gasu_36490	N-carbamoylputrescine amidase OS=Galdieria sulphuraria OX=130081 GN=Gasu_36490 PE=4 SV=1	305	34187	M2VZY2_GALSU	M2VS48_GALSU; M2WQ79_GALSU	90.94	5.57	2	2	2	2	1.41067e+06	1.34192e+06	1.07005e+06	3.55961e+06	5.7386e+06	5402470	5049365	8142528	6.28011e+06	ALL CONDITIONS
M2XUV6_GALSU	Gasu_50140	Chromatin remodeling complex / DNA-dep ATPase OS=Galdieria sulphuraria OX=130081 GN=Gasu_50140 PE=4 SV=1	1267	146761	M2XUV6_GALSU		90.84	2.05	2	2	2	2				667979			1.11151e+06	3.69795e+06	858171	ONLY HETERO&MIXO
M2X6Q2_GALSU	Gasu_06080	Uncharacterized protein OS=Galdieria sulphuraria OX=130081 GN=Gasu_06080 PE=4 SV=1	613	71975	M2X6Q2_GALSU		90.68	3.1	2	2	2	2				1.98998e+06	2.43316e+06	567594			323253	ONLY HETERO&MIXO
M2XK40_GALSU	Gasu_21700	Dolichyl-diphosphooligosaccharide--protein glycosyltransferase 48 kDa subunit OS=Galdieria sulphuraria OX=130081 GN=Gasu_21700 PE=3 SV=1	437	50138	M2XK40_GALSU		90.38	8.01	2	2	2	2				943195	910180	1.57324e+06				ONLY MIXOTROPHY
M2WRW4_GALSU	Gasu_58030	AAA-type ATPase OS=Galdieria sulphuraria OX=130081 GN=Gasu_58030 PE=3 SV=1	871	96769	M2WRW4_GALSU		90.21	3.56	3	3	3	3				5176677	8324175	6.35595e+06				ONLY MIXOTROPHY
M2WSF9_GALSU	Gasu_55820	DNA-directed RNA polymerase II subunit G OS=Galdieria sulphuraria OX=130081 GN=Gasu_55820 PE=4 SV=1	173	19400	M2WSF9_GALSU		90.15	12.72	2	2	2	2				1687221	1.80175e+06	2.477e+06		4.0021e+06	2.71834e+06	ONLY HETERO&MIXO
M2XYJ3_GALSU	Gasu_39180	ATP synthase mitochondrial F1 complex assembly factor 2 OS=Galdieria sulphuraria OX=130081 GN=Gasu_39180 PE=4 SV=1	518	58820	M2XYJ3_GALSU	M2XR64_GALSU; M2Y9I4_GALSU	90.11	3.67	2	2	2	2		4.00432e+06	3525708	539255	786489					ONLY PHOTO&MIXO
M2XY70_GALSU	Gasu_40850	Beta-galactosidase OS=Galdieria sulphuraria OX=130081 GN=Gasu_40850 PE=3 SV=1	1171	135511	M2XY70_GALSU		89.85	1.28	2	2	2	2			298590	672572	970120		1.58861e+06	2.65448e+06	1.61669e+06	ALL CONDITIONS
M2X255_GALSU	Gasu_23510	Cytochrome c oxidase subunit XI assembly protein OS=Galdieria sulphuraria OX=130081 GN=Gasu_23510 PE=3 SV=1	225	25550	M2X255_GALSU		89.84	9.78	2	2	2	2				2.50753e+06	3.18415e+06	2.62647e+06	2.39135e+06	12335724	2651944	ONLY HETERO&MIXO
M2Y7R8_GALSU	Gasu_09310	Splicing factor PWI domain-containing protein OS=Galdieria sulphuraria OX=130081 GN=Gasu_09310 PE=4 SV=1	349	40672	M2Y7R8_GALSU		89.83	6.3	2	2	2	2				1.7478e+06	1.99615e+06	1.80149e+06	1614939	2.47403e+06	1103720	ONLY HETERO&MIXO
M2XY17_GALSU	orf720	ABC transporter ATP-binding protein OS=Galdieria sulphuraria OX=130081 GN=orf720 PE=4 SV=1	239	26915	M2XY17_GALSU		89.81	12.55	2	2	2	2	479334		455171					1143270		ONLY PHOTO&HETERO
A0A075W7Y5_GALSU	tsf	Elongation factor Ts, mitochondrial OS=Galdieria sulphuraria OX=130081 GN=tsf PE=3 SV=1	199	22777	A0A075W7Y5_GALSU		89.67	12.06	2	1	2	1	3.68529e+06	6815851	4.4629e+06							ONLY PHOTOAUTOTROPHY
M2VY98_GALSU	Gasu_42660	Acetyl-CoA synthetase (ADP-forming) OS=Galdieria sulphuraria OX=130081 GN=Gasu_42660 PE=4 SV=1	1023	114219	M2VY98_GALSU		89.65	2.54	2	2	2	2	1.02348e+06	1.45621e+06		661943	807992		3443019	4.51377e+06	3.46456e+06	ALL CONDITIONS
M2XP04_GALSU	Gasu_09610	Serine/threonine protein kinase OS=Galdieria sulphuraria OX=130081 GN=Gasu_09610 PE=3 SV=1	401	45796	M2XP04_GALSU		89.49	2.99	1	1	1	1	1.08222e+06	1.42789e+06	1.15711e+06	1.16183e+06	1.74553e+06	1.82497e+06	1.83502e+06	1.99446e+06	1.69215e+06	ALL CONDITIONS
D4NY79_GALSU	psbW	Photosystem II reaction center Psb28 protein OS=Galdieria sulphuraria OX=130081 GN=psbW PE=3 SV=1	116	13377	D4NY79_GALSU	M2XER3_GALSU	89.4	24.14	2	2	2	2	2.27014e+06	2.99091e+06	2024000	2.06242e+06	3914572	5927754		2.15283e+06	1.69482e+06	ALL CONDITIONS
M2W1U0_GALSU	Gasu_28710	Uncharacterized protein OS=Galdieria sulphuraria OX=130081 GN=Gasu_28710 PE=4 SV=1	200	21711	M2W1U0_GALSU		89.19	7	1	1	1	1	136682000	175899808	110068224	53371952	63482400	87820584	26616080	32143402	27314720	ALL CONDITIONS
M2VT90_GALSU	Gasu_59530	Translation factor GUF1 homolog, mitochondrial OS=Galdieria sulphuraria OX=130081 GN=Gasu_59530 PE=3 SV=1	700	78762	M2VT90_GALSU		89.06	3.29	2	2	2	2	2659902	3.1534e+06	2240859	514640		890947				ONLY PHOTO&MIXO
M2WRL0_GALSU	Gasu_59370	Elongation factor Ts, mitochondrial OS=Galdieria sulphuraria OX=130081 GN=Gasu_59370 PE=3 SV=1	337	37740	M2WRL0_GALSU		88.89	8.31	2	2	2	2					420389	627451	3306780	4.59205e+06	3.46837e+06	ONLY HETERO&MIXO
A5JW32_GALSU	Prx01	Peroxidase OS=Galdieria sulphuraria OX=130081 GN=Prx01 PE=2 SV=1	323	34522	A5JW32_GALSU		88.89	4.02	1	1	1	1	9017720	9131243	6.25614e+06	13875747	24102166	34138184	17550432	28314092	65278964	ALL CONDITIONS
M2XZ81_GALSU	Gasu_35330	COP9 signalosome complex subunit 3 OS=Galdieria sulphuraria OX=130081 GN=Gasu_35330 PE=4 SV=1	381	43774	M2XZ81_GALSU		88.87	3.94	2	2	2	2	291949	538093	423417	1.07524e+06	1.25087e+06	1687309	4493705	6.12981e+06	3211839	ALL CONDITIONS
M2XTF8_GALSU	Gasu_54980	Ubiquitin-conjugating enzyme E2 OS=Galdieria sulphuraria OX=130081 GN=Gasu_54980 PE=3 SV=1	154	17516	M2XTF8_GALSU		88.76	24.68	2	2	2	2				644828	456698	969023	460481	814813		ONLY HETERO&MIXO
M2Y5X7_GALSU	Gasu_13370	Uncharacterized protein OS=Galdieria sulphuraria OX=130081 GN=Gasu_13370 PE=4 SV=1	249	29083	M2Y5X7_GALSU		88.71	7.23	2	2	2	2	6.62831e+06	8334342	5.67197e+06	22601044	32927966	33461364	19507974	24683848	18505040	ALL CONDITIONS
M2XTT0_GALSU	Gasu_53970	Acyl carrier protein OS=Galdieria sulphuraria OX=130081 GN=Gasu_53970 PE=3 SV=1	1100	125738	M2XTT0_GALSU		88.62	1.09	1	1	2	2	3.01555e+06	4973550	3990889	9406239	10634706	10665379	13592754	12581063	12745395	ALL CONDITIONS
[truncated: 572 more rows]

## Sheet: Dataset S2-SeenInAllConditions
(master) PROTEIN description					MS/MS Identification											DIFF. ANA. normalisation									DIFF. ANA. Limma test
[truncated: 1,409 more rows]

## Sheet: Dataset S2-MissingInOneCond.
(master) PROTEIN description					MS/MS Identification								MS-XIC quantification
[truncated: 695 more rows]
