# Supplementary material for: Mixotrophic growth of the extremophile Galdieria sulphuraria reveals the flexibility of its carbon assimilation metabolism
Source: New Phytol. 2021 May 1;231(1):326–38. doi: 10.1111/nph.17359 (PMC8252106; doi:10.1111/nph.17359)
Supplement: Supplementary file 4 — Please note: Wiley Blackwell are not responsible for the content or functionality of any Supporting Information supplied by the authors. Any queries (other than missing material) should be directed to the New Phytologist Central Office. [file NPH-231-326-s001.xlsx]

## Sheet: Title page
MIXOTROPHIC GROWTH OF THE EXTREMOPHILE GALDIERIA SULPHURARIA REVEALS THE FLEXIBILITY OF ITS CARBON ASSIMILATION METABOLISM
Gilles Curien, Dagmar Lyska, Erika Guglielmino, Phillip Westhoff, Janina Janetzko, Marianne Tardif, Clément Hallopeau, Sabine Brugière, Davide Dal Bo, Johan Decelle, Benoit Gallet, Denis Falconet, Michele Carone, Claire Remacle, Myriam Ferro, Andreas P.M. Weber, Giovanni Finazzi
Article acceptance date: 18 March 2021.

## Sheet: GC-MS
Supplemental Dataset S3 (GC-MS Data): In the table 32 compounds are listed with their retention time and chosen quantifier ion fragment. Compound identification was based on retention time and fragment pattern match with an in-house library or the NIST library. Peak areas of each compound were normalized to the internal standard and transformed to readable values by a multiplicator. The p-value f…
				autotroph								mixotrophic								heterotrophic								FC(log2)				pValue
	quantifier ion	retention time	annotation	rep_1	rep_2	rep_3	rep_4	rep_5	mean	sd		rep_1	rep_2	rep_3	rep_4	rep_5	mean	sd		rep_1	rep_2	rep_3	rep_4	rep_5	mean	sd		aut/mix	aut/het	mix/het		aut/mix	aut/het	mix/het
alanine	116	6.65	in-house	69.1943	66.1391	48.13	61.0516	31.1218	55.1274	15.6482		117.998	219.024	241.4	213.768	183.763	195.191	47.796		48.6781	50.505	109.878	92.8006	109.992	82.3707	30.7367		-1.82404	-0.579363	1.24468		0.000251807	0.11535	0.0021697
2-oxoglutarate	198	11.7	in-house	1.13345	0.967111	0.689708	0.641349	0.632088	0.812741	0.225738		0.341823	0.7228	0.78964	0.642272	0.924545	0.684216	0.217574		0.262348	0.289404	0.369161	0.280092	0.265845	0.29337	0.0437502		0.248343	1.47007	1.22173		0.386125	0.0009884	0.00430793
asparagine	116	12.64	in-house	1.7856	1.87497	1.33621	2.0797	0.922035	1.5997	0.466205		1.92906	2.19707	2.28679	2.93339	2.74486	2.41823	0.411566		1.9086	1.63779	2.55383	1.74087	1.66498	1.90121	0.379761		-0.596151	-0.249118	0.347033		0.0186192	0.294713	0.0728564
aspartate	232	11.22	in-house	35.4856	35.7401	31.2669	44.9736	18.8609	33.2654	9.48179		31.1756	49.812	49.931	64.6043	45.4242	48.1894	11.9607		32.9731	24.2828	37.6009	31.5462	30.0088	31.2824	4.83395		-0.534692	0.0886745	0.623367		0.0602595	0.687894	0.0189832
citrate/isocitrate	273	13.99	in-house	263.27	263.244	191.731	258.557	112.582	217.877	66.2274		115.548	243.771	231.66	226.749	190.031	201.552	52.0893		62.9171	77.4269	122.454	136.002	86.0533	96.9707	30.9582		0.112363	1.16789	1.05553		0.676282	0.00605898	0.00481396
fluridoside	204	17.25	NIST	4003.1	3838.3	2892.59	3989.36	2768.3	3498.33	614.685		1401.88	4185.5	5990.25	3926.2	3776.49	3856.07	1635.36		3040.34	5134.18	3722.03	3408.03	2531.29	3567.17	981.761		-0.140463	-0.028115	0.112348		0.659229	0.897555	0.743578
fructose	217	14.5	in-house	3.57475	2.95579	2.37502	2.80034	1.41369	2.62392	0.801866		76.686	211.289	238.006	254.778	200.039	196.16	70.1874		38.3756	59.9768	347.856	444.416	314.397	241.004	181.666		-6.22416	-6.52119	-0.297032		0.000269426	0.0188786	0.620551
fumarate	245	9.34	in-house	7.62868	7.6067	6.52348	6.88167	4.07623	6.54335	1.45861		5.50045	7.52093	10.6116	6.89688	9.46368	7.99871	2.04065		4.21514	7.59535	7.3545	5.69648	4.02526	5.77735	1.68147		-0.289737	0.179623	0.469359		0.230661	0.463718	0.0971263
glucose	205	14.73	in-house	2.72115	2.12007	1.45441	1.757	1.67123	1.94477	0.495991		31.658	7.70651	6.63303	8.1641	19.651	14.7625	10.8256		6.6736	3.6809	7.53632	3.48646	24.1992	9.1153	8.61968		-2.92427	-2.22869	0.69558		0.0294931	0.100382	0.388162
glutamate	246	12.15	in-house	516.528	504.871	432.565	576.605	244.287	454.971	128.417		442.542	776.226	770.934	1045.18	787.174	764.411	213.969		302.122	192.658	630.765	527.13	492.014	428.938	177.669		-0.748573	0.085007	0.83358		0.0241941	0.797305	0.0271909
glutamine	156	13.48	NIST	44.9586	46.0138	31.6544	46.3006	22.1412	38.2137	10.8752		41.9535	50.4286	47.6264	70.4979	54.1603	52.9333	10.7821		10.6761	5.13166	23.3772	20.0311	16.1632	15.0758	7.29544		-0.470086	1.34185	1.81194		0.0638494	0.00423136	0.000187605
glycerate	189	9.25	in-house	0.868138	0.923164	0.671495	0.880005	0.98428	0.865416	0.117568		6.4567	2.78686	6.06321	3.56438	15.1807	6.81036	4.93635		7.75986	8.61558	4.22958	3.09652	4.69065	5.67844	2.38224		-2.97626	-2.71403	0.262237		0.0274041	0.00197008	0.656539
glycerol	205	8.61	in-house	62.4479	52.4621	47.6004	61.342	43.2874	53.4279	8.39222		81.5309	84.1219	155.58	82.9268	141.14	109.06	36.249		171.895	215.829	101.162	84.2732	86.0566	131.843	59.0729		-1.02946	-1.30316	-0.273703		0.0101811	0.0187462	0.483296
glycerol-P	357	13.45	NIST	71.1922	70.6265	26.5147	40.0979	15.4518	44.7766	25.4034		21.5464	19.0724	17.2103	18.7967	19.4122	19.2076	1.55632		8.72311	8.20906	13.9359	12.3801	13.6872	11.3871	2.73721		1.22107	1.97535	0.754282		0.0548718	0.0192289	0.000538593
glycine	174	9.89	in-house	5.5473	5.09723	5.67769	6.59928	4.50753	5.48581	0.77273		6.11974	9.11815	12.7709	9.37487	9.14506	9.30575	2.3571		2.61339	5.21718	7.95282	7.71734	5.26981	5.75411	2.18378		-0.762418	-0.068889	0.693529		0.00877875	0.802182	0.038616
isoleucine	158	8.83	in-house	2.41519	2.60767	1.91721	1.98361	1.08292	2.00132	0.589447		2.33471	3.87427	4.37311	11.4688	3.08769	5.02771	3.68314		5.57078	2.47009	14.5403	5.6604	17.6144	9.17118	6.5251		-1.32895	-2.19616	-0.867205		0.107189	0.0401205	0.251332
leucine	158	8.58	in-house	1.90091	1.90327	1.44973	1.69043	0.931626	1.57519	0.405256		1.77799	3.67682	3.37902	12.7386	2.58561	4.83162	4.48146		3.59067	1.71082	8.63583	3.00984	9.58128	5.30569	3.55337		-1.61698	-1.75201	-0.135034		0.144276	0.0479809	0.857569
lysine	174	14.78	in-house	0.567641	0.600382	0.533505	0.819159	0.300218	0.564181	0.185036		0.362957	0.671087	0.839433	0.750231	0.729778	0.670697	0.182341		1.42165	1.65359	3.8626	4.01088	3.3433	2.8584	1.23365		-0.249504	-2.34098	-2.09148		0.386033	0.00337937	0.00440146
malate	233	10.89	in-house	2.77676	2.73806	2.99982	2.92751	2.25587	2.7396	0.290861		6.28981	7.27295	9.94033	6.34081	12.0535	8.37947	2.53386		1.70739	2.2313	4.52405	5.34961	3.13007	3.38848	1.53032		-1.61289	-0.306673	1.30622		0.00112856	0.37887	0.00546426
methionine	176	11.2	in-house	1.72876	1.65887	1.55062	2.05264	0.91951	1.58208	0.414978		2.34436	2.93156	3.08551	3.55477	2.96778	2.9768	0.432428		0.508875	0.653945	1.47753	1.26054	1.21694	1.02357	0.418677		-0.911937	0.628219	1.54016		0.000818816	0.0669736	< 0,0001
myoinositol	305	16.23	in-house	3.76102	3.71734	3.02047	3.29755	1.85487	3.13025	0.776077		2.47741	5.53574	8.02682	7.78993	6.58507	6.08299	2.24966		5.29502	6.9407	8.76056	8.38215	6.31831	7.13935	1.43944		-0.958504	-1.18952	-0.231011		0.0241301	0.000586167	0.402266
ornithine	174	13.95	in-house	0.910604	0.846385	0.965636	1.56428	0.998818	1.05715	0.289335		4.43274	7.41585	8.52472	8.08886	7.70839	7.23411	1.62033		0	0	1.65463	1.51249	1.44653	0.922731	0.845684		-2.77464	0.196192	2.97083		< 0,0001	0.745319	< 0,0001
phenylalanine	192	12.25	in-house	1.3209	1.19517	0.864437	1.10177	0.572631	1.01098	0.296583		1.61281	1.74391	1.90598	2.2636	2.09012	1.92328	0.261015		1.22268	1.08259	2.32394	2.03265	2.20891	1.77415	0.578894		-0.927814	-0.811373	0.116441		0.000860065	0.0304801	0.613732
proline	142	8.88	in-house	29.8849	33.6318	26.3992	33.1385	14.8847	27.5878	7.67133		179.158	320.155	307.423	1582.1	194.288	516.624	599.036		527.205	54.5584	513.121	117.299	851.516	412.74	328.361		-4.22701	-3.90313	0.323881		0.105391	0.0305511	0.742582
putrescine	174	13.25	in-house	3.04377	3.02352	3.07143	3.70801	2.87816	3.14498	0.323498		4.83244	10.6483	14.0019	11.1842	12.8508	10.7035	3.54237		28.8407	74.938	63.4223	74.9239	64.87	61.399	18.9896		-1.76696	-4.28709	-2.52013		0.00144258	0.000129858	0.000374935
pyruvate	174	6.05	in-house	2.25771	2.29487	1.55175	1.57854	1.5197	1.84051	0.398567		0.69086	1.87864	2.02375	1.62883	1.97484	1.63938	0.551662		0.556326	1.1049	1.5395	1.22801	0.763572	1.03846	0.387104		0.166955	0.82566	0.658705		0.527294	0.0120957	0.0812892
serine	204	9.57	in-house	84.2555	96.9763	47.7989	73.6321	35.2506	67.5827	25.5701		23.1243	43.8326	45.9722	94.6447	10.4811	43.611	32.1222		13.1064	0.997867	24.2807	8.96887	22.8279	14.0363	9.73119		0.631962	2.26749	1.63553		0.227994	0.00236034	0.0843044
sorbitol	319	15.06	in-house	0.771002	0.736139	0.724728	5.23379	1.21358	1.73585	1.96603		1178.98	3326.3	4684.56	3499.78	3157.18	3169.36	1264.06		1098.62	1155.19	5194.82	4607.95	3510.01	3113.32	1911.62		-10.8343	-10.8086	0.025737		0.000508236	0.00659193	0.957737
succinate	247	9	in-house	5.10977	3.76806	2.76293	2.89027	1.89775	3.28576	1.21614		2.67365	4.2436	6.26727	3.20489	4.03234	4.08435	1.37448		2.29612	5.82547	2.84681	2.63995	1.46143	3.01396	1.65817		-0.313881	0.124567	0.438448		0.359049	0.775095	0.29872
sucrose	361	19.95	in-house	2.55653	2.72578	2.68522	3.22514	2.35341	2.70922	0.322854		4.15508	6.67295	8.20994	8.44663	10.8828	7.67349	2.47819		3.72322	5.68368	9.31354	8.79539	5.26765	6.5567	2.40127		-1.50201	-1.27509	0.226913		0.00216298	0.00750034	0.489879
threonine	219	9.87	in-house	33.0518	33.4042	22.2636	30.566	14.8586	26.8288	8.0631		17.3978	29.4078	25.9389	28.0612	11.4951	22.4602	7.70718		4.9773	1.36754	10.4896	5.87044	9.48827	6.43863	3.67032		0.256415	2.05896	1.80254		0.406673	0.000878073	0.00301001
tryptophan			in-house	6.40115	6.07838	4.85559	5.87711	4.24948	5.49234	0.903824		4.51138	13.0461	21.5641	12.7777	11.6127	12.7024	6.0608		10.8453	25.6875	20.856	15.6656	11.752	16.9613	6.27569		-1.20961	-1.62675	-0.417143		0.0301324	0.00371134	0.306819
valine	144	7.96	in-house	28.4685	27.575	20.3429	24.5808	11.3801	22.4695	6.96434		12.3802	33.9756	33.0074	35.8494	23.154	27.6733	9.86565		14.0794	13.6686	22.8279	11.8845	23.2258	17.1372	5.44118		-0.300529	0.390831	0.691361		0.363483	0.214243	0.0699017

## Sheet: IC-MS
Supplemental Dataset S3 (IC-MS Data): In the table 31 compounds are listed with their retention times and calculated molecular weights. Compound identification was based on 5 different sources of which the in-house database created with mzVault was the preferred source of identification. Batch normalization was carried out with pooled QC samples frequently measured during the batch. The p-value f…
								photoautotrophic							heterotrophoc							mixotrophic
	RT [min]	Molecular Weight	Annotation Source					Normalized Area					Group Area	Group CV [%]	Normalized Area					Group Area	Group CV [%]	Normalized Area					Group Area	Group CV [%]		Ratio				FC (log2)				pValue			Adjusted pValue
			Predicted Compositions	mzCloud Search	Metabolika Search	ChemSpider Search	mzVault	rep_1	rep_2	rep_3	rep_4	rep_5			rep_1	rep_2	rep_3	rep_4	rep_5			rep_1	rep_2	rep_3	rep_4	rep_5				(het) / (aut)	(mix) / (aut)	(mix) / (het)		(het) / (aut)	(mix) / (aut)	(mix) / (het)		(het) / (aut)	(mix) / (aut)	(mix) / (het)	(het) / (aut)	(mix) / (aut)	(mix) / (het)
3-O-beta-D-galactosyl-sn-glycerol	2.3	254.1	Full match	Invalid mass	No results	Full match	No results	3.59051e+10	4.36041e+10	4.16595e+10	4.74254e+10	4.79841e+10	4.36041e+10	11.335	1.89086e+10	2.03401e+10	1.00081e+10	1.00574e+10	1.05451e+10	1.05451e+10	37.1389	2.28557e+10	2.72878e+10	2.3463e+10	2.49478e+10	2.96046e+10	2.49478e+10	10.9316		0.294	0.575	2.225		-1.77	-0.8	1.15		0.000727905	7.18975e-05	0.00545304	0.00606134	0.000681066	0.0321842
phosphoenolpyruvate	15.756	167.982	Full match	Full match	Partial match	Full match	Full match	9.50335e+07	1.86952e+08	1.78914e+08	2.32749e+08	2.67274e+08	1.86952e+08	33.8474	4.02433e+07	5.85275e+07	3.81126e+07	4.28699e+07	4.3681e+07	4.28699e+07	18.0014	8.01044e+07	8.7833e+07	1.1318e+08	1.13398e+08	1.21555e+08	1.1318e+08	17.5338		0.229	0.455	2.591		-2.12	-1.14	1.37		0.00145719	0.046525	0.00238698	0.00834284	0.0793337	0.0217428
sedoheptulose 7-phosphate	11.855	290.04	Full match	Invalid mass	Partial match	Full match	Full match	4.25143e+07	6.05755e+07	7.0341e+07	6.55286e+07	7.35593e+07	6.55286e+07	19.5308	2.87165e+07	4.16592e+07	1.04376e+08	1.05776e+08	1.23651e+08	1.04376e+08	52.7049	1.59086e+08	1.63315e+08	2.00719e+08	2.22039e+08	2.05362e+08	2.00719e+08	14.5136		1.484	2.792	2.099		0.57	1.48	1.07		0.746689	0.00113535	0.027779	0.836613	0.00518876	0.0773948
inosinic acid	18.434	348.047	Full match	No results	Partial match	Full match	Full match	7.51299e+07	1.06837e+08	1.15826e+08	1.27494e+08	1.45723e+08	1.15826e+08	22.9751	3.17055e+07	1.28352e+07	1.25579e+08	1.28048e+08	1.02271e+08	1.02271e+08	67.6036	1.48687e+08	1.53473e+08	2.16059e+08	1.80703e+08	1.97978e+08	1.80703e+08	16.0273		1.084	1.359	2.113		0.12	0.44	1.08		0.287218	0.0427955	0.0673671	0.400794	0.0742388	0.128565
orotidine	13.427	288.059	Full match	Full match	No results	Full match	No results	9.35435e+06	1.56326e+07	1.68202e+07	1.52034e+07	1.84613e+07	1.56326e+07	22.8452	1.7974e+07	2.43541e+07	8.28959e+07	8.39921e+07	9.90629e+07	8.28959e+07	60.9504	1.37971e+08	1.30723e+08	1.82211e+08	1.99228e+08	1.48971e+08	1.48971e+08	18.4981		4.928	8.598	2.372		2.3	3.1	1.25		0.048719	0.000158112	0.0216302	0.107553	0.0011768	0.0672189
sedoheptulose-1,7-bP	18.176	370.006	Full match	No results	Partial match	Full match	No results	3.66186e+07	7.23839e+07	8.59593e+07	5.02082e+07	5.2264e+07	5.2264e+07	32.8594	3.93287e+07	5.85656e+07	5.64635e+07	5.36946e+07	7.00814e+07	5.64635e+07	19.8488	1.02142e+08	1.38151e+08	8.41331e+07	1.59011e+08	1.11848e+08	1.11848e+08	24.9117		0.753	2.197	2.359		-0.41	1.14	1.24		0.849553	0.00739307	0.0107592	0.899176	0.0190683	0.0497799
GMP	18.702	363.058	Full match	No results	Full match	Full match	No results	4.32941e+07	3.25734e+07	3.18402e+07	4.23524e+07	4.96159e+07	4.23524e+07	19.0113	1.98433e+07	5.24309e+07	7.97491e+07	9.46218e+07	8.4822e+07	7.97491e+07	45.7325	4.99115e+07	7.66414e+07	1.39766e+08	9.34898e+07	8.57949e+07	8.57949e+07	36.739		1.959	1.81	1.462		0.97	0.86	0.55		0.335566	0.00637316	0.310649	0.452928	0.0177562	0.408708
6-phosphogluconate	13.2	276.025	Full match	Invalid mass	Full match	Full match	Full match	1.72103e+07	2.94025e+07	2.89447e+07	3.54739e+07	3.58801e+07	2.94025e+07	25.677	2.70257e+07	3.93968e+07	8.38284e+07	7.10972e+07	9.92637e+07	7.10972e+07	47.17	4.95609e+07	5.9818e+07	5.75361e+07	6.5979e+07	6.27834e+07	5.9818e+07	10.5211		2.418	1.75	0.928		1.27	0.81	-0.11		0.122269	0.00514044	0.936352	0.218715	0.0152169	0.96385
Rib/Ribu/Xyl 5-phosphate	11.67	230.019	Full match	Full match	Full match	Full match	Full match	1.41501e+07	1.59619e+07	1.53932e+07	1.57114e+07	1.66701e+07	1.57114e+07	5.94546	1.15374e+07	2.0179e+07	4.6109e+07	4.58159e+07	5.4057e+07	4.58159e+07	52.1165	6.18905e+07	5.64407e+07	8.49689e+07	7.07963e+07	7.43332e+07	7.07963e+07	15.9248		2.87	4.435	1.572		1.52	2.15	0.65		0.101741	6.34649e-05	0.048718	0.187304	0.000623872	0.106457
CDP	14.854	403.018	Not the top hit	No results	Partial match	Full match	Full match	3.96009e+07	3.6862e+07	3.55664e+07	4.02541e+07	4.83002e+07	3.96009e+07	12.3731	1.86527e+07	2.99507e+07	3.58804e+07	3.46318e+07	3.46138e+07	3.46138e+07	23.1875	3.75635e+07	5.83714e+07	7.84218e+07	4.86287e+07	5.92159e+07	5.83714e+07	26.753		0.874	1.319	1.949		-0.19	0.4	0.96		0.173547	0.0387822	0.0343031	0.282556	0.068262	0.0871801
CMP	9.628	323.052	Full match	No results	Full match	Full match	Full match	3.05621e+07	2.86878e+07	3.60847e+07	3.77675e+07	4.99633e+07	3.60847e+07	22.8213	7.98732e+06	2.49962e+07	2.70831e+07	1.93088e+07	2.82162e+07	2.49962e+07	38.5951	2.80522e+07	3.8404e+07	6.0523e+07	4.66828e+07	4.24949e+07	4.24949e+07	27.4954		0.673	1.017	2.145		-0.57	0.02	1.1		0.127406	0.447094	0.0498145	0.224252	0.508622	0.107245
5'-phosphoribosyl-N-formylglycinamide	8.437	314.052	Full match	Invalid mass	Full match	Full match	No results	9.46292e+06	1.10776e+07	1.15939e+07	7.72244e+06	8.49541e+06	9.46292e+06	17.0687	1.71058e+06	2.57324e+06	2.88355e+07	2.83133e+07	3.47444e+07	2.83133e+07	82.1931	3.99627e+07	3.88949e+07	5.42622e+07	4.92629e+07	4.81587e+07	4.81587e+07	14.1573		2.487	5.037	1.74		1.31	2.33	0.8		0.887915	7.64274e-05	0.0829506	0.92336	0.000698573	0.147499
TDP	20.95	402.023	Full match	Full match	Full match	Full match	No results	1.14566e+07	2.4893e+07	2.20614e+07	2.26569e+07	2.57262e+07	2.26569e+07	26.8749	1.05203e+07	1.38157e+07	1.51523e+07	1.43589e+07	1.94478e+07	1.43589e+07	21.8685	2.99116e+07	3.58449e+07	3.45238e+07	3.83074e+07	3.97121e+07	3.58449e+07	10.6597		0.61	1.544	2.595		-0.71	0.63	1.38		0.207494	0.0182559	0.00237346	0.325416	0.0392995	0.0217428
glucose 1-phosphate	8.194	260.03	Full match	Full match	Full match	Full match	Full match	9.03982e+07	1.10443e+08	1.0832e+08	1.13816e+08	1.27125e+08	1.10443e+08	11.9815	6.59827e+07	9.31257e+07	1.52992e+08	1.51588e+08	1.84181e+08	1.51588e+08	37.3871	2.30856e+08	2.72771e+08	3.12763e+08	3.14539e+08	2.98331e+08	2.98331e+08	12.2422		1.373	2.397	2.075		0.46	1.26	1.05		0.687495	0.000368566	0.0129455	0.780359	0.00220716	0.0566774
UDPG	16.472	566.055	Full match	Partial match	Partial match	Partial match	Full match	1.60825e+08	2.71966e+08	2.63735e+08	2.88555e+08	3.12716e+08	2.71966e+08	22.4534	6.95925e+07	8.80367e+07	1.18896e+08	1.06428e+08	1.33627e+08	1.06428e+08	24.3995	2.58115e+08	3.14658e+08	3.31477e+08	3.45778e+08	3.46431e+08	3.31477e+08	11.4547		0.391	1.108	3.249		-1.35	0.15	1.7		0.0137531	0.159447	0.00138575	0.0414182	0.215771	0.0186571
CTP	18.072	482.985	Full match	No results	Full match	Full match	Full match	9.52263e+07	1.66918e+08	1.69806e+08	1.66698e+08	1.80872e+08	1.66918e+08	22.0714	8.81352e+07	1.22702e+08	1.44823e+08	1.4191e+08	1.88823e+08	1.4191e+08	26.6724	2.3022e+08	2.7739e+08	2.62195e+08	3.6987e+08	2.98326e+08	2.7739e+08	18.172		0.85	1.664	2.261		-0.23	0.73	1.18		0.59308	0.00745886	0.00958303	0.69941	0.0191432	0.0463182
citrate	14.848	192.027	Full match	Full match	Full match	Full match	Full match	7.68655e+09	1.07325e+10	1.04411e+10	1.1109e+10	1.20789e+10	1.07325e+10	15.7822	7.09597e+09	9.10672e+09	9.75659e+09	9.8051e+09	1.10562e+10	9.75659e+09	15.4962	1.15765e+10	1.31114e+10	1.4076e+10	1.44732e+10	1.44071e+10	1.4076e+10	9.0138		0.914	1.193	1.44		-0.13	0.25	0.53		0.504805	0.0394765	0.0153824	0.618832	0.06925	0.0589183
ATP	20.065	506.996	Full match	Full match	Full match	Full match	No results	2.14668e+09	4.07679e+09	4.32547e+09	4.10207e+09	4.73774e+09	4.10207e+09	25.8736	2.34996e+09	2.99882e+09	4.27854e+09	4.03895e+09	5.35919e+09	4.03895e+09	30.7088	5.468e+09	6.4001e+09	6.14759e+09	7.28361e+09	6.81401e+09	6.4001e+09	10.6796		0.989	1.56	1.803		-0.02	0.64	0.85		0.932784	0.0191792	0.0298239	0.952091	0.0406194	0.081352
3-phosphoglycerate	14.054	185.993	Full match	No results	Full match	Full match	Full match	4.15793e+09	5.06478e+09	5.45672e+09	5.73189e+09	6.22083e+09	5.45672e+09	14.5884	6.79524e+08	8.93523e+08	8.50621e+08	8.51127e+08	1.00306e+09	8.51127e+08	13.6093	1.79944e+09	2.07416e+09	2.77819e+09	2.39579e+09	2.5738e+09	2.39579e+09	16.8211		0.156	0.414	2.77		-2.68	-1.27	1.47		0.000131747	0.00251834	0.000568369	0.00298436	0.00935505	0.0135307
UMP	16.263	324.036	Full match	No match	Partial match	Partial match	Full match	1.77828e+09	2.77681e+09	2.75978e+09	2.73821e+09	3.51299e+09	2.75978e+09	22.7243	8.27859e+08	1.07869e+09	1.41245e+09	1.28405e+09	1.6256e+09	1.28405e+09	24.6142	2.53656e+09	3.08075e+09	3.56137e+09	3.50083e+09	3.42478e+09	3.42478e+09	13.2073		0.462	1.125	2.726		-1.11	0.17	1.45		0.0232106	0.248308	0.00229396	0.059278	0.315532	0.0217428
ADP	17.402	427.03	Not the top hit	Not the top hit	Full match	Full match	No results	1.02982e+09	1.17691e+09	1.18015e+09	1.35123e+09	1.47801e+09	1.18015e+09	13.973	6.98918e+08	1.10871e+09	1.52618e+09	1.57658e+09	1.64819e+09	1.52618e+09	30.6392	1.46385e+09	1.99717e+09	2.93712e+09	2.04454e+09	2.2521e+09	2.04454e+09	24.9001		1.293	1.524	1.782		0.37	0.61	0.83		0.950323	0.0204592	0.0644252	0.963265	0.042637	0.127064
malate	9.553	134.021	Full match	Full match	Full match	Full match	Full match	8.70956e+08	8.56296e+08	9.67102e+08	8.01916e+08	8.48248e+08	8.56296e+08	6.98158	4.13905e+08	5.80772e+08	1.42606e+09	1.45977e+09	1.38942e+09	1.38942e+09	48.5931	2.01754e+09	1.81955e+09	2.96781e+09	2.11649e+09	2.42946e+09	2.11649e+09	19.7312		1.475	2.472	2.136		0.56	1.31	1.09		0.793983	0.000405534	0.0300147	0.858768	0.00237397	0.0814462
mannitol 1-phosphate	7.832	262.045	Full match	No results	Full match	Full match	Full match	739291	1.10971e+06	1.02419e+06	969475	778636	969475	17.264	3.56726e+08	5.38744e+08	2.30693e+09	2.10901e+09	2.9324e+09	2.10901e+09	69.1151	1.39507e+09	1.48616e+09	2.072e+09	2.49205e+09	1.5463e+09	1.5463e+09	26.0783		1900.5	1985.91	1.182		10.89	10.96	0.24		6.66959e-05	5.21339e-07	0.401078	0.00204403	4.99074e-05	0.493999
glucose 6-phosphate	10.916	260.03	Full match	Full match	Not the top hit	Not the top hit	Full match	8.9001e+08	1.21732e+09	1.22708e+09	1.17959e+09	1.45705e+09	1.21732e+09	16.9271	9.60141e+08	1.15062e+09	2.57356e+09	2.30342e+09	2.57609e+09	2.30342e+09	41.4765	3.14205e+09	3.33692e+09	3.22889e+09	3.52753e+09	3.71319e+09	3.33692e+09	6.81756		1.892	2.829	1.531		0.92	1.5	0.61		0.213001	8.05422e-05	0.0493206	0.330278	0.000721737	0.106623
1,3-bisphosphoglycerate	17.84	265.959	Full match	Full match	Partial match	Full match	No results	4.45636e+08	8.20093e+08	7.809e+08	8.16418e+08	8.67163e+08	8.16418e+08	22.8819	3.71615e+08	4.74108e+08	3.73225e+08	3.35531e+08	4.46085e+08	3.73225e+08	14.4088	4.67409e+08	7.26731e+08	5.37248e+08	6.5854e+08	7.87927e+08	6.5854e+08	20.8134		0.478	0.89	1.533		-1.07	-0.17	0.62		0.020663	0.2501	0.0167402	0.0544434	0.316267	0.0602006
GTP	23.492	522.991	Full match	Full match	Full match	Full match	Full match	1.59709e+08	2.8217e+08	3.17821e+08	2.72498e+08	3.04501e+08	2.8217e+08	23.4795	1.61139e+08	2.14321e+08	3.4283e+08	3.17901e+08	4.55037e+08	3.17901e+08	38.5221	4.36427e+08	5.3419e+08	5.08564e+08	6.69464e+08	5.20296e+08	5.20296e+08	15.8703		1.079	1.96	2.106		0.11	0.97	1.07		0.806005	0.00774961	0.03391	0.864051	0.0196953	0.08714
phosphoglycolate	14.472	155.982	Full match	No results	No results	Full match	No results	2.52391e+08	5.22686e+08	5.23415e+08	4.85387e+08	5.01897e+08	5.01897e+08	25.277	9.42567e+07	1.12271e+08	1.68499e+08	1.30706e+08	2.13203e+08	1.30706e+08	33.0752	2.75902e+08	4.12631e+08	2.88899e+08	4.06973e+08	3.72735e+08	3.72735e+08	18.4955		0.25	0.779	3.114		-2	-0.36	1.64		0.0115108	0.122768	0.0136355	0.0363463	0.175239	0.0572913
fructose-1,6-bP	17.669	339.996	Full match	No match	Partial match	Partial match	Full match	2.05887e+08	3.14807e+08	3.60443e+08	1.85088e+08	2.06154e+08	2.06154e+08	30.6786	1.58955e+08	2.06284e+08	3.46222e+08	3.14445e+08	4.55704e+08	3.14445e+08	39.643	4.77219e+08	6.09754e+08	3.99888e+08	8.94838e+08	4.61429e+08	4.77219e+08	34.7773		0.999	2.238	2.846		0	1.16	1.51		0.53806	0.00731597	0.0525261	0.647411	0.0190439	0.110255
GDP	21.595	443.024	Full match	Full match	Full match	Full match	Full match	1.6215e+08	2.15649e+08	2.0928e+08	2.30846e+08	2.62933e+08	2.15649e+08	16.9466	1.04015e+08	1.53853e+08	2.25074e+08	2.17098e+08	2.48953e+08	2.17098e+08	31.3257	2.63761e+08	3.38654e+08	4.37245e+08	3.51042e+08	3.84211e+08	3.51042e+08	17.9413		1.007	1.467	1.756		0.01	0.55	0.81		0.516492	0.0194334	0.0258683	0.628833	0.0408259	0.0748743
UTP	21.457	483.969	Full match	No results	Partial match	Partial match	Full match	1.14255e+08	1.89478e+08	2.03353e+08	1.85791e+08	2.0317e+08	1.89478e+08	20.7381	1.15158e+08	1.43134e+08	2.26834e+08	2.13114e+08	3.04954e+08	2.13114e+08	37.2452	2.69293e+08	3.4046e+08	3.50903e+08	4.42609e+08	3.40267e+08	3.4046e+08	17.7176		1.115	1.832	2.077		0.16	0.87	1.05		0.784524	0.00944756	0.0341201	0.855896	0.0224757	0.08714
UDP	19.516	404.002	Full match	Full match	Full match	Full match	Full match	1.82069e+08	1.72549e+08	1.62642e+08	1.73412e+08	1.9745e+08	1.73412e+08	7.34475	8.66929e+07	1.43516e+08	1.81665e+08	1.62738e+08	1.94657e+08	1.62738e+08	27.4506	1.76528e+08	3.01203e+08	4.13496e+08	2.7168e+08	2.8058e+08	2.8058e+08	29.3244		0.943	1.575	2.099		-0.08	0.65	1.07		0.350976	0.0201994	0.0325833	0.467669	0.0422646	0.085306
